# Supplementary material for: Aqua­(ethanol-κO)tris­[4,4,4-tri­fluoro-1-(4-propoxyphen­yl)butane-1,3-dionato(1−)-κ2O,O′]europium(III)
Source: IUCrdata. 2026 Feb 13;11(Pt 2):x260138. doi: 10.1107/S2414314626001380 (PMC12961659; doi:10.1107/S2414314626001380)
Supplement: Supplementary file 1 [file x-11-x260138-sup1.cif]

##############################################################################
#                                                                            #
# This CIF contains the data for a data article accepted for                 #
# publication in IUCrData. It conforms to the requirements of                #
# Notes for Authors for IUCrData, and has been                               #
# peer reviewed under the auspices of IUCrData.                              #
#                                                                            #
# Full details of the Crystallographic Information File format               #
# are given in the paper "The Crystallographic Information File (CIF):       #
# a New Standard Archive File for Crystallography" by S. R. Hall, F. H.      #
# Allen and I. D. Brown [Acta Cryst. (1991), A47, 655-685].                  #
#                                                                            #
# The current version of the core CIF dictionary is obtainable from          #
# ftp://ftp.iucr.org/pub/cif_core.dic.                                       #
#                                                                            #
# Software is freely available for graphical display of the structure(s)     #
# in this CIF. For information consult the CIF software page                 #
# http://www.iucr.org/resources/cif/software.                                #
#                                                                            #
# This file may be used for bona fide research purposes within the           #
# scientific community so long as proper attribution is given to the data    # 
# article from which it was obtained.                                        #
#                                                                            #
##############################################################################
data_I
_audit_creation_method
;
Olex2 1.5
(compiled 2023.08.24 svn.re1ec1418 for OlexSys, GUI svn.r6817)
;
_journal_date_recd_electronic     2025-12-02
_journal_date_accepted     2026-02-10
_journal_name_full     'IUCrData'
_journal_year     2026
_journal_volume     11
_journal_issue      2
_journal_page_first     0
_journal_page_last     0
_journal_paper_category     HM
_journal_paper_doi     10.1107/S2414314626001380
_journal_coeditor_code     WM4241
_publ_contact_author_name     'Tetsuji Moriguchi'
_publ_contact_author_address
;
Department of Material Science, Faculty of Engineering, Kyushu Institute of,
Technology, 1-1 Sensui-cho, Tobata-ku Kitakyushu, Fukuoka, JAPAN
;
_publ_contact_author_email     'moriguchi.tetsuji917@mail.kyutech.jp'
_publ_contact_author_fax     ?
_publ_contact_author_phone     '+81 50-1739-2140'
_publ_section_title
;\
Aqua(ethanol-\k<i>O</i>)tris[4,4,4-trifluoro-1-(4-propoxyphenyl)butane-1,3-\
dionato(1-)-\k^2^<i>O</i>,<i>O</i>']europium(III)
;
loop_
    _publ_author_name
    _publ_author_footnote
    _publ_author_address
    'Moriguchi, Tetsuji' .
;
Department of Material Science, Faculty of Engineering, Kyushu Institute of,
Technology, 1-1 Sensui-cho, Tobata-ku Kitakyushu, Fukuoka, JAPAN
;
    'Sasaki, Misa' .
;
Department of Material Science, Faculty of Engineering, Kyushu Institute of,
Technology, 1-1 Sensui-cho, Tobata-ku Kitakyushu, Fukuoka, JAPAN
;
    'Miyoshi, Noriko' .
;
Technical Support Department, Management Headquarters, Kyushu Institute of
Technology, 1-1 Sensui-cho, Tobata-ku, Kitakyushu 804-8550, Japan
;
_publ_section_synopsis
;
The coordination number of the central Eu^III^ ion is 8, defined by three
bidentate <i>\b</i>-diketonato ligands, an aqua ligand and an ethanol ligand.
;
_chemical_name_systematic
;\
Aqua(ethanol-\k<i>O</i>)tris[4,4,4-trifluoro-1-(4-propoxyphenyl)butane-\
1,3-dionato(1-)-\k^2^<i>O</i>,<i>O</i>']europium(III)
;
_chemical_name_common     ?
_chemical_formula_moiety     'C41 H44 Eu F9 O11'
_chemical_formula_sum     'C41 H44 Eu F9 O11'
_chemical_formula_iupac     '[Eu (C13 H12 F3 O3)3 (C2 H6 O) (H2 O)]'
_chemical_formula_weight     1035.72
_chemical_melting_point     ?
_space_group_crystal_system     monoclinic
_space_group_name_H-M_alt     'P 1 21/n 1'
_space_group_name_Hall     '-P 2yn'
loop_
    _space_group_symop_operation_xyz
    'x, y, z'
    '-x+1/2, y+1/2, -z+1/2'
    '-x, -y, -z'
    'x-1/2, -y-1/2, z-1/2'
_cell_length_a     13.895(11)
_cell_length_b     15.268(12)
_cell_length_c     22.326(17)
_cell_angle_alpha     90
_cell_angle_beta     107.872(7)
_cell_angle_gamma     90
_cell_volume     4508(6)
_cell_formula_units_Z     4
_cell_measurement_reflns_used     9870
_cell_measurement_theta_min     2.445
_cell_measurement_theta_max     28.391
_cell_measurement_temperature     90.2
_exptl_crystal_description     prism
_exptl_crystal_colour     'clear light yellow'
_exptl_crystal_size_max     0.35
_exptl_crystal_size_mid     0.25
_exptl_crystal_size_min     0.25
_exptl_crystal_density_diffrn     1.526
_exptl_crystal_density_meas     .
_exptl_crystal_density_method     ?
_exptl_crystal_F_000     2088
_exptl_absorpt_coefficient_mu     1.484
_exptl_absorpt_correction_type     multi-scan
_exptl_absorpt_process_details
;
(SADABS; Krause <i>et al.</i>,  2015)
;
_exptl_absorpt_correction_T_min     0.3730
_exptl_absorpt_correction_T_max     0.7458
_diffrn_ambient_temperature     90.2
_diffrn_source     ?
_diffrn_source_power     1.5
_diffrn_source_voltage     50.0
_diffrn_source_current     30.0
_diffrn_radiation_type     MoK\a
_diffrn_radiation_wavelength     0.71073
_diffrn_radiation_monochromator     'graphite'
_diffrn_measurement_device_type     'Bruker APEXII CCD'
_diffrn_measurement_method     '\f and \w scans'
_diffrn_detector_area_resol_mean     ?
_diffrn_reflns_number     46416
_diffrn_reflns_av_R_equivalents     0.0660
_diffrn_reflns_av_unetI/netI     0.0500
_diffrn_reflns_theta_min     1.917
_diffrn_reflns_theta_max     28.391
_diffrn_reflns_theta_full     25.242
_diffrn_measured_fraction_theta_max     0.945
_diffrn_measured_fraction_theta_full     0.996
_diffrn_reflns_limit_h_min     -18
_diffrn_reflns_limit_h_max     18
_diffrn_reflns_limit_k_min     -19
_diffrn_reflns_limit_k_max     20
_diffrn_reflns_limit_l_min     -29
_diffrn_reflns_limit_l_max     29
_diffrn_standards_number     0
_refine_special_details     ?
_reflns_number_total     10679
_reflns_number_gt     8033
_reflns_threshold_expression     'I > 2\s(I)'
_refine_ls_structure_factor_coef     Fsqd
_refine_ls_matrix_type     full
_refine_ls_R_factor_all     0.0779
_refine_ls_R_factor_gt     0.0523
_refine_ls_wR_factor_gt     0.1177
_refine_ls_wR_factor_ref     0.1380
_refine_ls_goodness_of_fit_ref     1.073
_refine_ls_restrained_S_all     1.075
_refine_ls_number_reflns     10679
_refine_ls_number_parameters     673
_refine_ls_number_restraints     699
_refine_ls_hydrogen_treatment     constr
_refine_ls_weighting_scheme     calc
_refine_ls_weighting_details
             'w=1/[\s^2^(Fo^2^)+(0.0417P)^2^+21.8050P] where P=(Fo^2^+2Fc^2^)/3'
_atom_sites_solution_hydrogens     mixed
_atom_sites_solution_primary     iterative
_atom_sites_solution_secondary     ?
_refine_ls_shift/su_max     0.001
_refine_ls_shift/su_mean     0.000
_refine_diff_density_max     2.150
_refine_diff_density_min     -1.780
_refine_ls_extinction_method     none
_refine_ls_extinction_coef     .
loop_
    _atom_type_symbol
    _atom_type_description
    _atom_type_scat_dispersion_real
    _atom_type_scat_dispersion_imag
    _atom_type_scat_source
    'C' 'C' 0.0033 0.0016
                         'International Tables Vol C Tables 4.2.6.8 and 6.1.1.4'
    'H' 'H' 0.0000 0.0000
                         'International Tables Vol C Tables 4.2.6.8 and 6.1.1.4'
    'Eu' 'Eu' -0.1578 3.6682
                         'International Tables Vol C Tables 4.2.6.8 and 6.1.1.4'
    'F' 'F' 0.0171 0.0103
                         'International Tables Vol C Tables 4.2.6.8 and 6.1.1.4'
    'O' 'O' 0.0106 0.0060
                         'International Tables Vol C Tables 4.2.6.8 and 6.1.1.4'
_computing_data_collection
;
APEX2 (Bruker, 2009)
;
_computing_cell_refinement
;
SAINT (Bruker, 2009)
;
_computing_data_reduction
;
SAINT (Bruker, 2009)
;
_computing_structure_solution
;
<i>olex2.solve</i> (Bourhis <i>et al.</i>,  2015)
;
_computing_structure_refinement
;
SHELXL (Sheldrick, 2015)
;
_computing_molecular_graphics
;
Olex2 (Dolomanov <i>et al.</i>,  2009) and Mercury (Macrae <i>et
al.</i>,  2020)
;
_computing_publication_material
;
publCIF (Westrip, 2010)
;
loop_
    _atom_site_type_symbol
    _atom_site_label
    _atom_site_fract_x
    _atom_site_fract_y
    _atom_site_fract_z
    _atom_site_U_iso_or_equiv
    _atom_site_adp_type
    _atom_site_calc_flag
    _atom_site_occupancy
    _atom_site_disorder_assembly
    _atom_site_disorder_group
    Eu Eu1 0.38949(2) 0.69722(2) 0.14284(2) 0.02935(9) Uani d 1 . .
    F F1 0.3292(3) 0.4156(3) 0.2184(2) 0.0717(12) Uani d 1 . .
    F F2 0.3598(4) 0.4628(3) 0.3121(2) 0.0843(14) Uani d 1 . .
    F F3 0.4716(3) 0.3871(3) 0.2858(3) 0.0861(15) Uani d 1 . .
    F F4 0.1483(8) 0.4658(9) -0.0363(6) 0.0515(13) Uani d 0.3333 . .
    F F5 0.1605(8) 0.4260(8) -0.0152(6) 0.0523(14) Uani d 0.3333 . .
    F F6 0.1651(8) 0.3989(8) 0.0223(7) 0.0532(13) Uani d 0.3333 . .
    F F7 0.1404(8) 0.4283(8) 0.0557(6) 0.0525(14) Uani d 0.3333 . .
    F F8 0.1272(9) 0.4621(9) 0.0731(6) 0.0507(14) Uani d 0.3333 . .
    F F9 0.1038(8) 0.5029(9) 0.0632(6) 0.0537(13) Uani d 0.3333 . .
    F F10 0.0873(9) 0.5513(9) 0.0169(6) 0.0534(14) Uani d 0.3333 . .
    F F11 0.0961(9) 0.5553(10) -0.0082(6) 0.0502(14) Uani d 0.3333 . .
    F F12 0.1152(9) 0.5192(9) -0.0255(6) 0.0546(14) Uani d 0.3333 . .
    F F13 0.6668(11) 0.7711(9) 0.0579(6) 0.0582(13) Uani d 0.3333 . .
    F F14 0.6854(12) 0.7532(12) 0.0810(6) 0.0560(15) Uani d 0.3333 . .
    F F15 0.7047(11) 0.7542(11) 0.1024(6) 0.0575(14) Uani d 0.3333 . .
    F F16 0.7472(13) 0.8550(10) 0.1392(8) 0.0576(15) Uani d 0.3333 . .
    F F17 0.7397(14) 0.8772(10) 0.1287(8) 0.0567(14) Uani d 0.3333 . .
    F F18 0.7114(10) 0.8999(9) 0.1038(7) 0.0582(14) Uani d 0.3333 . .
    F F19 0.6482(10) 0.8988(9) 0.0552(7) 0.0599(13) Uani d 0.3333 . .
    F F20 0.6140(10) 0.8807(10) 0.0329(7) 0.0597(14) Uani d 0.3333 . .
    F F21 0.6177(10) 0.8324(10) 0.0282(6) 0.0603(14) Uani d 0.3333 . .
    O O1 0.2789(3) 0.7845(2) 0.05251(18) 0.0417(8) Uani d 1 . .
    H H1 0.260997 0.750020 0.021750 0.063 Uiso calc 1 . .
    O O2 0.3749(3) 0.5851(2) 0.21394(18) 0.0402(8) Uani d 1 . .
    O O3 1.0092(3) 0.6872(3) 0.3771(2) 0.0475(9) Uani d 1 . .
    O O4 0.4726(2) 0.5815(2) 0.11072(17) 0.0346(7) Uani d 1 . .
    O O5 0.2649(2) 0.6080(2) 0.07535(18) 0.0390(8) Uani d 1 . .
    O O6 0.7832(3) 0.2999(2) 0.07384(18) 0.0397(8) Uani d 1 . .
    O O7 0.4154(2) 0.8416(2) 0.18384(17) 0.0338(7) Uani d 1 . .
    O O8 0.5064(3) 0.7671(2) 0.09959(18) 0.0390(8) Uani d 1 . .
    O O9 0.4575(3) 1.1677(3) 0.3617(2) 0.0463(8) Uani d 1 . .
    O O10 0.2435(3) 0.7377(3) 0.1797(2) 0.0494(10) Uani d 1 . .
    H H10A 0.244983 0.752326 0.217225 0.074 Uiso d 1 . .
    H H10B 0.181341 0.740218 0.158069 0.074 Uiso d 1 . .
    O O11 0.5433(3) 0.6904(2) 0.22645(17) 0.0363(8) Uani d 1 . .
    C C1 0.4009(5) 0.4499(4) 0.2665(3) 0.0515(13) Uani d 1 . .
    C C2 0.4427(4) 0.5358(4) 0.2479(3) 0.0398(10) Uani d 1 . .
    C C3 0.5461(4) 0.5499(4) 0.2719(3) 0.0395(10) Uani d 1 . .
    H H3 0.587672 0.504971 0.295879 0.047 Uiso calc 1 . .
    C C4 0.5923(4) 0.6301(3) 0.2615(2) 0.0349(9) Uani d 1 . .
    C C5 0.7017(4) 0.6454(4) 0.2933(2) 0.0355(9) Uani d 1 . .
    C C6 0.7591(4) 0.5950(4) 0.3444(2) 0.0372(10) Uani d 1 . .
    H H6 0.727560 0.548968 0.360085 0.045 Uiso calc 1 . .
    C C7 0.8611(4) 0.6115(4) 0.3721(3) 0.0398(10) Uani d 1 . .
    H H7 0.899074 0.577492 0.406944 0.048 Uiso calc 1 . .
    C C8 0.9084(4) 0.6787(4) 0.3485(3) 0.0405(10) Uani d 1 . .
    C C9 0.8517(4) 0.7310(4) 0.2986(3) 0.0405(10) Uani d 1 . .
    H H9 0.882673 0.777805 0.283291 0.049 Uiso calc 1 . .
    C C10 0.7499(4) 0.7134(4) 0.2721(3) 0.0390(10) Uani d 1 . .
    H H10 0.711314 0.748848 0.238289 0.047 Uiso calc 1 . .
    C C11 1.0656(4) 0.7462(4) 0.3500(3) 0.0497(12) Uani d 1 . .
    H H11A 1.047797 0.807734 0.355700 0.060 Uiso calc 1 . .
    H H11B 1.050643 0.734523 0.304458 0.060 Uiso calc 1 . .
    C C12 1.1768(4) 0.7293(5) 0.3846(3) 0.0543(14) Uani d 1 . .
    H H12A 1.218635 0.772369 0.370517 0.065 Uiso calc 1 . .
    H H12B 1.189338 0.737475 0.430309 0.065 Uiso calc 1 . .
    C C13 1.2080(5) 0.6371(5) 0.3724(4) 0.070(2) Uani d 1 . .
    H H13A 1.200410 0.630323 0.327540 0.105 Uiso calc 1 . .
    H H13B 1.164856 0.594437 0.384721 0.105 Uiso calc 1 . .
    H H13C 1.278703 0.627240 0.397111 0.105 Uiso calc 1 . .
    C C14 0.1625(4) 0.4900(4) 0.0259(3) 0.0492(9) Uani d 1 . .
    C C15 0.2677(4) 0.5306(3) 0.0550(3) 0.0376(9) Uani d 1 . .
    C C16 0.3496(4) 0.4796(3) 0.0564(3) 0.0365(10) Uani d 1 . .
    H H16 0.338196 0.422403 0.038959 0.044 Uiso calc 1 . .
    C C17 0.4515(4) 0.5091(3) 0.0831(2) 0.0331(9) Uani d 1 . .
    C C18 0.5375(4) 0.4528(3) 0.0808(2) 0.0324(9) Uani d 1 . .
    C C19 0.5262(4) 0.3785(3) 0.0421(2) 0.0340(9) Uani d 1 . .
    H H19 0.460527 0.362330 0.016236 0.041 Uiso calc 1 . .
    C C20 0.6083(4) 0.3284(3) 0.0408(2) 0.0344(9) Uani d 1 . .
    H H20 0.598952 0.278207 0.014443 0.041 Uiso calc 1 . .
    C C21 0.7055(4) 0.3519(3) 0.0786(2) 0.0351(9) Uani d 1 . .
    C C22 0.7185(4) 0.4258(4) 0.1171(3) 0.0390(10) Uani d 1 . .
    H H22 0.784110 0.442024 0.142889 0.047 Uiso calc 1 . .
    C C23 0.6349(4) 0.4754(3) 0.1176(2) 0.0369(10) Uani d 1 . .
    H H23 0.644292 0.525898 0.143617 0.044 Uiso calc 1 . .
    C C24 0.8825(4) 0.3155(4) 0.1173(3) 0.0407(10) Uani d 1 . .
    H H24A 0.880112 0.312504 0.161162 0.049 Uiso calc 1 . .
    H H24B 0.906614 0.374409 0.110229 0.049 Uiso calc 1 . .
    C C25 0.9531(4) 0.2463(4) 0.1068(3) 0.0459(12) Uani d 1 . .
    H H25A 0.952113 0.247728 0.062273 0.055 Uiso calc 1 . .
    H H25B 0.929492 0.187784 0.115306 0.055 Uiso calc 1 . .
    C C26 1.0606(5) 0.2610(6) 0.1494(3) 0.0629(18) Uani d 1 . .
    H H26A 1.085889 0.316960 0.138773 0.094 Uiso calc 1 . .
    H H26B 1.104056 0.213346 0.143466 0.094 Uiso calc 1 . .
    H H26C 1.061166 0.262188 0.193386 0.094 Uiso calc 1 . .
    C C27 0.6537(5) 0.8347(5) 0.0915(3) 0.0558(10) Uani d 1 . .
    C C28 0.5678(4) 0.8289(4) 0.1220(3) 0.0393(9) Uani d 1 . .
    C C29 0.5662(4) 0.8905(3) 0.1669(3) 0.0366(9) Uani d 1 . .
    H H29 0.620230 0.931344 0.179335 0.044 Uiso calc 1 . .
    C C30 0.4877(4) 0.8962(3) 0.1958(2) 0.0327(9) Uani d 1 . .
    C C31 0.4862(4) 0.9686(3) 0.2402(2) 0.0330(9) Uani d 1 . .
    C C32 0.5648(4) 1.0294(3) 0.2623(2) 0.0329(9) Uani d 1 . .
    H H32 0.623274 1.025166 0.248902 0.040 Uiso calc 1 . .
    C C33 0.5583(4) 1.0961(3) 0.3036(2) 0.0345(9) Uani d 1 . .
    H H33 0.612308 1.136543 0.318478 0.041 Uiso calc 1 . .
    C C34 0.4720(4) 1.1033(4) 0.3230(3) 0.0407(9) Uani d 1 . .
    C C35 0.3930(4) 1.0432(4) 0.3016(3) 0.0452(11) Uani d 1 . .
    H H35 0.334273 1.048029 0.314656 0.054 Uiso calc 1 . .
    C C36 0.4011(4) 0.9765(4) 0.2613(3) 0.0410(10) Uani d 1 . .
    H H36 0.347744 0.935121 0.247508 0.049 Uiso calc 1 . .
    C C37 0.5385(4) 1.2269(4) 0.3904(3) 0.0432(11) Uani d 1 . .
    H H37A 0.554866 1.262618 0.357822 0.052 Uiso calc 1 . .
    H H37B 0.599709 1.193830 0.413954 0.052 Uiso calc 1 . .
    C C38 0.5041(5) 1.2847(4) 0.4343(3) 0.0528(13) Uani d 1 . .
    H H38A 0.489114 1.247955 0.466894 0.063 Uiso calc 1 . .
    H H38B 0.440773 1.314647 0.410382 0.063 Uiso calc 1 . .
    C C39 0.5820(6) 1.3529(6) 0.4662(4) 0.091(3) Uani d 1 . .
    H H39A 0.646328 1.323980 0.487691 0.136 Uiso calc 1 . .
    H H39B 0.558601 1.385239 0.497069 0.136 Uiso calc 1 . .
    H H39C 0.591566 1.393675 0.434636 0.136 Uiso calc 1 . .
    C C40 0.2950(5) 0.8715(4) 0.0305(3) 0.0528(13) Uani d 1 . .
    H H40A 0.355519 0.898110 0.060798 0.063 Uiso calc 1 . .
    H H40B 0.307818 0.866406 -0.010562 0.063 Uiso calc 1 . .
    C C41 0.2088(7) 0.9280(5) 0.0238(5) 0.097(3) Uani d 1 . .
    H H41A 0.193969 0.931113 0.063900 0.146 Uiso calc 1 . .
    H H41B 0.150012 0.904426 -0.008739 0.146 Uiso calc 1 . .
    H H41C 0.224040 0.986847 0.011608 0.146 Uiso calc 1 . .
loop_
    _atom_site_aniso_label
    _atom_site_aniso_U_11
    _atom_site_aniso_U_22
    _atom_site_aniso_U_33
    _atom_site_aniso_U_12
    _atom_site_aniso_U_13
    _atom_site_aniso_U_23
    Eu1 0.02182(12) 0.02491(13) 0.03887(15) 0.00024(9) 0.00569(9) -0.00040(10)
    F1 0.059(2) 0.045(2) 0.101(3) -0.0149(18) 0.011(2) 0.009(2)
    F2 0.088(3) 0.091(3) 0.088(3) -0.015(3) 0.047(3) 0.024(3)
    F3 0.052(2) 0.050(2) 0.145(4) 0.0066(18) 0.012(2) 0.048(3)
    F4 0.034(2) 0.051(3) 0.060(3) -0.014(2) 0.002(2) -0.006(2)
    F5 0.036(2) 0.051(3) 0.062(3) -0.015(2) 0.003(2) -0.007(2)
    F6 0.036(2) 0.050(3) 0.065(3) -0.015(2) 0.003(2) -0.005(2)
    F7 0.036(2) 0.053(3) 0.063(3) -0.017(2) 0.007(2) -0.002(2)
    F8 0.034(2) 0.050(3) 0.064(3) -0.013(2) 0.008(2) -0.001(2)
    F9 0.035(2) 0.056(3) 0.065(3) -0.014(2) 0.008(2) -0.005(2)
    F10 0.032(2) 0.054(3) 0.066(3) -0.011(2) 0.003(2) -0.004(3)
    F11 0.032(2) 0.052(3) 0.060(3) -0.011(2) 0.004(2) -0.004(2)
    F12 0.036(2) 0.054(3) 0.063(3) -0.013(2) -0.001(2) -0.002(2)
    F13 0.055(2) 0.061(2) 0.069(3) -0.008(2) 0.035(2) -0.011(2)
    F14 0.052(2) 0.060(3) 0.067(3) -0.005(2) 0.034(2) -0.012(3)
    F15 0.052(2) 0.061(2) 0.070(3) -0.005(2) 0.034(2) -0.011(2)
    F16 0.050(2) 0.061(3) 0.071(3) -0.011(2) 0.032(2) -0.009(2)
    F17 0.050(2) 0.060(3) 0.070(3) -0.011(2) 0.032(2) -0.008(2)
    F18 0.054(2) 0.060(2) 0.070(3) -0.013(2) 0.033(2) -0.010(2)
    F19 0.055(2) 0.063(2) 0.070(3) -0.011(2) 0.033(2) -0.007(2)
    F20 0.058(2) 0.061(3) 0.070(3) -0.013(2) 0.033(2) -0.009(2)
    F21 0.058(2) 0.064(3) 0.069(3) -0.008(2) 0.035(2) -0.009(2)
    O1 0.050(2) 0.0285(18) 0.045(2) 0.0042(15) 0.0119(17) 0.0036(15)
    O2 0.0274(16) 0.0380(18) 0.054(2) 0.0035(14) 0.0102(15) 0.0085(16)
    O3 0.0271(16) 0.059(2) 0.0521(19) -0.0005(15) 0.0056(14) -0.0019(17)
    O4 0.0260(15) 0.0299(16) 0.0447(18) -0.0014(13) 0.0064(13) -0.0077(14)
    O5 0.0240(15) 0.0331(18) 0.053(2) -0.0017(13) 0.0008(14) -0.0026(15)
    O6 0.0330(16) 0.0412(17) 0.0415(17) 0.0080(14) 0.0065(14) -0.0062(14)
    O7 0.0257(15) 0.0275(16) 0.0493(19) -0.0021(13) 0.0129(14) 0.0001(14)
    O8 0.0373(17) 0.0333(17) 0.0490(19) -0.0050(15) 0.0170(15) -0.0077(15)
    O9 0.0414(17) 0.0415(18) 0.063(2) -0.0043(15) 0.0259(16) -0.0168(16)
    O10 0.034(2) 0.056(3) 0.060(3) 0.0085(19) 0.0189(18) 0.004(2)
    O11 0.0280(15) 0.0325(17) 0.0431(18) 0.0010(13) 0.0031(14) 0.0009(14)
    C1 0.041(2) 0.046(3) 0.064(3) 0.001(2) 0.010(2) 0.018(2)
    C2 0.0325(18) 0.037(2) 0.050(2) 0.0030(16) 0.0124(17) 0.0087(18)
    C3 0.032(2) 0.035(2) 0.047(2) 0.0028(17) 0.0050(18) 0.0042(19)
    C4 0.0288(17) 0.0340(19) 0.0390(19) 0.0040(16) 0.0063(16) -0.0026(16)
    C5 0.0268(17) 0.0382(19) 0.0398(19) 0.0043(16) 0.0078(16) -0.0025(17)
    C6 0.0278(19) 0.043(2) 0.040(2) 0.0036(18) 0.0088(17) 0.0004(19)
    C7 0.0292(19) 0.049(2) 0.039(2) 0.0060(18) 0.0070(17) 0.0002(19)
    C8 0.0263(17) 0.049(2) 0.044(2) 0.0045(16) 0.0076(16) -0.0055(18)
    C9 0.031(2) 0.044(2) 0.045(2) 0.0008(18) 0.0093(18) -0.003(2)
    C10 0.0292(19) 0.042(2) 0.043(2) 0.0052(17) 0.0066(17) 0.0003(19)
    C11 0.030(2) 0.058(3) 0.057(3) -0.002(2) 0.007(2) -0.005(2)
    C12 0.033(2) 0.063(3) 0.061(3) -0.004(2) 0.006(2) -0.008(3)
    C13 0.038(3) 0.067(5) 0.099(6) 0.003(3) 0.014(3) -0.002(4)
    C14 0.0319(16) 0.049(2) 0.060(2) -0.0134(15) 0.0055(15) -0.0040(18)
    C15 0.0270(17) 0.0342(19) 0.048(2) -0.0074(16) 0.0068(16) -0.0024(17)
    C16 0.0296(19) 0.0266(19) 0.050(2) -0.0043(16) 0.0076(17) -0.0042(18)
    C17 0.0290(17) 0.0269(17) 0.0411(19) -0.0035(15) 0.0075(15) -0.0016(16)
    C18 0.0296(17) 0.0259(17) 0.0396(19) -0.0011(15) 0.0076(16) -0.0014(16)
    C19 0.0316(19) 0.0277(19) 0.039(2) -0.0009(16) 0.0056(17) -0.0009(17)
    C20 0.035(2) 0.0290(19) 0.036(2) 0.0004(17) 0.0066(17) -0.0029(17)
    C21 0.0324(18) 0.0330(19) 0.0379(19) 0.0038(16) 0.0077(16) -0.0020(16)
    C22 0.032(2) 0.037(2) 0.044(2) 0.0002(18) 0.0062(18) -0.0076(18)
    C23 0.032(2) 0.032(2) 0.043(2) 0.0007(17) 0.0060(17) -0.0086(18)
    C24 0.033(2) 0.048(2) 0.041(2) 0.0063(19) 0.0112(18) -0.0014(19)
    C25 0.039(2) 0.053(3) 0.047(3) 0.011(2) 0.016(2) -0.001(2)
    C26 0.037(3) 0.082(5) 0.070(4) 0.017(3) 0.019(3) 0.005(4)
    C27 0.0514(18) 0.057(2) 0.069(2) -0.0097(16) 0.0330(17) -0.0111(18)
    C28 0.0347(18) 0.0352(19) 0.055(2) -0.0041(16) 0.0237(17) -0.0051(17)
    C29 0.0316(19) 0.030(2) 0.053(2) -0.0039(16) 0.0190(17) -0.0046(18)
    C30 0.0276(17) 0.0245(17) 0.0475(19) -0.0010(15) 0.0138(16) 0.0011(16)
    C31 0.0273(17) 0.0267(18) 0.048(2) -0.0006(15) 0.0160(16) 0.0017(16)
    C32 0.0264(18) 0.031(2) 0.044(2) -0.0011(16) 0.0137(16) 0.0006(17)
    C33 0.0299(19) 0.032(2) 0.045(2) -0.0040(17) 0.0160(17) -0.0019(18)
    C34 0.0376(19) 0.0354(19) 0.055(2) -0.0028(17) 0.0229(17) -0.0074(18)
    C35 0.037(2) 0.039(2) 0.068(3) -0.0065(18) 0.0274(19) -0.011(2)
    C36 0.0311(19) 0.035(2) 0.062(2) -0.0062(17) 0.0215(18) -0.007(2)
    C37 0.042(2) 0.039(2) 0.049(2) -0.0012(19) 0.0161(19) -0.011(2)
    C38 0.052(3) 0.050(3) 0.056(3) -0.002(2) 0.016(2) -0.019(2)
    C39 0.054(4) 0.102(6) 0.103(6) -0.004(4) 0.005(4) -0.064(5)
    C40 0.058(3) 0.040(3) 0.057(3) 0.002(2) 0.012(2) 0.006(2)
    C41 0.083(6) 0.049(4) 0.150(8) 0.015(4) 0.020(6) 0.001(5)
_geom_special_details
;
 All esds (except the esd in the dihedral angle between two l.s. planes)
 are estimated using the full covariance matrix.  The cell esds are taken
 into account individually in the estimation of esds in distances, angles
 and torsion angles; correlations between esds in cell parameters are only
 used when they are defined by crystal symmetry.  An approximate (isotropic)
 treatment of cell esds is used for estimating esds involving l.s. planes.
;
loop_
    _geom_bond_atom_site_label_1
    _geom_bond_atom_site_label_2
    _geom_bond_site_symmetry_2
    _geom_bond_distance
    _geom_bond_publ_flag
    Eu1 O1 . 2.510(4) ?
    Eu1 O2 . 2.385(4) ?
    Eu1 O4 . 2.340(4) ?
    Eu1 O5 . 2.349(4) ?
    Eu1 O7 . 2.371(4) ?
    Eu1 O8 . 2.382(4) ?
    Eu1 O10 . 2.488(4) ?
    Eu1 O11 . 2.370(4) ?
    F1 C1 . 1.327(8) ?
    F2 C1 . 1.326(8) ?
    F3 C1 . 1.345(7) ?
    F4 F5 . 0.757(14) ?
    F4 F6 . 1.621(16) ?
    F4 F11 . 1.751(18) ?
    F4 F12 . 1.000(16) ?
    F4 C14 . 1.392(13) ?
    F5 F6 . 0.918(14) ?
    F5 F7 . 1.690(19) ?
    F5 F12 . 1.544(18) ?
    F5 C14 . 1.334(13) ?
    F6 F7 . 1.017(15) ?
    F6 F8 . 1.690(18) ?
    F6 C14 . 1.394(13) ?
    F7 F8 . 0.701(15) ?
    F7 F9 . 1.278(17) ?
    F7 C14 . 1.246(13) ?
    F8 F9 . 0.706(14) ?
    F8 C14 . 1.360(14) ?
    F9 F10 . 1.232(18) ?
    F9 F11 . 1.758(18) ?
    F9 C14 . 1.347(14) ?
    F10 F11 . 0.614(15) ?
    F10 F12 . 1.230(18) ?
    F10 C14 . 1.371(15) ?
    F11 F12 . 0.766(16) ?
    F11 C14 . 1.413(15) ?
    F12 C14 . 1.218(13) ?
    F13 F14 . 0.570(19) ?
    F13 F15 . 1.004(17) ?
    F13 F21 . 1.227(18) ?
    F13 C27 . 1.275(12) ?
    F14 F21 . 1.75(2) ?
    F14 C27 . 1.365(19) ?
    F15 F16 . 1.76(2) ?
    F15 C27 . 1.403(18) ?
    F16 F18 . 1.049(18) ?
    F16 C27 . 1.438(19) ?
    F17 F18 . 0.670(18) ?
    F17 F19 . 1.77(2) ?
    F17 C27 . 1.39(2) ?
    F18 F19 . 1.167(17) ?
    F18 F20 . 1.763(19) ?
    F18 C27 . 1.255(14) ?
    F19 F20 . 0.637(15) ?
    F19 F21 . 1.189(18) ?
    F19 C27 . 1.258(15) ?
    F20 F21 . 0.748(15) ?
    F20 C27 . 1.438(16) ?
    F21 C27 . 1.348(15) ?
    O1 H1 . 0.8400 ?
    O1 C40 . 1.458(7) ?
    O2 C2 . 1.262(6) ?
    O3 C8 . 1.356(6) ?
    O3 C11 . 1.442(8) ?
    O4 C17 . 1.256(6) ?
    O5 C15 . 1.271(6) ?
    O6 C21 . 1.370(6) ?
    O6 C24 . 1.442(6) ?
    O7 C30 . 1.270(6) ?
    O8 C28 . 1.267(6) ?
    O9 C34 . 1.365(6) ?
    O9 C37 . 1.432(7) ?
    O10 H10A . 0.8624 ?
    O10 H10B . 0.8515 ?
    O11 C4 . 1.263(6) ?
    C1 C2 . 1.542(8) ?
    C2 C3 . 1.387(7) ?
    C3 H3 . 0.9500 ?
    C3 C4 . 1.433(7) ?
    C4 C5 . 1.486(7) ?
    C5 C6 . 1.403(7) ?
    C5 C10 . 1.394(8) ?
    C6 H6 . 0.9500 ?
    C6 C7 . 1.385(7) ?
    C7 H7 . 0.9500 ?
    C7 C8 . 1.403(8) ?
    C8 C9 . 1.401(8) ?
    C9 H9 . 0.9500 ?
    C9 C10 . 1.382(7) ?
    C10 H10 . 0.9500 ?
    C11 H11A . 0.9900 ?
    C11 H11B . 0.9900 ?
    C11 C12 . 1.522(8) ?
    C12 H12A . 0.9900 ?
    C12 H12B . 0.9900 ?
    C12 C13 . 1.521(10) ?
    C13 H13A . 0.9800 ?
    C13 H13B . 0.9800 ?
    C13 H13C . 0.9800 ?
    C14 C15 . 1.535(7) ?
    C15 C16 . 1.371(7) ?
    C16 H16 . 0.9500 ?
    C16 C17 . 1.430(7) ?
    C17 C18 . 1.487(7) ?
    C18 C19 . 1.406(7) ?
    C18 C23 . 1.393(7) ?
    C19 H19 . 0.9500 ?
    C19 C20 . 1.382(7) ?
    C20 H20 . 0.9500 ?
    C20 C21 . 1.402(7) ?
    C21 C22 . 1.396(7) ?
    C22 H22 . 0.9500 ?
    C22 C23 . 1.390(7) ?
    C23 H23 . 0.9500 ?
    C24 H24A . 0.9900 ?
    C24 H24B . 0.9900 ?
    C24 C25 . 1.508(7) ?
    C25 H25A . 0.9900 ?
    C25 H25B . 0.9900 ?
    C25 C26 . 1.522(9) ?
    C26 H26A . 0.9800 ?
    C26 H26B . 0.9800 ?
    C26 H26C . 0.9800 ?
    C27 C28 . 1.547(8) ?
    C28 C29 . 1.380(7) ?
    C29 H29 . 0.9500 ?
    C29 C30 . 1.430(7) ?
    C30 C31 . 1.488(7) ?
    C31 C32 . 1.403(7) ?
    C31 C36 . 1.405(7) ?
    C32 H32 . 0.9500 ?
    C32 C33 . 1.395(7) ?
    C33 H33 . 0.9500 ?
    C33 C34 . 1.399(7) ?
    C34 C35 . 1.396(7) ?
    C35 H35 . 0.9500 ?
    C35 C36 . 1.387(8) ?
    C36 H36 . 0.9500 ?
    C37 H37A . 0.9900 ?
    C37 H37B . 0.9900 ?
    C37 C38 . 1.503(8) ?
    C38 H38A . 0.9900 ?
    C38 H38B . 0.9900 ?
    C38 C39 . 1.513(9) ?
    C39 H39A . 0.9800 ?
    C39 H39B . 0.9800 ?
    C39 H39C . 0.9800 ?
    C40 H40A . 0.9900 ?
    C40 H40B . 0.9900 ?
    C40 C41 . 1.445(10) ?
    C41 H41A . 0.9800 ?
    C41 H41B . 0.9800 ?
    C41 H41C . 0.9800 ?
loop_
    _geom_angle_atom_site_label_1
    _geom_angle_atom_site_label_2
    _geom_angle_atom_site_label_3
    _geom_angle_site_symmetry_1
    _geom_angle_site_symmetry_3
    _geom_angle
    _geom_angle_publ_flag
    O2 Eu1 O1 . . 139.44(13) ?
    O2 Eu1 O10 . . 73.39(13) ?
    O4 Eu1 O1 . . 113.11(13) ?
    O4 Eu1 O2 . . 79.23(14) ?
    O4 Eu1 O5 . . 72.65(13) ?
    O4 Eu1 O7 . . 142.10(12) ?
    O4 Eu1 O8 . . 75.62(13) ?
    O4 Eu1 O10 . . 144.85(13) ?
    O4 Eu1 O11 . . 78.30(13) ?
    O5 Eu1 O1 . . 69.13(14) ?
    O5 Eu1 O2 . . 79.32(14) ?
    O5 Eu1 O7 . . 141.35(12) ?
    O5 Eu1 O8 . . 117.36(14) ?
    O5 Eu1 O10 . . 80.86(15) ?
    O5 Eu1 O11 . . 142.03(12) ?
    O7 Eu1 O1 . . 78.45(13) ?
    O7 Eu1 O2 . . 116.35(14) ?
    O7 Eu1 O8 . . 72.45(12) ?
    O7 Eu1 O10 . . 71.58(13) ?
    O8 Eu1 O1 . . 76.23(14) ?
    O8 Eu1 O2 . . 143.05(13) ?
    O8 Eu1 O10 . . 138.49(14) ?
    O10 Eu1 O1 . . 76.91(14) ?
    O11 Eu1 O1 . . 146.94(13) ?
    O11 Eu1 O2 . . 71.59(13) ?
    O11 Eu1 O7 . . 75.15(12) ?
    O11 Eu1 O8 . . 77.09(14) ?
    O11 Eu1 O10 . . 112.36(15) ?
    F5 F4 F6 . . 16.1(13) ?
    F5 F4 F11 . . 116.2(18) ?
    F5 F4 F12 . . 122(2) ?
    F5 F4 C14 . . 69.7(14) ?
    F6 F4 F11 . . 100.1(9) ?
    F12 F4 F6 . . 106.3(13) ?
    F12 F4 F11 . . 6.6(10) ?
    F12 F4 C14 . . 58.5(10) ?
    C14 F4 F6 . . 54.5(6) ?
    C14 F4 F11 . . 51.9(6) ?
    F4 F5 F6 . . 151(2) ?
    F4 F5 F7 . . 119.9(18) ?
    F4 F5 F12 . . 33.2(13) ?
    F4 F5 C14 . . 78.1(15) ?
    F6 F5 F7 . . 30.8(10) ?
    F6 F5 F12 . . 117.6(15) ?
    F6 F5 C14 . . 73.9(12) ?
    F12 F5 F7 . . 86.8(9) ?
    C14 F5 F7 . . 46.9(6) ?
    C14 F5 F12 . . 49.4(7) ?
    F4 F6 F8 . . 100.6(9) ?
    F5 F6 F4 . . 13.3(11) ?
    F5 F6 F7 . . 121.7(17) ?
    F5 F6 F8 . . 113.9(14) ?
    F5 F6 C14 . . 66.8(11) ?
    F7 F6 F4 . . 108.5(12) ?
    F7 F6 F8 . . 8.6(9) ?
    F7 F6 C14 . . 59.8(9) ?
    C14 F6 F4 . . 54.4(7) ?
    C14 F6 F8 . . 51.2(6) ?
    F6 F7 F5 . . 27.5(9) ?
    F6 F7 F9 . . 136.6(15) ?
    F6 F7 C14 . . 75.3(11) ?
    F8 F7 F5 . . 133(2) ?
    F8 F7 F6 . . 159(2) ?
    F8 F7 F9 . . 24.9(15) ?
    F8 F7 C14 . . 83.6(17) ?
    F9 F7 F5 . . 109.1(11) ?
    C14 F7 F5 . . 51.4(7) ?
    C14 F7 F9 . . 64.5(8) ?
    F7 F8 F6 . . 12.5(14) ?
    F7 F8 F9 . . 130(3) ?
    F7 F8 C14 . . 65.6(16) ?
    F9 F8 F6 . . 120(2) ?
    F9 F8 C14 . . 73.9(17) ?
    C14 F8 F6 . . 53.1(7) ?
    F7 F9 F11 . . 101.8(11) ?
    F7 F9 C14 . . 56.6(8) ?
    F8 F9 F7 . . 24.7(15) ?
    F8 F9 F10 . . 138(2) ?
    F8 F9 F11 . . 125(2) ?
    F8 F9 C14 . . 75.9(17) ?
    F10 F9 F7 . . 113.8(13) ?
    F10 F9 F11 . . 12.4(9) ?
    F10 F9 C14 . . 64.0(9) ?
    C14 F9 F11 . . 52.1(7) ?
    F9 F10 C14 . . 62.1(9) ?
    F11 F10 F9 . . 142(3) ?
    F11 F10 F12 . . 30.4(19) ?
    F11 F10 C14 . . 81(2) ?
    F12 F10 F9 . . 112.6(14) ?
    F12 F10 C14 . . 55.5(8) ?
    F4 F11 F9 . . 93.0(9) ?
    F10 F11 F4 . . 118(3) ?
    F10 F11 F9 . . 25(2) ?
    F10 F11 F12 . . 126(3) ?
    F10 F11 C14 . . 73(2) ?
    F12 F11 F4 . . 8.7(13) ?
    F12 F11 F9 . . 101.2(17) ?
    F12 F11 C14 . . 59.5(14) ?
    C14 F11 F4 . . 50.8(7) ?
    C14 F11 F9 . . 48.8(6) ?
    F4 F12 F5 . . 24.5(9) ?
    F4 F12 F10 . . 141.9(16) ?
    F4 F12 C14 . . 77.0(11) ?
    F10 F12 F5 . . 117.5(12) ?
    F11 F12 F4 . . 165(2) ?
    F11 F12 F5 . . 141.0(19) ?
    F11 F12 F10 . . 23.9(15) ?
    F11 F12 C14 . . 87.7(16) ?
    C14 F12 F5 . . 56.3(7) ?
    C14 F12 F10 . . 68.1(9) ?
    F14 F13 F15 . . 14(3) ?
    F14 F13 F21 . . 151(3) ?
    F14 F13 C27 . . 87(2) ?
    F15 F13 F21 . . 140.1(15) ?
    F15 F13 C27 . . 74.9(11) ?
    F21 F13 C27 . . 65.2(9) ?
    F13 F14 F21 . . 20(2) ?
    F13 F14 C27 . . 69(2) ?
    C27 F14 F21 . . 49.5(7) ?
    F13 F15 F16 . . 103.6(14) ?
    F13 F15 C27 . . 61.3(10) ?
    C27 F15 F16 . . 52.6(8) ?
    F18 F16 F15 . . 101.9(14) ?
    F18 F16 C27 . . 58.1(10) ?
    C27 F16 F15 . . 50.8(8) ?
    F18 F17 F19 . . 20.7(19) ?
    F18 F17 C27 . . 64(2) ?
    C27 F17 F19 . . 45.0(7) ?
    F16 F18 F19 . . 137.5(16) ?
    F16 F18 F20 . . 128.5(13) ?
    F16 F18 C27 . . 76.7(12) ?
    F17 F18 F16 . . 10(3) ?
    F17 F18 F19 . . 148(3) ?
    F17 F18 F20 . . 139(3) ?
    F17 F18 C27 . . 87(2) ?
    F19 F18 F20 . . 9.0(10) ?
    F19 F18 C27 . . 62.4(10) ?
    C27 F18 F20 . . 53.8(8) ?
    F18 F19 F17 . . 11.7(10) ?
    F18 F19 F21 . . 122.3(16) ?
    F18 F19 C27 . . 62.2(10) ?
    F20 F19 F17 . . 143(3) ?
    F20 F19 F18 . . 154(3) ?
    F20 F19 F21 . . 33.7(19) ?
    F20 F19 C27 . . 93(2) ?
    F21 F19 F17 . . 110.8(13) ?
    F21 F19 C27 . . 66.8(10) ?
    C27 F19 F17 . . 51.2(8) ?
    F19 F20 F18 . . 16.6(19) ?
    F19 F20 F21 . . 118(3) ?
    F19 F20 C27 . . 61(2) ?
    F21 F20 F18 . . 103(2) ?
    F21 F20 C27 . . 67.9(17) ?
    C27 F20 F18 . . 44.7(6) ?
    F13 F21 F14 . . 9.0(9) ?
    F13 F21 C27 . . 59.1(9) ?
    F19 F21 F13 . . 108.9(14) ?
    F19 F21 F14 . . 102.3(12) ?
    F19 F21 C27 . . 59.0(9) ?
    F20 F21 F13 . . 137(2) ?
    F20 F21 F14 . . 129(2) ?
    F20 F21 F19 . . 28.2(15) ?
    F20 F21 C27 . . 81.2(17) ?
    C27 F21 F14 . . 50.3(7) ?
    Eu1 O1 H1 . . 106.2 ?
    C40 O1 Eu1 . . 129.4(3) ?
    C40 O1 H1 . . 109.5 ?
    C2 O2 Eu1 . . 129.0(3) ?
    C8 O3 C11 . . 118.6(5) ?
    C17 O4 Eu1 . . 138.7(3) ?
    C15 O5 Eu1 . . 132.2(3) ?
    C21 O6 C24 . . 117.8(4) ?
    C30 O7 Eu1 . . 135.1(3) ?
    C28 O8 Eu1 . . 129.3(3) ?
    C34 O9 C37 . . 119.3(4) ?
    Eu1 O10 H10A . . 127.4 ?
    Eu1 O10 H10B . . 127.8 ?
    H10A O10 H10B . . 104.8 ?
    C4 O11 Eu1 . . 134.8(3) ?
    F1 C1 F3 . . 105.7(6) ?
    F1 C1 C2 . . 111.7(5) ?
    F2 C1 F1 . . 106.7(5) ?
    F2 C1 F3 . . 107.7(5) ?
    F2 C1 C2 . . 111.5(6) ?
    F3 C1 C2 . . 113.1(5) ?
    O2 C2 C1 . . 113.3(5) ?
    O2 C2 C3 . . 129.2(5) ?
    C3 C2 C1 . . 117.4(5) ?
    C2 C3 H3 . . 118.9 ?
    C2 C3 C4 . . 122.2(5) ?
    C4 C3 H3 . . 118.9 ?
    O11 C4 C3 . . 122.7(5) ?
    O11 C4 C5 . . 117.3(5) ?
    C3 C4 C5 . . 120.0(5) ?
    C6 C5 C4 . . 123.0(5) ?
    C10 C5 C4 . . 118.8(5) ?
    C10 C5 C6 . . 118.2(5) ?
    C5 C6 H6 . . 119.6 ?
    C7 C6 C5 . . 120.7(5) ?
    C7 C6 H6 . . 119.6 ?
    C6 C7 H7 . . 120.1 ?
    C6 C7 C8 . . 119.9(5) ?
    C8 C7 H7 . . 120.1 ?
    O3 C8 C7 . . 115.4(5) ?
    O3 C8 C9 . . 124.5(5) ?
    C9 C8 C7 . . 120.1(5) ?
    C8 C9 H9 . . 120.6 ?
    C10 C9 C8 . . 118.7(5) ?
    C10 C9 H9 . . 120.6 ?
    C5 C10 H10 . . 118.8 ?
    C9 C10 C5 . . 122.3(5) ?
    C9 C10 H10 . . 118.8 ?
    O3 C11 H11A . . 110.5 ?
    O3 C11 H11B . . 110.5 ?
    O3 C11 C12 . . 106.3(5) ?
    H11A C11 H11B . . 108.7 ?
    C12 C11 H11A . . 110.5 ?
    C12 C11 H11B . . 110.5 ?
    C11 C12 H12A . . 109.3 ?
    C11 C12 H12B . . 109.3 ?
    H12A C12 H12B . . 108.0 ?
    C13 C12 C11 . . 111.5(5) ?
    C13 C12 H12A . . 109.3 ?
    C13 C12 H12B . . 109.3 ?
    C12 C13 H13A . . 109.5 ?
    C12 C13 H13B . . 109.5 ?
    C12 C13 H13C . . 109.5 ?
    H13A C13 H13B . . 109.5 ?
    H13A C13 H13C . . 109.5 ?
    H13B C13 H13C . . 109.5 ?
    F4 C14 F6 . . 71.1(8) ?
    F4 C14 F11 . . 77.3(8) ?
    F4 C14 C15 . . 110.8(6) ?
    F5 C14 F4 . . 32.2(6) ?
    F5 C14 F6 . . 39.2(7) ?
    F5 C14 F8 . . 111.4(9) ?
    F5 C14 F9 . . 130.0(8) ?
    F5 C14 F10 . . 123.0(8) ?
    F5 C14 F11 . . 105.9(9) ?
    F5 C14 C15 . . 113.8(7) ?
    F6 C14 F11 . . 134.2(8) ?
    F6 C14 C15 . . 112.9(6) ?
    F7 C14 F4 . . 110.5(9) ?
    F7 C14 F5 . . 81.8(9) ?
    F7 C14 F6 . . 44.9(7) ?
    F7 C14 F8 . . 30.8(7) ?
    F7 C14 F9 . . 58.9(8) ?
    F7 C14 F10 . . 106.9(9) ?
    F7 C14 F11 . . 126.4(9) ?
    F7 C14 C15 . . 116.0(7) ?
    F8 C14 F4 . . 135.7(8) ?
    F8 C14 F6 . . 75.7(8) ?
    F8 C14 F10 . . 83.5(9) ?
    F8 C14 F11 . . 107.9(9) ?
    F8 C14 C15 . . 108.7(7) ?
    F9 C14 F4 . . 136.7(8) ?
    F9 C14 F6 . . 102.2(9) ?
    F9 C14 F8 . . 30.2(6) ?
    F9 C14 F10 . . 53.9(8) ?
    F9 C14 F11 . . 79.1(8) ?
    F9 C14 C15 . . 110.9(6) ?
    F10 C14 F4 . . 99.6(8) ?
    F10 C14 F6 . . 134.8(8) ?
    F10 C14 F11 . . 25.4(6) ?
    F10 C14 C15 . . 111.7(7) ?
    F11 C14 C15 . . 108.9(7) ?
    F12 C14 F4 . . 44.5(8) ?
    F12 C14 F5 . . 74.3(9) ?
    F12 C14 F6 . . 109.1(9) ?
    F12 C14 F7 . . 129.0(8) ?
    F12 C14 F8 . . 128.7(9) ?
    F12 C14 F9 . . 106.0(10) ?
    F12 C14 F10 . . 56.4(8) ?
    F12 C14 F11 . . 32.8(7) ?
    F12 C14 C15 . . 114.8(7) ?
    O5 C15 C14 . . 113.4(5) ?
    O5 C15 C16 . . 129.4(5) ?
    C16 C15 C14 . . 117.1(5) ?
    C15 C16 H16 . . 118.7 ?
    C15 C16 C17 . . 122.6(5) ?
    C17 C16 H16 . . 118.7 ?
    O4 C17 C16 . . 122.3(5) ?
    O4 C17 C18 . . 117.2(4) ?
    C16 C17 C18 . . 120.5(4) ?
    C19 C18 C17 . . 123.3(4) ?
    C23 C18 C17 . . 118.8(4) ?
    C23 C18 C19 . . 117.9(5) ?
    C18 C19 H19 . . 119.3 ?
    C20 C19 C18 . . 121.5(5) ?
    C20 C19 H19 . . 119.3 ?
    C19 C20 H20 . . 120.2 ?
    C19 C20 C21 . . 119.7(5) ?
    C21 C20 H20 . . 120.2 ?
    O6 C21 C20 . . 116.2(4) ?
    O6 C21 C22 . . 124.1(5) ?
    C22 C21 C20 . . 119.7(5) ?
    C21 C22 H22 . . 120.2 ?
    C23 C22 C21 . . 119.7(5) ?
    C23 C22 H22 . . 120.2 ?
    C18 C23 H23 . . 119.2 ?
    C22 C23 C18 . . 121.5(5) ?
    C22 C23 H23 . . 119.2 ?
    O6 C24 H24A . . 110.1 ?
    O6 C24 H24B . . 110.1 ?
    O6 C24 C25 . . 108.2(4) ?
    H24A C24 H24B . . 108.4 ?
    C25 C24 H24A . . 110.1 ?
    C25 C24 H24B . . 110.1 ?
    C24 C25 H25A . . 109.4 ?
    C24 C25 H25B . . 109.4 ?
    C24 C25 C26 . . 111.1(5) ?
    H25A C25 H25B . . 108.0 ?
    C26 C25 H25A . . 109.4 ?
    C26 C25 H25B . . 109.4 ?
    C25 C26 H26A . . 109.5 ?
    C25 C26 H26B . . 109.5 ?
    C25 C26 H26C . . 109.5 ?
    H26A C26 H26B . . 109.5 ?
    H26A C26 H26C . . 109.5 ?
    H26B C26 H26C . . 109.5 ?
    F13 C27 F14 . . 24.6(8) ?
    F13 C27 F15 . . 43.7(8) ?
    F13 C27 F16 . . 109.9(11) ?
    F13 C27 F17 . . 117.1(11) ?
    F13 C27 F20 . . 85.4(9) ?
    F13 C27 F21 . . 55.7(8) ?
    F13 C27 C28 . . 119.0(8) ?
    F14 C27 F15 . . 19.6(8) ?
    F14 C27 F16 . . 93.4(10) ?
    F14 C27 F17 . . 105.4(11) ?
    F14 C27 F20 . . 110.0(9) ?
    F14 C27 C28 . . 110.9(9) ?
    F15 C27 F16 . . 76.5(9) ?
    F15 C27 F20 . . 128.1(9) ?
    F15 C27 C28 . . 106.9(8) ?
    F16 C27 C28 . . 109.3(9) ?
    F17 C27 F15 . . 90.6(10) ?
    F17 C27 F16 . . 16.4(9) ?
    F17 C27 F20 . . 109.6(9) ?
    F17 C27 C28 . . 113.7(9) ?
    F18 C27 F13 . . 122.4(10) ?
    F18 C27 F14 . . 122.9(11) ?
    F18 C27 F15 . . 113.7(10) ?
    F18 C27 F16 . . 45.2(8) ?
    F18 C27 F17 . . 28.8(8) ?
    F18 C27 F19 . . 55.4(8) ?
    F18 C27 F20 . . 81.5(9) ?
    F18 C27 F21 . . 104.8(10) ?
    F18 C27 C28 . . 118.5(8) ?
    F19 C27 F13 . . 101.8(10) ?
    F19 C27 F14 . . 123.9(10) ?
    F19 C27 F15 . . 136.1(10) ?
    F19 C27 F16 . . 99.9(9) ?
    F19 C27 F17 . . 83.8(9) ?
    F19 C27 F20 . . 26.3(7) ?
    F19 C27 F21 . . 54.2(8) ?
    F19 C27 C28 . . 115.2(8) ?
    F20 C27 F16 . . 125.1(9) ?
    F20 C27 C28 . . 107.2(7) ?
    F21 C27 F14 . . 80.2(9) ?
    F21 C27 F15 . . 99.4(9) ?
    F21 C27 F16 . . 137.9(10) ?
    F21 C27 F17 . . 127.8(10) ?
    F21 C27 F20 . . 30.9(6) ?
    F21 C27 C28 . . 111.9(7) ?
    O8 C28 C27 . . 112.7(5) ?
    O8 C28 C29 . . 129.5(5) ?
    C29 C28 C27 . . 117.8(5) ?
    C28 C29 H29 . . 118.2 ?
    C28 C29 C30 . . 123.7(5) ?
    C30 C29 H29 . . 118.2 ?
    O7 C30 C29 . . 121.9(5) ?
    O7 C30 C31 . . 117.2(4) ?
    C29 C30 C31 . . 121.0(4) ?
    C32 C31 C30 . . 123.8(4) ?
    C32 C31 C36 . . 118.0(5) ?
    C36 C31 C30 . . 118.1(4) ?
    C31 C32 H32 . . 119.5 ?
    C33 C32 C31 . . 120.9(5) ?
    C33 C32 H32 . . 119.5 ?
    C32 C33 H33 . . 120.1 ?
    C32 C33 C34 . . 119.8(5) ?
    C34 C33 H33 . . 120.1 ?
    O9 C34 C33 . . 124.0(5) ?
    O9 C34 C35 . . 115.9(5) ?
    C35 C34 C33 . . 120.1(5) ?
    C34 C35 H35 . . 120.2 ?
    C36 C35 C34 . . 119.5(5) ?
    C36 C35 H35 . . 120.2 ?
    C31 C36 H36 . . 119.2 ?
    C35 C36 C31 . . 121.6(5) ?
    C35 C36 H36 . . 119.2 ?
    O9 C37 H37A . . 110.2 ?
    O9 C37 H37B . . 110.2 ?
    O9 C37 C38 . . 107.4(5) ?
    H37A C37 H37B . . 108.5 ?
    C38 C37 H37A . . 110.2 ?
    C38 C37 H37B . . 110.2 ?
    C37 C38 H38A . . 109.0 ?
    C37 C38 H38B . . 109.0 ?
    C37 C38 C39 . . 112.8(6) ?
    H38A C38 H38B . . 107.8 ?
    C39 C38 H38A . . 109.0 ?
    C39 C38 H38B . . 109.0 ?
    C38 C39 H39A . . 109.5 ?
    C38 C39 H39B . . 109.5 ?
    C38 C39 H39C . . 109.5 ?
    H39A C39 H39B . . 109.5 ?
    H39A C39 H39C . . 109.5 ?
    H39B C39 H39C . . 109.5 ?
    O1 C40 H40A . . 109.3 ?
    O1 C40 H40B . . 109.3 ?
    H40A C40 H40B . . 107.9 ?
    C41 C40 O1 . . 111.8(6) ?
    C41 C40 H40A . . 109.3 ?
    C41 C40 H40B . . 109.3 ?
    C40 C41 H41A . . 109.5 ?
    C40 C41 H41B . . 109.5 ?
    C40 C41 H41C . . 109.5 ?
    H41A C41 H41B . . 109.5 ?
    H41A C41 H41C . . 109.5 ?
    H41B C41 H41C . . 109.5 ?
loop_
    _geom_torsion_atom_site_label_1
    _geom_torsion_atom_site_label_2
    _geom_torsion_atom_site_label_3
    _geom_torsion_atom_site_label_4
    _geom_torsion_site_symmetry_1
    _geom_torsion_site_symmetry_2
    _geom_torsion_site_symmetry_3
    _geom_torsion_site_symmetry_4
    _geom_torsion
    _geom_torsion_publ_flag
    Eu1 O1 C40 C41 . . . . -128.6(6) ?
    Eu1 O2 C2 C1 . . . . -156.8(4) ?
    Eu1 O2 C2 C3 . . . . 25.9(9) ?
    Eu1 O4 C17 C16 . . . . 5.6(8) ?
    Eu1 O4 C17 C18 . . . . -172.6(3) ?
    Eu1 O5 C15 C14 . . . . 164.8(4) ?
    Eu1 O5 C15 C16 . . . . -14.1(9) ?
    Eu1 O7 C30 C29 . . . . 21.0(8) ?
    Eu1 O7 C30 C31 . . . . -160.6(3) ?
    Eu1 O8 C28 C27 . . . . 160.7(4) ?
    Eu1 O8 C28 C29 . . . . -21.3(9) ?
    Eu1 O11 C4 C3 . . . . -21.5(8) ?
    Eu1 O11 C4 C5 . . . . 159.2(3) ?
    F1 C1 C2 O2 . . . . 42.1(8) ?
    F1 C1 C2 C3 . . . . -140.2(6) ?
    F2 C1 C2 O2 . . . . -77.2(7) ?
    F2 C1 C2 C3 . . . . 100.5(6) ?
    F3 C1 C2 O2 . . . . 161.2(6) ?
    F3 C1 C2 C3 . . . . -21.1(9) ?
    F4 F5 F6 F7 . . . . 6(5) ?
    F4 F5 F6 F8 . . . . 2(4) ?
    F4 F5 F6 C14 . . . . -19(4) ?
    F4 F5 F7 F6 . . . . -176(3) ?
    F4 F5 F7 F8 . . . . -9(3) ?
    F4 F5 F7 F9 . . . . 0.5(18) ?
    F4 F5 F7 C14 . . . . -30.2(15) ?
    F4 F5 F12 F10 . . . . -176(2) ?
    F4 F5 F12 F11 . . . . -170(3) ?
    F4 F5 F12 C14 . . . . -144(2) ?
    F4 F5 C14 F6 . . . . 170.8(19) ?
    F4 F5 C14 F7 . . . . 153.6(14) ?
    F4 F5 C14 F8 . . . . 145.0(13) ?
    F4 F5 C14 F9 . . . . 116.9(16) ?
    F4 F5 C14 F10 . . . . 48.7(17) ?
    F4 F5 C14 F11 . . . . 27.9(14) ?
    F4 F5 C14 F12 . . . . 19.0(13) ?
    F4 F5 C14 C15 . . . . -91.6(13) ?
    F4 F6 F7 F5 . . . . 1.6(11) ?
    F4 F6 F7 F8 . . . . -24(6) ?
    F4 F6 F7 F9 . . . . -3(2) ?
    F4 F6 F7 C14 . . . . -25.1(8) ?
    F4 F6 F8 F7 . . . . 156(6) ?
    F4 F6 F8 F9 . . . . 9(2) ?
    F4 F6 F8 C14 . . . . -24.3(6) ?
    F4 F6 C14 F5 . . . . -5.2(11) ?
    F4 F6 C14 F7 . . . . 150.3(11) ?
    F4 F6 C14 F8 . . . . 150.1(8) ?
    F4 F6 C14 F9 . . . . 135.5(8) ?
    F4 F6 C14 F10 . . . . 84.8(13) ?
    F4 F6 C14 F11 . . . . 48.9(12) ?
    F4 F6 C14 F12 . . . . 23.6(9) ?
    F4 F6 C14 C15 . . . . -105.3(7) ?
    F4 F11 F12 F5 . . . . 16(6) ?
    F4 F11 F12 F10 . . . . 28(9) ?
    F4 F11 F12 C14 . . . . -6(7) ?
    F4 F11 C14 F5 . . . . -14.8(8) ?
    F4 F11 C14 F6 . . . . -47.0(12) ?
    F4 F11 C14 F7 . . . . -106.3(12) ?
    F4 F11 C14 F8 . . . . -134.3(9) ?
    F4 F11 C14 F9 . . . . -143.5(7) ?
    F4 F11 C14 F10 . . . . -151(2) ?
    F4 F11 C14 F12 . . . . 1.1(14) ?
    F4 F11 C14 C15 . . . . 107.9(7) ?
    F4 F12 C14 F5 . . . . -14.4(10) ?
    F4 F12 C14 F6 . . . . -32.8(11) ?
    F4 F12 C14 F7 . . . . -79.6(16) ?
    F4 F12 C14 F8 . . . . -119.5(13) ?
    F4 F12 C14 F9 . . . . -142.2(10) ?
    F4 F12 C14 F10 . . . . -164.5(12) ?
    F4 F12 C14 F11 . . . . -178.5(19) ?
    F4 F12 C14 C15 . . . . 95.0(10) ?
    F4 C14 C15 O5 . . . . 121.8(8) ?
    F4 C14 C15 C16 . . . . -59.2(9) ?
    F5 F4 F6 F7 . . . . -174(4) ?
    F5 F4 F6 F8 . . . . -178(4) ?
    F5 F4 F6 C14 . . . . 159(4) ?
    F5 F4 F11 F9 . . . . 2.2(16) ?
    F5 F4 F11 F10 . . . . -3(3) ?
    F5 F4 F11 F12 . . . . -157(8) ?
    F5 F4 F11 C14 . . . . 28.9(14) ?
    F5 F4 F12 F10 . . . . 6(3) ?
    F5 F4 F12 F11 . . . . 24(8) ?
    F5 F4 F12 C14 . . . . 29.8(18) ?
    F5 F4 C14 F6 . . . . -6.1(13) ?
    F5 F4 C14 F7 . . . . -28.1(15) ?
    F5 F4 C14 F8 . . . . -49.8(19) ?
    F5 F4 C14 F9 . . . . -94.0(18) ?
    F5 F4 C14 F10 . . . . -140.3(14) ?
    F5 F4 C14 F11 . . . . -152.5(14) ?
    F5 F4 C14 F12 . . . . -153.3(18) ?
    F5 F4 C14 C15 . . . . 101.9(13) ?
    F5 F6 F7 F8 . . . . -26(7) ?
    F5 F6 F7 F9 . . . . -4(3) ?
    F5 F6 F7 C14 . . . . -26.7(15) ?
    F5 F6 F8 F7 . . . . 156(6) ?
    F5 F6 F8 F9 . . . . 8(2) ?
    F5 F6 F8 C14 . . . . -24.9(11) ?
    F5 F6 C14 F4 . . . . 5.2(11) ?
    F5 F6 C14 F7 . . . . 155.4(15) ?
    F5 F6 C14 F8 . . . . 155.3(11) ?
    F5 F6 C14 F9 . . . . 140.7(11) ?
    F5 F6 C14 F10 . . . . 90.0(16) ?
    F5 F6 C14 F11 . . . . 54.1(16) ?
    F5 F6 C14 F12 . . . . 28.8(12) ?
    F5 F6 C14 C15 . . . . -100.1(10) ?
    F5 F7 F8 F6 . . . . -16(4) ?
    F5 F7 F8 F9 . . . . 21(4) ?
    F5 F7 F8 C14 . . . . -16.7(16) ?
    F5 F7 F9 F8 . . . . -164(3) ?
    F5 F7 F9 F10 . . . . 3.9(13) ?
    F5 F7 F9 F11 . . . . 1.1(10) ?
    F5 F7 F9 C14 . . . . -26.2(6) ?
    F5 F7 C14 F4 . . . . 14.7(8) ?
    F5 F7 C14 F6 . . . . -15.4(9) ?
    F5 F7 C14 F8 . . . . 164.3(16) ?
    F5 F7 C14 F9 . . . . 147.7(9) ?
    F5 F7 C14 F10 . . . . 122.1(9) ?
    F5 F7 C14 F11 . . . . 103.8(12) ?
    F5 F7 C14 F12 . . . . 62.0(14) ?
    F5 F7 C14 C15 . . . . -112.5(8) ?
    F5 F12 C14 F4 . . . . 14.4(10) ?
    F5 F12 C14 F6 . . . . -18.5(8) ?
    F5 F12 C14 F7 . . . . -65.2(14) ?
    F5 F12 C14 F8 . . . . -105.1(13) ?
    F5 F12 C14 F9 . . . . -127.8(9) ?
    F5 F12 C14 F10 . . . . -150.1(9) ?
    F5 F12 C14 F11 . . . . -164.1(15) ?
    F5 F12 C14 C15 . . . . 109.4(8) ?
    F5 C14 C15 O5 . . . . 156.5(9) ?
    F5 C14 C15 C16 . . . . -24.5(11) ?
    F6 F4 F5 F7 . . . . 4(3) ?
    F6 F4 F5 F12 . . . . 9(5) ?
    F6 F4 F5 C14 . . . . -18(3) ?
    F6 F4 F11 F9 . . . . 0.6(8) ?
    F6 F4 F11 F10 . . . . -5(2) ?
    F6 F4 F11 F12 . . . . -159(8) ?
    F6 F4 F11 C14 . . . . 27.3(6) ?
    F6 F4 F12 F5 . . . . -2.5(14) ?
    F6 F4 F12 F10 . . . . 4(2) ?
    F6 F4 F12 F11 . . . . 22(8) ?
    F6 F4 F12 C14 . . . . 27.3(8) ?
    F6 F4 C14 F5 . . . . 6.1(13) ?
    F6 F4 C14 F7 . . . . -21.9(8) ?
    F6 F4 C14 F8 . . . . -43.7(13) ?
    F6 F4 C14 F9 . . . . -87.9(13) ?
    F6 F4 C14 F10 . . . . -134.2(8) ?
    F6 F4 C14 F11 . . . . -146.4(8) ?
    F6 F4 C14 F12 . . . . -147.2(11) ?
    F6 F4 C14 C15 . . . . 108.0(7) ?
    F6 F5 F7 F8 . . . . 168(3) ?
    F6 F5 F7 F9 . . . . 176.9(19) ?
    F6 F5 F7 C14 . . . . 146.2(19) ?
    F6 F5 F12 F4 . . . . 175(3) ?
    F6 F5 F12 F10 . . . . -0.6(17) ?
    F6 F5 F12 F11 . . . . 5(3) ?
    F6 F5 F12 C14 . . . . 30.9(12) ?
    F6 F5 C14 F4 . . . . -170.8(19) ?
    F6 F5 C14 F7 . . . . -17.3(10) ?
    F6 F5 C14 F8 . . . . -25.8(12) ?
    F6 F5 C14 F9 . . . . -53.9(15) ?
    F6 F5 C14 F10 . . . . -122.1(12) ?
    F6 F5 C14 F11 . . . . -142.9(11) ?
    F6 F5 C14 F12 . . . . -151.8(12) ?
    F6 F5 C14 C15 . . . . 97.6(10) ?
    F6 F7 F8 F9 . . . . 37(8) ?
    F6 F7 F8 C14 . . . . -1(6) ?
    F6 F7 F9 F8 . . . . -161(4) ?
    F6 F7 F9 F10 . . . . 6(2) ?
    F6 F7 F9 F11 . . . . 3.1(19) ?
    F6 F7 F9 C14 . . . . -24.1(15) ?
    F6 F7 C14 F4 . . . . 30.1(11) ?
    F6 F7 C14 F5 . . . . 15.4(9) ?
    F6 F7 C14 F8 . . . . 180(2) ?
    F6 F7 C14 F9 . . . . 163.1(12) ?
    F6 F7 C14 F10 . . . . 137.5(10) ?
    F6 F7 C14 F11 . . . . 119.2(12) ?
    F6 F7 C14 F12 . . . . 77.4(16) ?
    F6 F7 C14 C15 . . . . -97.1(10) ?
    F6 F8 F9 F7 . . . . 8.8(19) ?
    F6 F8 F9 F10 . . . . -8(3) ?
    F6 F8 F9 F11 . . . . -10(3) ?
    F6 F8 F9 C14 . . . . -27.0(12) ?
    F6 F8 C14 F4 . . . . 42.4(12) ?
    F6 F8 C14 F5 . . . . 16.5(8) ?
    F6 F8 C14 F7 . . . . -0.2(15) ?
    F6 F8 C14 F9 . . . . 150.6(16) ?
    F6 F8 C14 F10 . . . . 139.5(8) ?
    F6 F8 C14 F11 . . . . 132.4(8) ?
    F6 F8 C14 F12 . . . . 103.2(13) ?
    F6 F8 C14 C15 . . . . -109.7(7) ?
    F6 C14 C15 O5 . . . . -160.6(8) ?
    F6 C14 C15 C16 . . . . 18.4(10) ?
    F7 F5 F6 F4 . . . . -6(5) ?
    F7 F5 F6 F8 . . . . -4.1(10) ?
    F7 F5 F6 C14 . . . . -25.0(14) ?
    F7 F5 F12 F4 . . . . 176(2) ?
    F7 F5 F12 F10 . . . . 0.0(11) ?
    F7 F5 F12 F11 . . . . 6(3) ?
    F7 F5 F12 C14 . . . . 31.4(6) ?
    F7 F5 C14 F4 . . . . -153.6(14) ?
    F7 F5 C14 F6 . . . . 17.3(10) ?
    F7 F5 C14 F8 . . . . -8.5(9) ?
    F7 F5 C14 F9 . . . . -36.7(11) ?
    F7 F5 C14 F10 . . . . -104.8(11) ?
    F7 F5 C14 F11 . . . . -125.6(9) ?
    F7 F5 C14 F12 . . . . -134.5(9) ?
    F7 F5 C14 C15 . . . . 114.8(8) ?
    F7 F6 F8 F9 . . . . -148(7) ?
    F7 F6 F8 C14 . . . . 179(6) ?
    F7 F6 C14 F4 . . . . -150.3(11) ?
    F7 F6 C14 F5 . . . . -155.4(15) ?
    F7 F6 C14 F8 . . . . -0.1(11) ?
    F7 F6 C14 F9 . . . . -14.8(11) ?
    F7 F6 C14 F10 . . . . -65.4(15) ?
    F7 F6 C14 F11 . . . . -101.4(14) ?
    F7 F6 C14 F12 . . . . -126.6(12) ?
    F7 F6 C14 C15 . . . . 104.5(10) ?
    F7 F8 F9 F10 . . . . -17(5) ?
    F7 F8 F9 F11 . . . . -19(4) ?
    F7 F8 F9 C14 . . . . -36(3) ?
    F7 F8 C14 F4 . . . . 43(2) ?
    F7 F8 C14 F5 . . . . 16.7(17) ?
    F7 F8 C14 F6 . . . . 0.2(15) ?
    F7 F8 C14 F9 . . . . 151(2) ?
    F7 F8 C14 F10 . . . . 139.7(16) ?
    F7 F8 C14 F11 . . . . 132.5(16) ?
    F7 F8 C14 F12 . . . . 103.3(19) ?
    F7 F8 C14 C15 . . . . -109.5(15) ?
    F7 F9 F10 F11 . . . . -13(4) ?
    F7 F9 F10 F12 . . . . -4.0(15) ?
    F7 F9 F10 C14 . . . . -27.8(9) ?
    F7 F9 F11 F4 . . . . -1.5(9) ?
    F7 F9 F11 F10 . . . . 168(4) ?
    F7 F9 F11 F12 . . . . 1.5(16) ?
    F7 F9 F11 C14 . . . . -29.0(7) ?
    F7 F9 C14 F4 . . . . 87.5(15) ?
    F7 F9 C14 F5 . . . . 43.6(13) ?
    F7 F9 C14 F6 . . . . 12.1(9) ?
    F7 F9 C14 F8 . . . . -17.0(15) ?
    F7 F9 C14 F10 . . . . 149.3(11) ?
    F7 F9 C14 F11 . . . . 145.3(9) ?
    F7 F9 C14 F12 . . . . 126.3(10) ?
    F7 F9 C14 C15 . . . . -108.5(8) ?
    F7 C14 C15 O5 . . . . -111.2(10) ?
    F7 C14 C15 C16 . . . . 67.9(11) ?
    F8 F6 F7 F5 . . . . 26(7) ?
    F8 F6 F7 F9 . . . . 22(5) ?
    F8 F6 F7 C14 . . . . -1(6) ?
    F8 F6 C14 F4 . . . . -150.1(8) ?
    F8 F6 C14 F5 . . . . -155.3(11) ?
    F8 F6 C14 F7 . . . . 0.1(11) ?
    F8 F6 C14 F9 . . . . -14.6(8) ?
    F8 F6 C14 F10 . . . . -65.3(13) ?
    F8 F6 C14 F11 . . . . -101.2(13) ?
    F8 F6 C14 F12 . . . . -126.5(10) ?
    F8 F6 C14 C15 . . . . 104.6(8) ?
    F8 F7 F9 F10 . . . . 167(4) ?
    F8 F7 F9 F11 . . . . 165(3) ?
    F8 F7 F9 C14 . . . . 137(3) ?
    F8 F7 C14 F4 . . . . -149.7(15) ?
    F8 F7 C14 F5 . . . . -164.3(16) ?
    F8 F7 C14 F6 . . . . -180(2) ?
    F8 F7 C14 F9 . . . . -16.7(14) ?
    F8 F7 C14 F10 . . . . -42.2(17) ?
    F8 F7 C14 F11 . . . . -60.6(19) ?
    F8 F7 C14 F12 . . . . -102.3(19) ?
    F8 F7 C14 C15 . . . . 83.1(16) ?
    F8 F9 F10 F11 . . . . -5(5) ?
    F8 F9 F10 F12 . . . . 4(3) ?
    F8 F9 F10 C14 . . . . -20(3) ?
    F8 F9 F11 F4 . . . . 6(2) ?
    F8 F9 F11 F10 . . . . 176(4) ?
    F8 F9 F11 F12 . . . . 9(2) ?
    F8 F9 F11 C14 . . . . -21.2(18) ?
    F8 F9 C14 F4 . . . . 104.5(18) ?
    F8 F9 C14 F5 . . . . 60.6(19) ?
    F8 F9 C14 F6 . . . . 29.1(16) ?
    F8 F9 C14 F7 . . . . 17.0(15) ?
    F8 F9 C14 F10 . . . . 166.2(18) ?
    F8 F9 C14 F11 . . . . 162.3(16) ?
    F8 F9 C14 F12 . . . . 143.3(15) ?
    F8 F9 C14 C15 . . . . -91.5(15) ?
    F8 C14 C15 O5 . . . . -78.7(9) ?
    F8 C14 C15 C16 . . . . 100.4(9) ?
    F9 F7 F8 F6 . . . . -37(8) ?
    F9 F7 F8 C14 . . . . -38(3) ?
    F9 F7 C14 F4 . . . . -133.0(9) ?
    F9 F7 C14 F5 . . . . -147.7(9) ?
    F9 F7 C14 F6 . . . . -163.1(12) ?
    F9 F7 C14 F8 . . . . 16.7(14) ?
    F9 F7 C14 F10 . . . . -25.6(9) ?
    F9 F7 C14 F11 . . . . -43.9(13) ?
    F9 F7 C14 F12 . . . . -85.7(15) ?
    F9 F7 C14 C15 . . . . 99.8(8) ?
    F9 F8 C14 F4 . . . . -108.2(18) ?
    F9 F8 C14 F5 . . . . -134.1(15) ?
    F9 F8 C14 F6 . . . . -150.6(16) ?
    F9 F8 C14 F7 . . . . -151(2) ?
    F9 F8 C14 F10 . . . . -11.2(15) ?
    F9 F8 C14 F11 . . . . -18.3(17) ?
    F9 F8 C14 F12 . . . . -47(2) ?
    F9 F8 C14 C15 . . . . 99.6(15) ?
    F9 F10 F11 F4 . . . . 12(5) ?
    F9 F10 F11 F12 . . . . 17(6) ?
    F9 F10 F11 C14 . . . . -13(3) ?
    F9 F10 F12 F4 . . . . -1(2) ?
    F9 F10 F12 F5 . . . . 2.3(15) ?
    F9 F10 F12 F11 . . . . -169(4) ?
    F9 F10 F12 C14 . . . . -25.6(10) ?
    F9 F10 C14 F4 . . . . 142.2(9) ?
    F9 F10 C14 F5 . . . . 118.3(11) ?
    F9 F10 C14 F6 . . . . 69.3(14) ?
    F9 F10 C14 F7 . . . . 27.2(10) ?
    F9 F10 C14 F8 . . . . 6.9(9) ?
    F9 F10 C14 F11 . . . . 171(2) ?
    F9 F10 C14 F12 . . . . 153.2(11) ?
    F9 F10 C14 C15 . . . . -100.7(8) ?
    F9 F11 F12 F4 . . . . -21(8) ?
    F9 F11 F12 F5 . . . . -5(3) ?
    F9 F11 F12 F10 . . . . 7(2) ?
    F9 F11 F12 C14 . . . . -26.4(10) ?
    F9 F11 C14 F4 . . . . 143.5(7) ?
    F9 F11 C14 F5 . . . . 128.7(9) ?
    F9 F11 C14 F6 . . . . 96.5(13) ?
    F9 F11 C14 F7 . . . . 37.2(11) ?
    F9 F11 C14 F8 . . . . 9.2(8) ?
    F9 F11 C14 F10 . . . . -7.4(19) ?
    F9 F11 C14 F12 . . . . 144.6(15) ?
    F9 F11 C14 C15 . . . . -108.6(7) ?
    F9 C14 C15 O5 . . . . -46.6(9) ?
    F9 C14 C15 C16 . . . . 132.5(8) ?
    F10 F9 F11 F4 . . . . -169(4) ?
    F10 F9 F11 F12 . . . . -166(5) ?
    F10 F9 F11 C14 . . . . 163(4) ?
    F10 F9 C14 F4 . . . . -61.8(15) ?
    F10 F9 C14 F5 . . . . -105.6(13) ?
    F10 F9 C14 F6 . . . . -137.2(9) ?
    F10 F9 C14 F7 . . . . -149.3(11) ?
    F10 F9 C14 F8 . . . . -166.2(18) ?
    F10 F9 C14 F11 . . . . -3.9(10) ?
    F10 F9 C14 F12 . . . . -23.0(10) ?
    F10 F9 C14 C15 . . . . 102.2(8) ?
    F10 F11 F12 F4 . . . . -28(9) ?
    F10 F11 F12 F5 . . . . -12(5) ?
    F10 F11 F12 C14 . . . . -34(3) ?
    F10 F11 C14 F4 . . . . 151(2) ?
    F10 F11 C14 F5 . . . . 136(2) ?
    F10 F11 C14 F6 . . . . 104(2) ?
    F10 F11 C14 F7 . . . . 45(2) ?
    F10 F11 C14 F8 . . . . 17(2) ?
    F10 F11 C14 F9 . . . . 7.4(19) ?
    F10 F11 C14 F12 . . . . 152(3) ?
    F10 F11 C14 C15 . . . . -101.2(19) ?
    F10 F12 C14 F4 . . . . 164.5(12) ?
    F10 F12 C14 F5 . . . . 150.1(9) ?
    F10 F12 C14 F6 . . . . 131.7(10) ?
    F10 F12 C14 F7 . . . . 84.9(15) ?
    F10 F12 C14 F8 . . . . 45.0(14) ?
    F10 F12 C14 F9 . . . . 22.3(10) ?
    F10 F12 C14 F11 . . . . -14.0(14) ?
    F10 F12 C14 C15 . . . . -100.5(9) ?
    F10 C14 C15 O5 . . . . 11.7(10) ?
    F10 C14 C15 C16 . . . . -169.3(8) ?
    F11 F4 F5 F6 . . . . -6(4) ?
    F11 F4 F5 F7 . . . . -1.9(19) ?
    F11 F4 F5 F12 . . . . 3.0(10) ?
    F11 F4 F5 C14 . . . . -23.9(11) ?
    F11 F4 F6 F5 . . . . 175(4) ?
    F11 F4 F6 F7 . . . . 0.6(12) ?
    F11 F4 F6 F8 . . . . -3.0(8) ?
    F11 F4 F6 C14 . . . . -26.3(6) ?
    F11 F4 F12 F5 . . . . -24(8) ?
    F11 F4 F12 F10 . . . . -18(6) ?
    F11 F4 F12 C14 . . . . 6(7) ?
    F11 F4 C14 F5 . . . . 152.5(14) ?
    F11 F4 C14 F6 . . . . 146.4(8) ?
    F11 F4 C14 F7 . . . . 124.4(9) ?
    F11 F4 C14 F8 . . . . 102.7(13) ?
    F11 F4 C14 F9 . . . . 58.5(13) ?
    F11 F4 C14 F10 . . . . 12.2(8) ?
    F11 F4 C14 F12 . . . . -0.9(11) ?
    F11 F4 C14 C15 . . . . -105.6(7) ?
    F11 F9 F10 F12 . . . . 9(3) ?
    F11 F9 F10 C14 . . . . -15(4) ?
    F11 F9 C14 F4 . . . . -57.8(13) ?
    F11 F9 C14 F5 . . . . -101.7(12) ?
    F11 F9 C14 F6 . . . . -133.2(8) ?
    F11 F9 C14 F7 . . . . -145.3(9) ?
    F11 F9 C14 F8 . . . . -162.3(16) ?
    F11 F9 C14 F10 . . . . 3.9(10) ?
    F11 F9 C14 F12 . . . . -19.1(8) ?
    F11 F9 C14 C15 . . . . 106.2(8) ?
    F11 F10 F12 F4 . . . . 168(4) ?
    F11 F10 F12 F5 . . . . 171(3) ?
    F11 F10 F12 C14 . . . . 143(3) ?
    F11 F10 C14 F4 . . . . -29(2) ?
    F11 F10 C14 F5 . . . . -53(2) ?
    F11 F10 C14 F6 . . . . -102(2) ?
    F11 F10 C14 F7 . . . . -144(2) ?
    F11 F10 C14 F8 . . . . -164(2) ?
    F11 F10 C14 F9 . . . . -171(2) ?
    F11 F10 C14 F12 . . . . -17.8(18) ?
    F11 F10 C14 C15 . . . . 88(2) ?
    F11 F12 C14 F4 . . . . 178.5(19) ?
    F11 F12 C14 F5 . . . . 164.1(15) ?
    F11 F12 C14 F6 . . . . 145.7(14) ?
    F11 F12 C14 F7 . . . . 98.9(18) ?
    F11 F12 C14 F8 . . . . 59.0(18) ?
    F11 F12 C14 F9 . . . . 36.3(15) ?
    F11 F12 C14 F10 . . . . 14.0(14) ?
    F11 F12 C14 C15 . . . . -86.5(15) ?
    F11 C14 C15 O5 . . . . 38.6(9) ?
    F11 C14 C15 C16 . . . . -142.3(8) ?
    F12 F4 F5 F6 . . . . -9(5) ?
    F12 F4 F5 F7 . . . . -5(2) ?
    F12 F4 F5 C14 . . . . -26.9(16) ?
    F12 F4 F6 F5 . . . . 172(4) ?
    F12 F4 F6 F7 . . . . -1.9(15) ?
    F12 F4 F6 F8 . . . . -5.5(12) ?
    F12 F4 F6 C14 . . . . -28.7(9) ?
    F12 F4 F11 F9 . . . . 160(8) ?
    F12 F4 F11 F10 . . . . 154(9) ?
    F12 F4 F11 C14 . . . . -174(8) ?
    F12 F4 C14 F5 . . . . 153.3(18) ?
    F12 F4 C14 F6 . . . . 147.2(11) ?
    F12 F4 C14 F7 . . . . 125.3(12) ?
    F12 F4 C14 F8 . . . . 103.6(15) ?
    F12 F4 C14 F9 . . . . 59.3(16) ?
    F12 F4 C14 F10 . . . . 13.1(11) ?
    F12 F4 C14 F11 . . . . 0.9(11) ?
    F12 F4 C14 C15 . . . . -104.7(10) ?
    F12 F5 F6 F4 . . . . -5(3) ?
    F12 F5 F6 F7 . . . . 1(2) ?
    F12 F5 F6 F8 . . . . -3.0(15) ?
    F12 F5 F6 C14 . . . . -23.9(9) ?
    F12 F5 F7 F6 . . . . -179.0(18) ?
    F12 F5 F7 F8 . . . . -11(2) ?
    F12 F5 F7 F9 . . . . -2.1(9) ?
    F12 F5 F7 C14 . . . . -32.8(6) ?
    F12 F5 C14 F4 . . . . -19.0(13) ?
    F12 F5 C14 F6 . . . . 151.8(12) ?
    F12 F5 C14 F7 . . . . 134.5(9) ?
    F12 F5 C14 F8 . . . . 126.0(10) ?
    F12 F5 C14 F9 . . . . 97.9(13) ?
    F12 F5 C14 F10 . . . . 29.7(10) ?
    F12 F5 C14 F11 . . . . 8.9(9) ?
    F12 F5 C14 C15 . . . . -110.6(8) ?
    F12 F10 F11 F4 . . . . -4.6(16) ?
    F12 F10 F11 F9 . . . . -17(6) ?
    F12 F10 F11 C14 . . . . -30(3) ?
    F12 F10 C14 F4 . . . . -11.0(9) ?
    F12 F10 C14 F5 . . . . -34.9(12) ?
    F12 F10 C14 F6 . . . . -83.9(15) ?
    F12 F10 C14 F7 . . . . -126.0(10) ?
    F12 F10 C14 F8 . . . . -146.3(10) ?
    F12 F10 C14 F9 . . . . -153.2(11) ?
    F12 F10 C14 F11 . . . . 17.8(18) ?
    F12 F10 C14 C15 . . . . 106.1(9) ?
    F12 F11 C14 F4 . . . . -1.1(14) ?
    F12 F11 C14 F5 . . . . -15.9(16) ?
    F12 F11 C14 F6 . . . . -48.1(19) ?
    F12 F11 C14 F7 . . . . -107.4(17) ?
    F12 F11 C14 F8 . . . . -135.4(15) ?
    F12 F11 C14 F9 . . . . -144.6(15) ?
    F12 F11 C14 F10 . . . . -152(3) ?
    F12 F11 C14 C15 . . . . 106.8(14) ?
    F12 C14 C15 O5 . . . . 73.5(11) ?
    F12 C14 C15 C16 . . . . -107.4(11) ?
    F13 F14 F21 F19 . . . . -138(7) ?
    F13 F14 F21 F20 . . . . -147(7) ?
    F13 F14 F21 C27 . . . . -168(7) ?
    F13 F14 C27 F15 . . . . -164(6) ?
    F13 F14 C27 F16 . . . . -134(3) ?
    F13 F14 C27 F17 . . . . -122(3) ?
    F13 F14 C27 F18 . . . . -97(3) ?
    F13 F14 C27 F19 . . . . -29(3) ?
    F13 F14 C27 F20 . . . . -4(3) ?
    F13 F14 C27 F21 . . . . 4(3) ?
    F13 F14 C27 C28 . . . . 114(3) ?
    F13 F15 F16 F18 . . . . 6.5(17) ?
    F13 F15 F16 C27 . . . . 36.2(11) ?
    F13 F15 C27 F14 . . . . 10(4) ?
    F13 F15 C27 F16 . . . . -139.1(13) ?
    F13 F15 C27 F17 . . . . -130.4(13) ?
    F13 F15 C27 F18 . . . . -112.8(13) ?
    F13 F15 C27 F19 . . . . -48.8(18) ?
    F13 F15 C27 F20 . . . . -14.7(15) ?
    F13 F15 C27 F21 . . . . -1.9(12) ?
    F13 F15 C27 C28 . . . . 114.5(11) ?
    F13 F21 C27 F14 . . . . -2.3(14) ?
    F13 F21 C27 F15 . . . . 1.6(10) ?
    F13 F21 C27 F16 . . . . 81.9(17) ?
    F13 F21 C27 F17 . . . . 99.7(15) ?
    F13 F21 C27 F18 . . . . 119.4(12) ?
    F13 F21 C27 F19 . . . . 143.0(13) ?
    F13 F21 C27 F20 . . . . 162(2) ?
    F13 F21 C27 C28 . . . . -111.0(10) ?
    F13 C27 C28 O8 . . . . -13.1(12) ?
    F13 C27 C28 C29 . . . . 168.6(10) ?
    F14 F13 F15 F16 . . . .  -18E1(10)
                                      ?
    F14 F13 F15 C27 . . . . -146(12) ?
    F14 F13 F21 F19 . . . . 44(7) ?
    F14 F13 F21 F20 . . . . 38(8) ?
    F14 F13 F21 C27 . . . . 11(7) ?
    F14 F13 C27 F15 . . . . 8(3) ?
    F14 F13 C27 F16 . . . . 50(3) ?
    F14 F13 C27 F17 . . . . 66(3) ?
    F14 F13 C27 F18 . . . . 99(3) ?
    F14 F13 C27 F19 . . . . 155(3) ?
    F14 F13 C27 F20 . . . . 176(3) ?
    F14 F13 C27 F21 . . . . -175(3) ?
    F14 F13 C27 C28 . . . . -77(3) ?
    F14 F21 C27 F13 . . . . 2.3(14) ?
    F14 F21 C27 F15 . . . . 3.9(13) ?
    F14 F21 C27 F16 . . . . 84.2(16) ?
    F14 F21 C27 F17 . . . . 102.0(14) ?
    F14 F21 C27 F18 . . . . 121.6(11) ?
    F14 F21 C27 F19 . . . . 145.3(12) ?
    F14 F21 C27 F20 . . . . 164.1(17) ?
    F14 F21 C27 C28 . . . . -108.7(10) ?
    F14 C27 C28 O8 . . . . -38.9(10) ?
    F14 C27 C28 C29 . . . . 142.9(8) ?
    F15 F13 F14 F21 . . . . 43(16) ?
    F15 F13 F14 C27 . . . . 32(11) ?
    F15 F13 F21 F14 . . . . -15(6) ?
    F15 F13 F21 F19 . . . . 30(3) ?
    F15 F13 F21 F20 . . . . 23(4) ?
    F15 F13 F21 C27 . . . . -3(2) ?
    F15 F13 C27 F14 . . . . -8(3) ?
    F15 F13 C27 F16 . . . . 42.6(13) ?
    F15 F13 C27 F17 . . . . 58.8(14) ?
    F15 F13 C27 F18 . . . . 91.5(15) ?
    F15 F13 C27 F19 . . . . 147.8(12) ?
    F15 F13 C27 F20 . . . . 168.4(12) ?
    F15 F13 C27 F21 . . . . 177.7(14) ?
    F15 F13 C27 C28 . . . . -84.4(12) ?
    F15 F16 F18 F17 . . . . -162(16) ?
    F15 F16 F18 F19 . . . . 11(3) ?
    F15 F16 F18 F20 . . . . 11.9(18) ?
    F15 F16 F18 C27 . . . . 26.9(9) ?
    F15 F16 C27 F13 . . . . -28.8(9) ?
    F15 F16 C27 F14 . . . . -10.0(12) ?
    F15 F16 C27 F17 . . . . -148(5) ?
    F15 F16 C27 F18 . . . . -145.2(12) ?
    F15 F16 C27 F19 . . . . -135.3(10) ?
    F15 F16 C27 F20 . . . . -127.4(12) ?
    F15 F16 C27 F21 . . . . -89.2(15) ?
    F15 F16 C27 C28 . . . . 103.5(9) ?
    F15 C27 C28 O8 . . . . -59.1(9) ?
    F15 C27 C28 C29 . . . . 122.6(8) ?
    F16 F15 C27 F13 . . . . 139.1(13) ?
    F16 F15 C27 F14 . . . . 149(4) ?
    F16 F15 C27 F17 . . . . 8.7(13) ?
    F16 F15 C27 F18 . . . . 26.3(10) ?
    F16 F15 C27 F19 . . . . 90.3(15) ?
    F16 F15 C27 F20 . . . . 124.4(12) ?
    F16 F15 C27 F21 . . . . 137.2(10) ?
    F16 F15 C27 C28 . . . . -106.4(9) ?
    F16 F18 F19 F17 . . . . -2(5) ?
    F16 F18 F19 F20 . . . . 3(7) ?
    F16 F18 F19 F21 . . . . -14(3) ?
    F16 F18 F19 C27 . . . . 17(2) ?
    F16 F18 F20 F19 . . . . -177(6) ?
    F16 F18 F20 F21 . . . . -21(2) ?
    F16 F18 F20 C27 . . . . 18.3(15) ?
    F16 F18 C27 F13 . . . . -86.4(15) ?
    F16 F18 C27 F14 . . . . -57.1(15) ?
    F16 F18 C27 F15 . . . . -37.4(13) ?
    F16 F18 C27 F17 . . . . 2(3) ?
    F16 F18 C27 F19 . . . . -168.1(15) ?
    F16 F18 C27 F20 . . . . -165.4(12) ?
    F16 F18 C27 F21 . . . . -144.9(12) ?
    F16 F18 C27 C28 . . . . 89.5(13) ?
    F16 C27 C28 O8 . . . . -140.5(8) ?
    F16 C27 C28 C29 . . . . 41.3(10) ?
    F17 F18 F19 F20 . . . . 5(9) ?
    F17 F18 F19 F21 . . . . -11(6) ?
    F17 F18 F19 C27 . . . . 19(5) ?
    F17 F18 F20 F19 . . . . -176(7) ?
    F17 F18 F20 F21 . . . . -19(4) ?
    F17 F18 F20 C27 . . . . 20(4) ?
    F17 F18 C27 F13 . . . . -88(3) ?
    F17 F18 C27 F14 . . . . -59(3) ?
    F17 F18 C27 F15 . . . . -39(3) ?
    F17 F18 C27 F16 . . . . -2(3) ?
    F17 F18 C27 F19 . . . . -170(3) ?
    F17 F18 C27 F20 . . . . -167(2) ?
    F17 F18 C27 F21 . . . . -147(2) ?
    F17 F18 C27 C28 . . . . 88(2) ?
    F17 F19 F20 F18 . . . . 2(3) ?
    F17 F19 F20 F21 . . . . -24(5) ?
    F17 F19 F20 C27 . . . . 14(3) ?
    F17 F19 F21 F13 . . . . -6.1(15) ?
    F17 F19 F21 F14 . . . . 0.4(13) ?
    F17 F19 F21 F20 . . . . 165(3) ?
    F17 F19 F21 C27 . . . . 27.0(9) ?
    F17 F19 C27 F13 . . . . -116.5(12) ?
    F17 F19 C27 F14 . . . . -104.4(14) ?
    F17 F19 C27 F15 . . . . -84.4(15) ?
    F17 F19 C27 F16 . . . . -3.6(14) ?
    F17 F19 C27 F18 . . . . 5.0(13) ?
    F17 F19 C27 F20 . . . . -169(2) ?
    F17 F19 C27 F21 . . . . -147.0(12) ?
    F17 F19 C27 C28 . . . . 113.3(10) ?
    F17 C27 C28 O8 . . . . -157.5(8) ?
    F17 C27 C28 C29 . . . . 24.3(11) ?
    F18 F16 C27 F13 . . . . 116.4(13) ?
    F18 F16 C27 F14 . . . . 135.1(12) ?
    F18 F16 C27 F15 . . . . 145.2(12) ?
    F18 F16 C27 F17 . . . . -3(5) ?
    F18 F16 C27 F19 . . . . 9.9(12) ?
    F18 F16 C27 F20 . . . . 17.7(15) ?
    F18 F16 C27 F21 . . . . 55.9(18) ?
    F18 F16 C27 C28 . . . . -111.3(11) ?
    F18 F17 F19 F20 . . . . -176(7) ?
    F18 F17 F19 F21 . . . . 170(5) ?
    F18 F17 F19 C27 . . . . -158(6) ?
    F18 F17 C27 F13 . . . . 109(2) ?
    F18 F17 C27 F14 . . . . 132(2) ?
    F18 F17 C27 F15 . . . . 145(2) ?
    F18 F17 C27 F16 . . . . 176(7) ?
    F18 F17 C27 F19 . . . . 8(2) ?
    F18 F17 C27 F20 . . . . 14(3) ?
    F18 F17 C27 F21 . . . . 42(3) ?
    F18 F17 C27 C28 . . . . -106(2) ?
    F18 F19 F20 F21 . . . . -26(8) ?
    F18 F19 F20 C27 . . . . 12(5) ?
    F18 F19 F21 F13 . . . . -4(2) ?
    F18 F19 F21 F14 . . . . 2.8(17) ?
    F18 F19 F21 F20 . . . . 167(4) ?
    F18 F19 F21 C27 . . . . 29.5(13) ?
    F18 F19 C27 F13 . . . . -121.4(12) ?
    F18 F19 C27 F14 . . . . -109.4(13) ?
    F18 F19 C27 F15 . . . . -89.3(16) ?
    F18 F19 C27 F16 . . . . -8.5(11) ?
    F18 F19 C27 F17 . . . . -5.0(13) ?
    F18 F19 C27 F20 . . . . -174(3) ?
    F18 F19 C27 F21 . . . . -151.9(13) ?
    F18 F19 C27 C28 . . . . 108.4(10) ?
    F18 F20 F21 F13 . . . . 5(3) ?
    F18 F20 F21 F14 . . . . 13(2) ?
    F18 F20 F21 F19 . . . . -7(2) ?
    F18 F20 F21 C27 . . . . 28.4(10) ?
    F18 F20 C27 F13 . . . . -123.8(10) ?
    F18 F20 C27 F14 . . . . -122.0(11) ?
    F18 F20 C27 F15 . . . . -113.6(13) ?
    F18 F20 C27 F16 . . . . -12.6(11) ?
    F18 F20 C27 F17 . . . . -6.6(12) ?
    F18 F20 C27 F19 . . . . 5(2) ?
    F18 F20 C27 F21 . . . . -138.8(17) ?
    F18 F20 C27 C28 . . . . 117.3(8) ?
    F18 C27 C28 O8 . . . . 170.8(10) ?
    F18 C27 C28 C29 . . . . -7.5(12) ?
    F19 F17 F18 F16 . . . . 8(19) ?
    F19 F17 F18 F20 . . . . 1(2) ?
    F19 F17 F18 C27 . . . . 17(4) ?
    F19 F17 C27 F13 . . . . 100.1(12) ?
    F19 F17 C27 F14 . . . . 123.5(11) ?
    F19 F17 C27 F15 . . . . 136.4(10) ?
    F19 F17 C27 F16 . . . . 167(5) ?
    F19 F17 C27 F18 . . . . -8(2) ?
    F19 F17 C27 F20 . . . . 5.2(10) ?
    F19 F17 C27 F21 . . . . 34.0(12) ?
    F19 F17 C27 C28 . . . . -114.8(9) ?
    F19 F18 F20 F21 . . . . 157(7) ?
    F19 F18 F20 C27 . . . . -164(6) ?
    F19 F18 C27 F13 . . . . 81.7(14) ?
    F19 F18 C27 F14 . . . . 111.1(13) ?
    F19 F18 C27 F15 . . . . 130.8(12) ?
    F19 F18 C27 F16 . . . . 168.1(15) ?
    F19 F18 C27 F17 . . . . 170(3) ?
    F19 F18 C27 F20 . . . . 2.7(11) ?
    F19 F18 C27 F21 . . . . 23.2(11) ?
    F19 F18 C27 C28 . . . . -102.3(11) ?
    F19 F20 F21 F13 . . . . 13(5) ?
    F19 F20 F21 F14 . . . . 20(4) ?
    F19 F20 F21 C27 . . . . 36(3) ?
    F19 F20 C27 F13 . . . . -129(2) ?
    F19 F20 C27 F14 . . . . -127(2) ?
    F19 F20 C27 F15 . . . . -119(2) ?
    F19 F20 C27 F16 . . . . -18(3) ?
    F19 F20 C27 F17 . . . . -12(2) ?
    F19 F20 C27 F18 . . . . -5(2) ?
    F19 F20 C27 F21 . . . . -144(3) ?
    F19 F20 C27 C28 . . . . 112(2) ?
    F19 F21 C27 F13 . . . . -143.0(13) ?
    F19 F21 C27 F14 . . . . -145.3(12) ?
    F19 F21 C27 F15 . . . . -141.4(11) ?
    F19 F21 C27 F16 . . . . -61.1(17) ?
    F19 F21 C27 F17 . . . . -43.3(15) ?
    F19 F21 C27 F18 . . . . -23.6(11) ?
    F19 F21 C27 F20 . . . . 18.8(16) ?
    F19 F21 C27 C28 . . . . 106.0(10) ?
    F19 C27 C28 O8 . . . . 108.1(9) ?
    F19 C27 C28 C29 . . . . -70.1(10) ?
    F20 F18 F19 F17 . . . . -5(9) ?
    F20 F18 F19 F21 . . . . -17(5) ?
    F20 F18 F19 C27 . . . . 14(6) ?
    F20 F18 C27 F13 . . . . 79.0(12) ?
    F20 F18 C27 F14 . . . . 108.4(12) ?
    F20 F18 C27 F15 . . . . 128.0(11) ?
    F20 F18 C27 F16 . . . . 165.4(12) ?
    F20 F18 C27 F17 . . . . 167(2) ?
    F20 F18 C27 F19 . . . . -2.7(11) ?
    F20 F18 C27 F21 . . . . 20.5(8) ?
    F20 F18 C27 C28 . . . . -105.1(9) ?
    F20 F19 F21 F13 . . . . -171(4) ?
    F20 F19 F21 F14 . . . . -164(3) ?
    F20 F19 F21 C27 . . . . -138(3) ?
    F20 F19 C27 F13 . . . . 53(2) ?
    F20 F19 C27 F14 . . . . 65(2) ?
    F20 F19 C27 F15 . . . . 85(2) ?
    F20 F19 C27 F16 . . . . 165(2) ?
    F20 F19 C27 F17 . . . . 169(2) ?
    F20 F19 C27 F18 . . . . 174(3) ?
    F20 F19 C27 F21 . . . . 22.0(19) ?
    F20 F19 C27 C28 . . . . -78(2) ?
    F20 F21 C27 F13 . . . . -162(2) ?
    F20 F21 C27 F14 . . . . -164.1(17) ?
    F20 F21 C27 F15 . . . . -160.2(16) ?
    F20 F21 C27 F16 . . . . -80(2) ?
    F20 F21 C27 F17 . . . . -62(2) ?
    F20 F21 C27 F18 . . . . -42.4(17) ?
    F20 F21 C27 F19 . . . . -18.8(16) ?
    F20 F21 C27 C28 . . . . 87.2(16) ?
    F20 C27 C28 O8 . . . . 81.2(9) ?
    F20 C27 C28 C29 . . . . -97.0(9) ?
    F21 F13 F14 C27 . . . . -10(6) ?
    F21 F13 F15 F16 . . . . -29(3) ?
    F21 F13 F15 C27 . . . . 3(2) ?
    F21 F13 C27 F14 . . . . 175(3) ?
    F21 F13 C27 F15 . . . . -177.7(14) ?
    F21 F13 C27 F16 . . . . -135.0(11) ?
    F21 F13 C27 F17 . . . . -118.9(12) ?
    F21 F13 C27 F18 . . . . -86.2(14) ?
    F21 F13 C27 F19 . . . . -29.9(11) ?
    F21 F13 C27 F20 . . . . -9.3(10) ?
    F21 F13 C27 C28 . . . . 97.9(10) ?
    F21 F14 C27 F13 . . . . -4(3) ?
    F21 F14 C27 F15 . . . . -169(4) ?
    F21 F14 C27 F16 . . . . -138.0(10) ?
    F21 F14 C27 F17 . . . . -126.7(10) ?
    F21 F14 C27 F18 . . . . -101.4(12) ?
    F21 F14 C27 F19 . . . . -33.8(11) ?
    F21 F14 C27 F20 . . . . -8.6(9) ?
    F21 F14 C27 C28 . . . . 109.8(8) ?
    F21 F19 F20 F18 . . . . 26(8) ?
    F21 F19 F20 C27 . . . . 38(3) ?
    F21 F19 C27 F13 . . . . 30.5(11) ?
    F21 F19 C27 F14 . . . . 42.6(14) ?
    F21 F19 C27 F15 . . . . 62.6(16) ?
    F21 F19 C27 F16 . . . . 143.4(11) ?
    F21 F19 C27 F17 . . . . 147.0(12) ?
    F21 F19 C27 F18 . . . . 151.9(13) ?
    F21 F19 C27 F20 . . . . -22.0(19) ?
    F21 F19 C27 C28 . . . . -99.7(9) ?
    F21 F20 C27 F13 . . . . 15.0(16) ?
    F21 F20 C27 F14 . . . . 16.7(18) ?
    F21 F20 C27 F15 . . . . 25(2) ?
    F21 F20 C27 F16 . . . . 126.1(17) ?
    F21 F20 C27 F17 . . . . 132.2(17) ?
    F21 F20 C27 F18 . . . . 138.8(17) ?
    F21 F20 C27 F19 . . . . 144(3) ?
    F21 F20 C27 C28 . . . . -104.0(15) ?
    F21 C27 C28 O8 . . . . 48.7(10) ?
    F21 C27 C28 C29 . . . . -129.5(9) ?
    O2 C2 C3 C4 . . . . 1.9(10) ?
    O3 C8 C9 C10 . . . . 177.7(5) ?
    O3 C11 C12 C13 . . . . 64.6(7) ?
    O4 C17 C18 C19 . . . . -167.8(5) ?
    O4 C17 C18 C23 . . . . 10.8(7) ?
    O5 C15 C16 C17 . . . . -0.1(10) ?
    O6 C21 C22 C23 . . . . 178.6(5) ?
    O6 C24 C25 C26 . . . . 177.6(5) ?
    O7 C30 C31 C32 . . . . 174.3(5) ?
    O7 C30 C31 C36 . . . . -5.7(7) ?
    O8 C28 C29 C30 . . . . -2.1(10) ?
    O9 C34 C35 C36 . . . . 179.0(5) ?
    O9 C37 C38 C39 . . . . -178.0(6) ?
    O11 C4 C5 C6 . . . . 164.2(5) ?
    O11 C4 C5 C10 . . . . -15.1(7) ?
    C1 C2 C3 C4 . . . . -175.3(5) ?
    C2 C3 C4 O11 . . . . -5.2(9) ?
    C2 C3 C4 C5 . . . . 174.1(5) ?
    C3 C4 C5 C6 . . . . -15.2(8) ?
    C3 C4 C5 C10 . . . . 165.5(5) ?
    C4 C5 C6 C7 . . . . 179.6(5) ?
    C4 C5 C10 C9 . . . . -179.1(5) ?
    C5 C6 C7 C8 . . . . -0.8(8) ?
    C6 C5 C10 C9 . . . . 1.6(8) ?
    C6 C7 C8 O3 . . . . -177.3(5) ?
    C6 C7 C8 C9 . . . . 2.4(8) ?
    C7 C8 C9 C10 . . . . -2.0(8) ?
    C8 O3 C11 C12 . . . . -169.9(5) ?
    C8 C9 C10 C5 . . . . 0.0(8) ?
    C10 C5 C6 C7 . . . . -1.1(8) ?
    C11 O3 C8 C7 . . . . 171.3(5) ?
    C11 O3 C8 C9 . . . . -8.3(8) ?
    C14 F4 F5 F6 . . . . 18(3) ?
    C14 F4 F5 F7 . . . . 22.0(10) ?
    C14 F4 F5 F12 . . . . 26.9(16) ?
    C14 F4 F6 F5 . . . . -159(4) ?
    C14 F4 F6 F7 . . . . 26.9(9) ?
    C14 F4 F6 F8 . . . . 23.3(6) ?
    C14 F4 F11 F9 . . . . -26.6(6) ?
    C14 F4 F11 F10 . . . . -32(2) ?
    C14 F4 F11 F12 . . . . 174(8) ?
    C14 F4 F12 F5 . . . . -29.8(18) ?
    C14 F4 F12 F10 . . . . -23.7(17) ?
    C14 F4 F12 F11 . . . . -6(7) ?
    C14 F5 F6 F4 . . . . 19(4) ?
    C14 F5 F6 F7 . . . . 25.0(14) ?
    C14 F5 F6 F8 . . . . 20.9(9) ?
    C14 F5 F7 F6 . . . . -146.2(19) ?
    C14 F5 F7 F8 . . . . 21(2) ?
    C14 F5 F7 F9 . . . . 30.7(8) ?
    C14 F5 F12 F4 . . . . 144(2) ?
    C14 F5 F12 F10 . . . . -31.4(9) ?
    C14 F5 F12 F11 . . . . -26(2) ?
    C14 F6 F7 F5 . . . . 26.7(15) ?
    C14 F6 F7 F8 . . . . 1(6) ?
    C14 F6 F7 F9 . . . . 22.4(14) ?
    C14 F6 F8 F7 . . . . -179(6) ?
    C14 F6 F8 F9 . . . . 33.0(17) ?
    C14 F7 F8 F6 . . . . 1(6) ?
    C14 F7 F8 F9 . . . . 38(3) ?
    C14 F7 F9 F8 . . . . -137(3) ?
    C14 F7 F9 F10 . . . . 30.1(10) ?
    C14 F7 F9 F11 . . . . 27.3(7) ?
    C14 F8 F9 F7 . . . . 36(3) ?
    C14 F8 F9 F10 . . . . 19(2) ?
    C14 F8 F9 F11 . . . . 17.1(14) ?
    C14 F9 F10 F11 . . . . 15(4) ?
    C14 F9 F10 F12 . . . . 23.8(9) ?
    C14 F9 F11 F4 . . . . 27.5(6) ?
    C14 F9 F11 F10 . . . . -163(4) ?
    C14 F9 F11 F12 . . . . 30.6(13) ?
    C14 F10 F11 F4 . . . . 25.2(15) ?
    C14 F10 F11 F9 . . . . 13(3) ?
    C14 F10 F11 F12 . . . . 30(3) ?
    C14 F10 F12 F4 . . . . 25.0(18) ?
    C14 F10 F12 F5 . . . . 27.9(8) ?
    C14 F10 F12 F11 . . . . -143(3) ?
    C14 F11 F12 F4 . . . . 6(7) ?
    C14 F11 F12 F5 . . . . 21.2(19) ?
    C14 F11 F12 F10 . . . . 34(3) ?
    C14 C15 C16 C17 . . . . -179.0(5) ?
    C15 C16 C17 O4 . . . . 4.8(9) ?
    C15 C16 C17 C18 . . . . -177.1(5) ?
    C16 C17 C18 C19 . . . . 13.9(8) ?
    C16 C17 C18 C23 . . . . -167.5(5) ?
    C17 C18 C19 C20 . . . . 179.3(5) ?
    C17 C18 C23 C22 . . . . -179.6(5) ?
    C18 C19 C20 C21 . . . . -0.3(8) ?
    C19 C18 C23 C22 . . . . -0.9(8) ?
    C19 C20 C21 O6 . . . . -178.9(5) ?
    C19 C20 C21 C22 . . . . 0.0(8) ?
    C20 C21 C22 C23 . . . . -0.1(8) ?
    C21 O6 C24 C25 . . . . 175.4(5) ?
    C21 C22 C23 C18 . . . . 0.6(9) ?
    C23 C18 C19 C20 . . . . 0.7(8) ?
    C24 O6 C21 C20 . . . . -172.6(5) ?
    C24 O6 C21 C22 . . . . 8.6(8) ?
    C27 F13 F14 F21 . . . . 10(6) ?
    C27 F13 F15 F16 . . . . -32.4(10) ?
    C27 F13 F21 F14 . . . . -11(7) ?
    C27 F13 F21 F19 . . . . 33.1(11) ?
    C27 F13 F21 F20 . . . . 27(3) ?
    C27 F14 F21 F13 . . . . 168(7) ?
    C27 F14 F21 F19 . . . . 30.0(10) ?
    C27 F14 F21 F20 . . . . 21(2) ?
    C27 F15 F16 F18 . . . . -29.7(11) ?
    C27 F16 F18 F17 . . . . 171(15) ?
    C27 F16 F18 F19 . . . . -15.7(19) ?
    C27 F16 F18 F20 . . . . -15.1(12) ?
    C27 F17 F18 F16 . . . . -9(15) ?
    C27 F17 F18 F19 . . . . -17(4) ?
    C27 F17 F18 F20 . . . . -16(3) ?
    C27 F17 F19 F18 . . . . 158(6) ?
    C27 F17 F19 F20 . . . . -18(4) ?
    C27 F17 F19 F21 . . . . -32.4(11) ?
    C27 F18 F19 F17 . . . . -19(5) ?
    C27 F18 F19 F20 . . . . -14(6) ?
    C27 F18 F19 F21 . . . . -30.8(13) ?
    C27 F18 F20 F19 . . . . 164(6) ?
    C27 F18 F20 F21 . . . . -38.8(16) ?
    C27 F19 F20 F18 . . . . -12(5) ?
    C27 F19 F20 F21 . . . . -38(3) ?
    C27 F19 F21 F13 . . . . -33.1(11) ?
    C27 F19 F21 F14 . . . . -26.7(9) ?
    C27 F19 F21 F20 . . . . 138(3) ?
    C27 F20 F21 F13 . . . . -23(2) ?
    C27 F20 F21 F14 . . . . -15.8(17) ?
    C27 F20 F21 F19 . . . . -36(3) ?
    C27 C28 C29 C30 . . . . 175.8(5) ?
    C28 C29 C30 O7 . . . . 3.2(8) ?
    C28 C29 C30 C31 . . . . -175.1(5) ?
    C29 C30 C31 C32 . . . . -7.3(8) ?
    C29 C30 C31 C36 . . . . 172.7(5) ?
    C30 C31 C32 C33 . . . . 179.6(5) ?
    C30 C31 C36 C35 . . . . -178.7(5) ?
    C31 C32 C33 C34 . . . . -0.6(8) ?
    C32 C31 C36 C35 . . . . 1.3(8) ?
    C32 C33 C34 O9 . . . . -178.0(5) ?
    C32 C33 C34 C35 . . . . 0.7(9) ?
    C33 C34 C35 C36 . . . . 0.2(9) ?
    C34 O9 C37 C38 . . . . -175.1(5) ?
    C34 C35 C36 C31 . . . . -1.2(9) ?
    C36 C31 C32 C33 . . . . -0.4(8) ?
    C37 O9 C34 C33 . . . . -7.1(9) ?
    C37 O9 C34 C35 . . . . 174.1(5) ?
loop_
    _geom_hbond_atom_site_label_D
    _geom_hbond_atom_site_label_H
    _geom_hbond_atom_site_label_A
    _geom_hbond_site_symmetry_A
    _geom_hbond_distance_DH
    _geom_hbond_distance_HA
    _geom_hbond_distance_DA
    _geom_hbond_angle_DHA
    _geom_hbond_publ_flag
    O1 H1 O5 . 0.84 2.47 2.761(5) 101 yes
    O1 H1 O6 3_665 0.84 2.17 2.978(6) 161.4 yes
    O10 H10B O9 2_545 0.85 2.15 2.866(6) 141.6 yes
_shelx_space_group_comment
;
The symmetry employed for this shelxl refinement is uniquely defined
by the following loop, which should always be used as a source of
symmetry information in preference to the above space-group names.
They are only intended as comments.
;
_shelx_estimated_absorpt_T_min     0.625
_shelx_estimated_absorpt_T_max     0.708
_shelx_hkl_file
;
   1   0   0   -0.25    0.02
   1   0   0   -0.21    0.03
  -1   0   0   -0.25    0.01
  -2   0   0  191.48   10.51
  -2   0   0  141.22   10.40
   2   0   0  174.59   11.25
   2   0   0  162.52   11.45
   3   0   0   -0.10    0.12
  -3   0   0   -0.12    0.06
  -3   0   0   -0.06    0.09
   3   0   0   -0.09    0.10
   4   0   0  123.42    8.57
  -4   0   0  120.77    7.76
   4   0   0  127.93    8.40
   5   0   0   -0.15    0.15
   5   0   0   -0.03    0.16
  -5   0   0   -0.19    0.14
  -5   0   0   -0.02    0.08
  -6   0   0  126.25    8.05
   6   0   0  120.80    8.71
   6   0   0  137.51    8.94
   7   0   0   -0.39    0.22
   7   0   0   -0.18    0.27
  -7   0   0    0.01    0.12
   8   0   0  114.10    7.18
  -8   0   0  113.62    7.19
   8   0   0  121.43    8.04
   8   0   0  105.39    7.79
   9   0   0   -0.34    0.35
  -9   0   0   -0.20    0.16
  10   0   0   21.44    1.88
 -10   0   0   23.89    1.65
  11   0   0    0.38    0.51
 -11   0   0   -0.15    0.23
 -11   0   0   -0.05    0.22
 -12   0   0   16.14    1.27
  12   0   0   14.81    1.56
  13   0   0    0.36    0.63
 -13   0   0   -0.25    0.25
 -14   0   0   27.69    2.02
  14   0   0   26.06    2.39
 -15   0   0    0.07    0.27
 -16   0   0   -0.02    0.30
   0  -1   0   -0.33    0.01
   0   1   0   -0.33    0.01
   0   1   0   -0.32    0.01
  -1  -1   0    4.15    0.26
  -1   1   0    3.40    0.27
   1   1   0    3.93    0.29
  -1   1   0    3.81    0.26
   2  -1   0  188.99   12.90
   2   1   0  208.03   13.17
   2   1   0  203.13   12.91
  -2   1   0  192.31   12.06
  -2   1   0  169.77   11.94
  -3  -1   0    0.11    0.07
   3  -1   0    0.19    0.11
   3   1   0    0.13    0.04
  -3   1   0    0.08    0.08
   3   1   0    0.31    0.17
  -3   1   0    0.10    0.07
   4  -1   0   53.12    3.90
   4  -1   0   56.93    3.84
  -4  -1   0   53.94    3.53
  -4   1   0   63.79    3.57
   4   1   0   53.12    3.84
  -4   1   0   54.03    3.54
   5  -1   0    0.37    0.21
   5  -1   0    0.64    0.21
  -5  -1   0    0.37    0.12
   5   1   0    0.67    0.12
  -5   1   0    0.38    0.13
   5   1   0    0.69    0.28
  -5   1   0    0.13    0.16
   5   1   0    0.74    0.21
   6  -1   0  298.13   20.29
   6  -1   0  291.03   19.93
  -6  -1   0  291.72   18.43
  -6   1   0  285.87   18.44
   6   1   0  316.25   20.37
   6   1   0  290.81   19.94
  -6   1   0  341.23   18.62
   6   1   0  254.73   18.53
  -7  -1   0   -0.12    0.11
  -7   1   0   -0.17    0.12
   8  -1   0   76.22    5.59
  -8  -1   0   84.23    5.14
   8  -1   0   78.18    5.72
  -8   1   0   83.64    5.15
   8   1   0   78.77    5.61
   8   1   0   72.39    5.07
  -8   1   0   82.85    5.19
   8   1   0   86.98    5.82
  -9  -1   0    3.62    0.48
  -9   1   0    3.09    0.48
  10  -1   0   30.88    2.47
 -10  -1   0   33.78    2.21
 -10   1   0   32.38    2.21
  10   1   0   30.23    2.48
 -11  -1   0    6.42    0.73
 -11  -1   0    5.92    0.69
  11   1   0    6.66    1.05
 -11   1   0    6.43    0.72
 -12  -1   0   28.44    2.06
 -12  -1   0   32.78    2.24
  12  -1   0   27.30    2.37
  12   1   0   27.27    2.37
 -12   1   0   27.73    2.07
 -13  -1   0   11.24    1.03
  13  -1   0   10.22    1.36
 -13   1   0   11.65    1.05
  13   1   0   11.54    1.38
 -14  -1   0    0.30    0.29
  14   1   0   -1.12    0.67
 -14   1   0    0.39    0.30
 -15  -1   0    2.03    0.44
  15  -1   0    2.03    0.87
  15   1   0    1.51    0.87
 -15   1   0    1.91    0.43
  16  -1   0   12.07    1.63
 -16  -1   0   14.42    1.24
 -16   1   0   12.59    1.23
  16   1   0   12.23    1.66
   0  -2   0  222.89   14.99
   0   2   0  233.02   14.74
   0   2   0  204.32   13.78
   1  -2   0  100.44    6.41
  -1  -2   0   99.56    6.43
   1  -2   0   90.59    6.31
  -1  -2   0   82.61    5.82
  -1   2   0  102.64    5.85
   1   2   0   85.90    5.89
  -1   2   0   81.07    5.90
   1   2   0  108.15    6.32
  -2  -2   0    3.13    0.24
   2  -2   0    3.68    0.28
   2  -2   0    2.91    0.29
   2   2   0    3.47    0.31
  -2   2   0    3.10    0.28
  -2   2   0    3.11    0.27
   3  -2   0   71.39    4.51
   3  -2   0   68.81    4.47
  -3  -2   0   57.25    4.11
  -3   2   0   67.87    4.17
  -3   2   0   61.72    4.13
   3   2   0   64.33    4.47
   3   2   0   68.53    4.64
  -4  -2   0    3.11    0.33
   4  -2   0    3.87    0.41
   4   2   0    3.80    0.51
  -4   2   0    3.76    0.35
   4   2   0    4.14    0.42
  -4   2   0    3.93    0.36
  -5  -2   0    3.31    0.34
   5  -2   0    2.61    0.38
   5  -2   0    3.27    0.43
  -5   2   0    3.53    0.36
  -5   2   0    3.30    0.36
   6  -2   0   47.57    3.90
   6  -2   0   53.97    3.87
  -6  -2   0   53.69    3.54
   6   2   0   60.89    4.09
  -6   2   0   53.71    3.56
  -6   2   0   61.98    3.59
   6   2   0   56.25    3.89
   7  -2   0   93.33    7.38
  -7  -2   0  104.62    6.70
   7  -2   0   95.91    7.27
  -7   2   0  104.78    6.72
   7   2   0  104.16    7.29
  -7   2   0  121.28    6.78
   7   2   0  119.42    7.58
   8  -2   0   18.81    1.68
   8  -2   0   20.27    1.67
  -8  -2   0   21.25    1.47
   8   2   0   19.28    1.67
  -8   2   0   20.54    1.48
  -8   2   0   24.52    1.54
  -9  -2   0    1.56    0.28
   9  -2   0    2.14    0.50
   9   2   0    1.77    0.49
  -9   2   0    1.48    0.29
  -9   2   0    1.78    0.41
 -10  -2   0   49.63    3.39
 -10  -2   0   44.90    3.08
  10  -2   0   46.31    3.44
  10   2   0   45.88    3.45
 -10   2   0   45.18    3.10
 -11  -2   0   47.27    3.17
  11  -2   0   44.34    3.51
 -11  -2   0   52.80    3.48
 -11   2   0   46.09    3.19
  11   2   0   45.35    3.55
  12  -2   0    1.31    0.70
 -12  -2   0    2.25    0.39
 -12  -2   0    3.48    0.55
 -12   2   0    2.46    0.43
  12   2   0    1.58    0.71
  13  -2   0    0.24    0.63
 -13  -2   0    0.71    0.29
  13   2   0   -0.37    0.65
 -13   2   0    0.60    0.31
  14  -2   0   14.66    1.65
 -14  -2   0   14.42    1.25
 -14   2   0   14.29    1.28
  14   2   0   15.72    1.67
  15  -2   0    6.86    1.29
 -15  -2   0    8.18    0.88
  15   2   0    7.77    1.30
 -15   2   0    7.91    0.90
 -16  -2   0    1.15    0.36
  16  -2   0    0.34    0.83
  16   2   0    0.01    0.84
 -16   2   0    1.22    0.41
   0  -3   0   -0.09    0.06
   0   3   0    0.09    0.05
   0   3   0    0.10    0.10
   0   3   0    0.01    0.06
   1  -3   0    8.57    0.64
   1  -3   0    8.61    0.65
  -1  -3   0    7.52    0.53
  -1  -3   0    8.92    0.65
   1   3   0    8.54    0.65
   1   3   0    7.36    0.57
  -1   3   0    9.40    0.58
  -1   3   0    7.39    0.59
  -2  -3   0   35.37    2.26
  -2  -3   0   37.29    2.55
   2  -3   0   33.48    2.47
  -2   3   0   40.81    2.31
   2   3   0   32.79    2.29
  -2   3   0   35.38    2.32
   3  -3   0    9.60    0.78
  -3  -3   0   10.15    0.69
  -3   3   0   10.97    0.74
  -3   3   0   10.92    0.73
   3   3   0    9.20    0.68
   4  -3   0   13.74    1.05
   4  -3   0   15.14    1.11
  -4  -3   0   13.07    0.97
   4   3   0   15.89    1.12
   4   3   0   13.41    1.22
  -4   3   0   14.15    1.00
  -4   3   0   15.81    1.02
  -5  -3   0  202.91   13.01
   5  -3   0  188.26   14.26
   5  -3   0  197.96   14.09
  -5   3   0  231.18   13.16
   5   3   0  222.54   14.11
  -5   3   0  211.01   13.04
  -6  -3   0  109.32    6.99
   6  -3   0  105.33    7.59
   6  -3   0   99.29    7.66
   6   3   0  116.13    7.61
  -6   3   0  124.91    7.08
  -6   3   0  112.09    7.02
  -7  -3   0    6.09    0.55
   7  -3   0    4.58    0.65
   7  -3   0    5.43    0.69
  -7   3   0    6.35    0.59
  -7   3   0    7.01    0.62
   7   3   0    7.12    0.72
   8  -3   0   32.88    2.46
   8  -3   0   28.62    2.45
  -8  -3   0   32.44    2.19
   8   3   0   35.32    2.48
  -8   3   0   31.27    2.22
  -8   3   0   36.67    2.26
   9  -3   0   73.26    5.51
  -9  -3   0   79.15    5.03
  -9  -3   0   81.00    5.55
   9   3   0   74.32    5.52
  -9   3   0   76.92    5.07
  -9   3   0   85.91    5.12
 -10  -3   0    0.30    0.20
  10  -3   0    0.14    0.44
 -10  -3   0    0.51    0.24
 -10   3   0    0.03    0.21
  10   3   0    0.11    0.42
 -11  -3   0   13.40    1.03
 -11  -3   0   14.33    1.15
  11  -3   0   11.59    1.28
 -11   3   0   11.49    1.06
  11   3   0    9.60    1.25
 -12  -3   0   19.60    1.53
 -12  -3   0   21.45    1.69
  12   3   0   21.79    1.88
 -12   3   0   19.03    1.58
  13  -3   0   37.22    3.06
 -13  -3   0   41.25    2.93
 -13  -3   0   38.30    2.67
 -13   3   0   37.29    2.72
  13   3   0   38.47    3.09
  14  -3   0    0.29    0.71
 -14  -3   0    0.64    0.29
 -14   3   0    0.37    0.34
  14   3   0    0.60    0.69
 -15  -3   0    8.43    0.89
  15  -3   0    9.04    1.35
  15   3   0    7.35    1.29
 -15   3   0    7.62    0.92
  16  -3   0    3.92    1.05
 -16  -3   0    5.05    0.72
  16   3   0    5.40    1.11
 -16   3   0    5.33    0.80
   0  -4   0   20.19    1.59
   0   4   0   23.31    1.57
   0   4   0   22.33    1.46
   1  -4   0  282.10   17.30
  -1  -4   0  261.68   17.59
   1  -4   0  257.61   17.59
  -1   4   0  276.11   16.00
   1   4   0  246.78   17.30
   1   4   0  240.18   16.16
  -1   4   0  239.30   16.18
  -2  -4   0    5.55    0.41
  -2  -4   0    6.31    0.55
   2  -4   0    5.15    0.52
   2   4   0    5.72    0.47
  -2   4   0    4.60    0.48
  -2   4   0    6.75    0.48
   2   4   0    6.37    0.56
  -3  -4   0  160.87   11.35
  -3  -4   0  156.15   10.27
   3  -4   0  164.23   11.14
  -3   4   0  175.91   10.33
  -3   4   0  184.57   10.44
   3   4   0  143.60   10.38
   3   4   0  172.29   11.16
  -4  -4   0   22.99    1.74
  -4  -4   0   22.60    1.52
   4  -4   0   25.54    1.70
   4   4   0   25.28    1.72
  -4   4   0   24.05    1.59
  -4   4   0   23.32    1.57
   4   4   0   19.98    1.52
   5  -4   0  120.09    8.96
   5  -4   0  123.61    8.89
  -5  -4   0  125.97    8.19
  -5   4   0  132.40    8.23
   5   4   0  140.96    8.92
  -5   4   0  143.11    8.32
   6  -4   0    0.29    0.26
  -6  -4   0    0.35    0.13
  -6   4   0    0.13    0.21
  -6   4   0    0.20    0.15
   7  -4   0   67.45    5.08
  -7  -4   0   73.20    4.64
  -7  -4   0   70.74    5.14
   7  -4   0   71.30    5.09
   7   4   0   76.86    5.11
  -7   4   0   71.93    4.68
  -7   4   0   79.10    4.72
   8  -4   0    3.56    0.70
  -8  -4   0    5.17    0.58
  -8  -4   0    5.02    0.50
  -8   4   0    3.86    0.55
   8   4   0    5.10    0.70
  -8   4   0    5.27    0.63
   9  -4   0    0.02    0.38
  -9  -4   0    0.17    0.16
  -9  -4   0    0.11    0.20
  -9   4   0    0.18    0.19
   9   4   0    0.18    0.37
  -9   4   0   -0.30    0.27
  10  -4   0    1.04    0.46
 -10  -4   0    0.20    0.18
 -10  -4   0    0.08    0.23
 -10   4   0    0.28    0.36
  10   4   0   -0.34    0.39
  11  -4   0   40.66    3.12
 -11  -4   0   40.60    2.75
 -11  -4   0   45.56    3.08
 -11   4   0   38.17    2.79
  11   4   0   38.78    3.11
 -12  -4   0    0.09    0.21
  12  -4   0   -0.41    0.60
 -12  -4   0   -0.27    0.24
 -12   4   0   -0.24    0.24
  12   4   0   -0.14    0.53
  13  -4   0    5.05    0.98
 -13  -4   0    6.35    0.75
 -13  -4   0    6.10    0.70
  13   4   0    6.14    1.10
 -13   4   0    5.70    0.75
  14  -4   0    2.02    0.78
 -14  -4   0    1.43    0.44
 -14  -4   0    1.65    0.36
  14   4   0    1.69    0.75
 -14   4   0    1.17    0.38
  15  -4   0   13.21    1.68
 -15  -4   0   15.35    1.29
  15   4   0   17.18    1.76
 -15   4   0   14.47    1.35
  16  -4   0    0.64    0.80
 -16  -4   0    0.54    0.32
 -16   4   0    0.41    0.36
  16   4   0   -0.72    0.76
   0   5   0   -0.09    0.12
   0   5   0    0.61    0.21
  -1  -5   0   33.27    2.29
   1  -5   0   30.57    2.28
  -1   5   0   34.97    2.05
   1   5   0   30.65    2.25
   1   5   0   31.47    2.09
  -1   5   0   29.92    2.10
  -2  -5   0    2.79    0.39
  -2  -5   0    3.62    0.25
  -2   5   0    3.03    0.36
   2   5   0    3.49    0.43
  -2   5   0    2.90    0.38
   3  -5   0   30.30    2.14
  -3  -5   0   28.45    1.92
  -3  -5   0   28.25    2.21
  -3   5   0   31.06    2.00
   3   5   0   31.20    1.98
   3   5   0   32.96    2.18
  -3   5   0   29.51    2.02
  -4  -5   0    7.03    0.71
   4  -5   0    8.21    0.65
  -4   5   0    7.88    0.68
  -4   5   0    7.29    0.64
  -5  -5   0  204.78   14.88
   5  -5   0  215.55   14.62
  -5  -5   0  206.87   13.48
   5  -5   0  232.23   14.78
   5   5   0  184.54   13.59
  -5   5   0  234.61   13.68
   5   5   0  233.21   14.65
  -5   5   0  221.32   13.54
  -6  -5   0   10.16    0.93
   6  -5   0   11.51    0.96
  -6  -5   0   11.32    0.78
   6  -5   0    9.01    0.81
   6   5   0    9.68    0.74
  -6   5   0   12.08    0.90
  -6   5   0    9.94    0.84
  -7  -5   0    4.88    0.57
   7  -5   0    4.72    0.70
  -7  -5   0    5.04    0.49
  -7   5   0    5.26    0.55
   7   5   0    4.90    0.69
  -7   5   0    5.28    0.59
   8  -5   0   24.26    1.74
  -8  -5   0   18.57    1.67
  -8  -5   0   19.94    1.46
  -8   5   0   21.46    1.56
  -8   5   0   20.06    1.53
   8   5   0   23.22    1.75
  -9  -5   0   32.96    2.22
  -9  -5   0   33.55    2.51
   9  -5   0   29.92    2.51
   9   5   0   32.47    2.55
  -9   5   0   36.34    2.32
  -9   5   0   33.17    2.29
 -10  -5   0    4.27    0.60
  10  -5   0    3.96    0.70
 -10  -5   0    4.64    0.52
  10   5   0    3.67    0.69
 -10   5   0    3.80    0.58
 -11  -5   0   -0.08    0.23
  11  -5   0   -0.51    0.46
 -11  -5   0   -0.05    0.20
 -11   5   0   -0.19    0.22
  11   5   0   -0.44    0.46
 -12  -5   0    5.26    0.61
 -12  -5   0    4.71    0.71
  12   5   0    4.08    0.84
 -12   5   0    4.61    0.70
 -13  -5   0   30.32    2.18
 -13  -5   0   31.68    2.43
  13  -5   0   29.63    2.59
  13   5   0   33.51    2.64
 -13   5   0   29.58    2.26
 -14  -5   0    0.34    0.25
  14  -5   0   -0.97    0.69
 -14  -5   0    0.47    0.34
 -14   5   0    0.03    0.30
  14   5   0    0.32    0.69
  15  -5   0    0.64    0.82
 -15  -5   0    2.16    0.41
  15   5   0    2.49    0.87
 -15   5   0    2.22    0.48
 -16  -5   0    0.23    0.30
  16  -5   0    0.07    0.75
  16   5   0    0.15    0.77
 -16   5   0   -0.22    0.33
   0  -6   0    1.55    0.32
  -1  -6   0   30.65    2.17
   1  -6   0   26.79    2.16
   1   6   0   30.31    1.99
   1   6   0   29.27    2.13
  -1   6   0   30.22    1.92
  -1   6   0   30.57    2.01
  -2  -6   0   18.45    1.12
  -2  -6   0   17.86    1.35
  -2   6   0   18.26    1.21
  -2   6   0   14.80    1.24
   3  -6   0  112.69    7.81
  -3  -6   0  110.92    7.98
  -3  -6   0  105.35    7.16
   3  -6   0  111.84    7.94
  -3   6   0  120.16    7.25
   3   6   0  115.42    7.29
   3   6   0  118.37    7.85
  -3   6   0  126.03    7.35
  -4  -6   0  126.10    8.31
  -4  -6   0  125.28    9.23
   4  -6   0  138.29    9.05
   4   6   0  137.93    9.08
  -4   6   0  139.20    8.39
   4   6   0  127.86    8.42
  -4   6   0  138.63    8.49
   5  -6   0   22.78    1.76
  -5  -6   0   23.20    1.54
   5  -6   0   25.10    1.73
  -5  -6   0   21.82    1.81
  -5   6   0   22.19    1.66
  -5   6   0   24.58    1.64
   5   6   0   20.95    1.57
   5   6   0   27.77    1.82
  -6  -6   0   34.59    2.95
  -6  -6   0   38.98    2.61
   6  -6   0   44.80    2.95
   6   6   0   47.18    2.97
   6   6   0   40.80    2.62
  -6   6   0   38.66    2.73
  -6   6   0   38.67    2.68
   7  -6   0   84.38    6.04
  -7  -6   0   84.24    5.50
  -7  -6   0   79.14    6.12
  -7   6   0   88.32    5.58
   7   6   0   92.85    6.08
  -7   6   0   92.85    5.64
  -8  -6   0    5.36    0.52
  -8  -6   0    4.86    0.60
   8  -6   0    6.20    0.79
  -8   6   0    4.84    0.59
  -8   6   0    4.82    0.66
   8   6   0    4.83    0.77
  -9  -6   0    3.16    0.40
  -9  -6   0    2.87    0.49
   9  -6   0    1.81    0.55
  -9   6   0    2.22    0.38
   9   6   0    2.02    0.57
  -9   6   0    2.47    0.45
  10  -6   0   21.61    1.82
 -10  -6   0   20.76    1.51
 -10  -6   0   20.81    1.73
  10   6   0   19.72    1.83
 -10   6   0   22.90    1.67
 -10   6   0   21.07    1.61
 -11  -6   0   60.18    4.37
 -11  -6   0   58.56    3.91
  11  -6   0   56.54    4.39
  11   6   0   57.48    4.42
 -11   6   0   66.46    4.08
 -11   6   0   59.85    4.01
 -12  -6   0    1.63    0.32
 -12  -6   0    2.06    0.45
  12  -6   0    1.06    0.68
  12   6   0    1.45    0.69
 -12   6   0    1.53    0.39
  13  -6   0    4.62    0.99
 -13  -6   0    6.43    0.78
 -13  -6   0    5.75    0.67
  13   6   0    4.95    0.99
 -13   6   0    5.69    0.78
 -14  -6   0    2.00    0.38
 -14  -6   0    2.57    0.53
 -14   6   0    2.22    0.49
  14   6   0    2.18    0.83
 -15  -6   0   12.43    1.13
 -15  -6   0   13.36    1.29
  15  -6   0   12.38    1.64
  15   6   0   14.02    1.66
 -15   6   0   12.10    1.25
 -16  -6   0    0.21    0.29
 -16   6   0   -0.20    0.36
   0   7   0    0.24    0.27
  -1  -7   0   50.40    3.69
   1  -7   0   45.24    3.71
  -1   7   0   50.56    3.42
   1   7   0   50.89    3.64
   1   7   0   56.67    3.42
  -1   7   0   57.80    3.33
   2  -7   0   70.93    4.54
  -2  -7   0   60.78    4.09
   2  -7   0   58.84    4.62
  -2  -7   0   62.43    4.63
  -2   7   0   64.47    4.17
   2   7   0   67.59    4.56
   2   7   0   71.34    4.25
  -2   7   0   67.58    4.27
  -3  -7   0   10.71    0.73
  -3  -7   0    9.58    0.94
   3  -7   0   11.54    0.94
  -3   7   0    9.61    0.87
   3   7   0   11.76    0.90
   3   7   0   12.56    1.02
  -3   7   0   10.83    0.93
  -4  -7   0   11.05    1.07
  -4  -7   0   12.41    0.87
  -4   7   0   13.06    1.07
   4   7   0   14.22    1.16
  -4   7   0   11.26    0.99
   4   7   0   15.10    1.00
  -5  -7   0   92.22    5.97
   5  -7   0   83.73    6.57
   5  -7   0  101.83    6.56
  -5  -7   0   93.09    6.69
   5   7   0   95.13    6.07
  -5   7   0   92.99    6.15
   5   7   0  104.98    6.60
  -5   7   0   98.86    6.08
  -6  -7   0   25.43    1.59
  -6  -7   0   22.64    1.86
   6  -7   0   22.72    1.83
   6   7   0   21.13    1.60
  -6   7   0   22.79    1.69
   6   7   0   26.52    1.87
  -6   7   0   25.58    1.76
   7  -7   0    2.14    0.48
  -7  -7   0    1.86    0.38
  -7  -7   0    2.43    0.33
  -7   7   0    1.95    0.40
   7   7   0    2.03    0.48
  -7   7   0    1.83    0.33
  -8  -7   0   24.18    2.08
   8  -7   0   27.87    2.15
  -8  -7   0   26.13    1.80
   8   7   0   27.88    2.13
  -8   7   0   26.67    1.90
  -8   7   0   27.87    1.95
   9  -7   0   32.12    2.57
  -9  -7   0   32.59    2.22
  -9  -7   0   29.77    2.52
  -9   7   0   38.36    2.39
   9   7   0   33.61    2.59
  -9   7   0   33.03    2.34
 -10  -7   0    1.34    0.38
 -10  -7   0    1.52    0.26
  10  -7   0    0.26    0.53
 -10   7   0    0.69    0.33
  10   7   0    1.54    0.56
 -11  -7   0    1.41    0.28
 -11  -7   0    1.63    0.42
  11  -7   0    0.70    0.63
  11   7   0    0.56    0.64
 -11   7   0    0.77    0.35
 -11   7   0    1.69    0.52
 -12  -7   0   18.46    1.63
 -12  -7   0   18.49    1.41
  12  -7   0   21.68    1.87
 -12   7   0   17.91    1.53
  12   7   0   17.43    1.79
 -13  -7   0   20.79    1.76
 -13  -7   0   19.42    1.50
  13  -7   0   20.14    1.98
  13   7   0   19.99    1.97
 -13   7   0   19.90    1.66
 -14  -7   0    0.68    0.29
 -14  -7   0    0.93    0.39
  14  -7   0    0.78    0.77
 -14   7   0    0.66    0.36
  14   7   0    0.06    0.74
 -15  -7   0    4.01    0.63
  15  -7   0    7.35    1.31
 -15  -7   0    4.68    0.72
  15   7   0    3.89    1.02
 -15   7   0    3.24    0.62
   0  -8   0   59.04    4.19
   0   8   0   60.59    3.87
   0   8   0   56.50    4.10
   1  -8   0    5.36    0.67
  -1  -8   0    5.29    0.68
   1   8   0    5.89    0.68
  -1   8   0    7.86    0.72
   1   8   0    6.58    0.70
  -2  -8   0   14.56    0.91
   2  -8   0   13.96    1.15
  -2  -8   0   13.76    1.17
   2   8   0   14.83    1.20
  -2   8   0   13.11    1.03
  -2   8   0   12.36    1.13
   2   8   0   14.45    1.10
  -3  -8   0   30.74    2.03
   3  -8   0   36.08    2.35
  -3  -8   0   31.80    2.41
  -3   8   0   27.13    2.22
   3   8   0   35.94    2.19
   3   8   0   33.54    2.38
  -3   8   0   28.90    2.15
   4  -8   0  125.47    9.57
  -4  -8   0  151.88    9.82
  -4  -8   0  135.24    8.77
   4   8   0  141.73    9.63
  -4   8   0  138.57    9.00
   4   8   0  147.40    8.95
  -4   8   0  145.75    8.89
  -5  -8   0   14.06    1.21
  -5  -8   0   13.90    0.92
   5   8   0   12.08    1.01
   5   8   0   12.45    1.21
  -6  -8   0   22.16    1.54
   6  -8   0   21.93    1.81
  -6  -8   0   21.84    1.84
  -6   8   0   27.33    1.78
  -6   8   0   22.79    1.67
   6   8   0   23.74    1.87
   7  -8   0   30.66    2.21
  -7  -8   0   25.33    2.19
  -7  -8   0   27.61    1.88
  -7   8   0   31.82    2.09
   7   8   0   28.95    2.21
  -7   8   0   26.55    2.01
   8  -8   0   36.75    2.88
  -8  -8   0   35.36    2.89
  -8  -8   0   36.64    2.51
   8   8   0   40.18    2.91
  -8   8   0   39.01    2.64
  -8   8   0   42.37    2.71
  -9  -8   0    0.86    0.21
   9  -8   0    0.79    0.50
  -9  -8   0    1.15    0.34
  -9   8   0    0.48    0.39
   9   8   0    0.85    0.49
  -9   8   0    0.37    0.27
 -10  -8   0   36.36    2.46
 -10  -8   0   35.51    2.82
  10  -8   0   35.19    2.86
 -10   8   0   39.35    2.66
  10   8   0   34.51    2.87
 -10   8   0   39.65    2.61
  11  -8   0   16.09    1.63
 -11  -8   0   15.53    1.46
 -11  -8   0   15.84    1.22
  11   8   0   15.72    1.60
 -11   8   0   16.68    1.39
  12  -8   0    8.36    1.28
 -12  -8   0    8.57    0.99
 -12  -8   0    9.02    0.82
  12   8   0    8.77    1.26
 -12   8   0    9.51    1.00
 -13  -8   0    2.70    0.57
 -13  -8   0    3.13    0.51
  13   8   0    2.85    0.86
 -13   8   0    2.23    0.52
  14  -8   0   19.40    2.01
 -14  -8   0   18.88    1.72
 -14   8   0   19.69    1.68
  14   8   0   20.72    2.02
  15  -8   0   -0.49    0.77
 -15  -8   0    0.76    0.40
  15   8   0   -0.07    0.76
 -15   8   0    0.31    0.38
 -16  -8   0   -0.21    0.38
   0   9   0    1.37    0.35
   0   9   0    0.01    0.38
   1  -9   0    2.23    0.50
  -2  -9   0  104.28    6.76
  -2  -9   0   95.77    5.98
   2  -9   0   83.88    6.73
   2  -9   0   88.30    6.58
  -2   9   0   92.01    6.21
  -2   9   0   95.12    6.07
   2   9   0   97.27    6.62
   2   9   0  110.21    6.21
   3  -9   0    1.56    0.43
   3  -9   0    1.99    0.39
   3   9   0    3.12    0.56
   3   9   0    3.11    0.42
   4  -9   0    6.38    0.70
  -4  -9   0    6.17    0.46
  -4  -9   0    6.19    0.68
  -4   9   0    4.68    0.63
   4   9   0    5.31    0.77
   4   9   0    7.60    0.71
  -4   9   0    4.69    0.75
  -5  -9   0   27.52    2.20
   5  -9   0   29.52    2.12
  -5  -9   0   27.23    1.81
   5   9   0   30.75    2.21
  -5   9   0   28.34    2.09
  -5   9   0   24.48    1.96
   6  -9   0   84.20    6.25
  -6  -9   0   86.53    5.67
  -6  -9   0   87.91    6.41
   6   9   0   90.39    6.33
  -6   9   0   97.64    5.93
  -6   9   0   94.50    5.82
   7  -9   0    0.68    0.39
  -7   9   0    0.39    0.27
   7   9   0    1.18    0.50
  -8  -9   0   35.39    2.41
   8  -9   0   36.62    2.80
  -8  -9   0   34.84    2.80
  -8   9   0   38.56    2.65
   8   9   0   38.19    2.82
  -8   9   0   36.98    2.56
   9  -9   0    0.61    0.52
  -9  -9   0    1.08    0.38
  -9   9   0    0.55    0.33
   9   9   0    0.49    0.48
  10  -9   0   18.25    1.74
 -10  -9   0   18.56    1.62
 -10   9   0   18.57    1.49
  10   9   0   17.14    1.70
 -10   9   0   18.91    1.58
  11  -9   0    1.47    0.70
 -11  -9   0    1.74    0.47
  11   9   0    1.38    0.66
 -11   9   0    1.59    0.43
 -12  -9   0   25.49    2.15
  12  -9   0   25.01    2.30
  12   9   0   23.96    2.28
 -12   9   0   30.17    2.19
 -12   9   0   25.61    2.01
  13  -9   0   -0.04    0.70
 -13  -9   0    0.24    0.36
  13   9   0   -0.17    0.65
 -13   9   0    0.12    0.35
  14  -9   0    0.38    0.77
 -14  -9   0    0.75    0.40
 -14   9   0    0.34    0.39
  14   9   0   -0.44    0.71
 -15  -9   0   -0.18    0.35
 -15   9   0   -0.08    0.39
   0 -10   0   93.40    6.66
   0  10   0  102.00    6.16
   0  10   0   87.56    6.53
   1 -10   0    2.23    0.51
   1  10   0    3.47    0.54
   1  10   0    2.45    0.50
  -2 -10   0    2.29    0.44
   2  10   0    2.91    0.51
  -2  10   0    3.03    0.52
  -2  10   0    2.05    0.49
  -3 -10   0   19.46    1.55
   3 -10   0   20.29    1.51
  -3  10   0   18.23    1.37
   3  10   0   19.29    1.57
  -3  10   0   14.63    1.47
   4 -10   0   37.79    2.76
  -4 -10   0   39.44    2.86
   4  10   0   38.66    2.82
  -4  10   0   33.55    2.65
   4  10   0   40.76    2.61
  -4  10   0   36.13    2.55
   5 -10   0    1.92    0.42
   5  10   0    2.56    0.55
   5  10   0    2.31    0.39
  -6 -10   0    5.36    0.67
   6 -10   0    5.02    0.71
   6  10   0    4.27    0.80
  -6  10   0    4.74    0.64
  -6  10   0    3.11    0.61
   7 -10   0    1.38    0.46
  -7 -10   0    1.16    0.36
   7  10   0   -0.23    0.50
  -7  10   0    0.48    0.32
  -7  10   0   -0.01    0.44
  -8 -10   0   51.67    3.95
   8 -10   0   49.84    3.87
  -8  10   0   54.24    3.59
   8  10   0   55.10    3.95
  -8  10   0   54.12    3.67
  -9 -10   0    1.14    0.39
   9 -10   0    0.52    0.58
   9  10   0    0.67    0.56
  -9  10   0    0.88    0.36
  10 -10   0   13.83    1.53
 -10 -10   0   14.45    1.36
 -10  10   0   14.96    1.42
  10  10   0   12.70    1.47
 -10  10   0   15.17    1.30
 -11 -10   0    4.20    0.73
  11  10   0    3.25    0.80
 -12 -10   0    3.89    0.69
  12 -10   0    3.80    0.88
  12  10   0    3.50    0.87
 -12  10   0    4.46    0.85
 -12  10   0    3.61    0.61
  13 -10   0    1.33    0.75
 -13 -10   0    0.01    0.34
 -13  10   0   -0.15    0.33
  13  10   0   -0.95    0.61
 -14 -10   0   14.66    1.48
  14 -10   0   14.84    1.77
 -14  10   0   15.14    1.47
  14  10   0   15.74    1.77
 -15 -10   0    0.39    0.41
 -15  10   0   -0.19    0.42
   0 -11   0    0.34    0.37
   0  11   0   -0.81    0.47
   0  11   0    0.37    0.41
  -1 -11   0    9.04    1.00
   1 -11   0   12.43    1.15
   1  11   0   10.53    1.11
  -2 -11   0   72.02    5.20
   2 -11   0   64.25    5.20
   2 -11   0   76.12    5.09
  -2  11   0   66.95    4.81
   2  11   0   82.94    4.82
   2  11   0   71.24    5.10
  -3 -11   0   12.88    1.11
   3 -11   0   11.20    1.07
   3  11   0   10.86    1.06
   3  11   0   10.16    1.11
  -3  11   0   12.19    1.19
  -4 -11   0    3.79    0.58
   4 -11   0    4.33    0.62
  -4  11   0    2.81    0.44
  -4  11   0    1.80    0.56
   4  11   0    3.12    0.59
  -5 -11   0    9.34    0.95
   5 -11   0    9.72    0.93
   5  11   0    7.67    1.00
  -5  11   0    7.36    0.88
   5  11   0    9.59    0.93
   6 -11   0   19.01    1.53
  -6 -11   0   18.82    1.58
  -6  11   0   15.03    1.40
  -6  11   0   16.91    1.58
   6  11   0   18.56    1.62
   7 -11   0    1.69    0.51
  -7 -11   0    1.32    0.42
   7  11   0   -0.07    0.53
  -7  11   0    0.07    0.51
  -7  11   0    0.70    0.36
  -8 -11   0   12.88    1.32
   8 -11   0   14.36    1.41
   8  11   0   14.68    1.47
  -8  11   0   14.65    1.27
  -8  11   0   13.77    1.38
   9 -11   0   15.34    1.52
  -9 -11   0   12.69    1.34
  -9  11   0   13.72    1.30
  -9  11   0   16.99    1.46
   9  11   0   12.62    1.53
  10 -11   0    8.29    1.24
 -10 -11   0    8.59    1.00
  10  11   0    7.92    1.25
 -10  11   0    8.65    0.99
 -10  11   0   10.79    1.21
  11 -11   0    0.38    0.65
 -11 -11   0    0.01    0.31
 -11  11   0   -0.30    0.55
 -11  11   0   -0.18    0.32
  11  11   0   -0.63    0.62
  12 -11   0   11.88    1.46
 -12 -11   0   10.73    1.16
 -12  11   0   10.67    1.37
  12  11   0    8.75    1.37
 -12  11   0   10.50    1.15
 -13 -11   0    4.05    0.75
  13 -11   0    3.41    0.94
  13  11   0    3.78    0.93
 -13  11   0    2.97    0.64
 -14 -11   0    1.20    0.49
 -14  11   0    1.64    0.52
   0 -12   0   25.71    2.10
   0  12   0   24.27    2.05
   0  12   0   26.68    2.04
   1 -12   0   15.60    1.41
  -1 -12   0   18.13    1.49
   1 -12   0   15.12    1.49
   1  12   0   16.71    1.46
  -1  12   0   16.55    1.48
   1  12   0   16.71    1.47
  -2 -12   0    0.38    0.30
   2 -12   0    0.46    0.49
   2  12   0    0.44    0.48
   2  12   0    0.90    0.43
  -2  12   0   -0.86    0.44
   3 -12   0   23.50    1.78
  -3 -12   0   21.96    1.83
   3  12   0   23.82    1.75
   3  12   0   20.40    1.81
  -3  12   0   19.73    1.81
   4 -12   0    8.66    0.92
  -4 -12   0   10.99    1.02
  -4  12   0    7.61    1.08
   4  12   0    8.67    0.99
   4  12   0    8.87    1.04
   5 -12   0    1.26    0.43
  -5 -12   0    1.39    0.44
  -5  12   0    1.02    0.54
   5  12   0    0.95    0.50
  -6 -12   0   10.80    1.11
   6  12   0   11.26    1.21
  -6  12   0    7.85    1.26
  -7 -12   0   34.92    2.83
   7 -12   0   38.92    2.80
   7  12   0   35.56    2.85
  -7  12   0   34.51    2.69
  -8 -12   0   18.31    1.73
   8 -12   0   20.12    1.78
   8  12   0   20.67    1.88
   9 -12   0    0.40    0.55
  -9 -12   0    0.10    0.32
  -9  12   0   -0.05    0.53
  -9  12   0   -0.10    0.33
 -10 -12   0   11.81    1.23
  10 -12   0   12.05    1.43
 -10  12   0   11.78    1.38
  10  12   0   10.33    1.42
 -10  12   0   11.19    1.17
  11 -12   0   17.00    1.75
 -11 -12   0   15.35    1.56
 -11  12   0   16.18    1.49
 -11  12   0   17.82    1.72
  11  12   0   15.94    1.79
  12 -12   0    1.16    0.80
 -12 -12   0    2.14    0.57
  12  12   0    1.61    0.84
 -12  12   0    2.88    0.83
 -12  12   0    1.65    0.51
 -13 -12   0   -0.07    0.36
  13 -12   0   -0.24    0.77
 -13  12   0   -0.28    0.39
  13  12   0   -1.20    0.74
 -14  12   0    3.82    0.72
   0  13   0   -0.56    0.52
   0  13   0   -0.19    0.58
  -1 -13   0   33.27    2.61
   1 -13   0   32.39    2.64
   1 -13   0   32.59    2.53
   1  13   0   31.74    2.57
  -1  13   0   32.52    2.52
   1  13   0   35.37    2.52
  -2 -13   0    4.08    0.69
  -2  13   0    2.69    0.70
   2  13   0    4.08    0.74
   2  13   0    2.80    0.66
  -3 -13   0    4.29    0.68
   3 -13   0    4.06    0.69
   3  13   0    3.34    0.65
   3  13   0    4.47    0.79
  -3  13   0    2.56    0.70
   4  13   0    0.26    0.40
   5 -13   0   35.69    2.73
  -5 -13   0   38.71    2.85
  -5  13   0   32.19    2.70
   5  13   0   36.44    2.81
   6 -13   0    0.58    0.45
  -6 -13   0    1.27    0.45
   6  13   0    1.01    0.58
  -7 -13   0    1.35    0.47
   7 -13   0    2.09    0.56
   7  13   0    1.24    0.64
  -7  13   0    0.65    0.56
  -8 -13   0   -0.22    0.30
  -8  13   0   -0.72    0.59
   8  13   0   -0.96    0.63
   9 -13   0    9.98    1.32
  -9 -13   0   12.51    1.27
   9  13   0   11.96    1.45
  -9  13   0   12.19    1.41
 -10 -13   0    1.14    0.47
  10 -13   0    0.79    0.67
  10  13   0   -0.32    0.71
  11 -13   0   -1.18    0.66
 -11 -13   0    0.04    0.31
 -11  13   0   -0.06    0.62
  11  13   0   -0.61    0.66
 -12 -13   0    1.46    0.52
  12 -13   0    1.30    0.81
 -12  13   0   -0.08    0.74
  12  13   0    0.19    0.81
   0 -14   0    8.08    0.98
   0  14   0    5.74    0.97
   1 -14   0   16.95    1.56
  -1 -14   0   18.88    1.67
   1  14   0   18.60    1.70
   1  14   0   16.85    1.68
  -1  14   0   18.25    1.72
   2 -14   0   10.76    1.11
  -2 -14   0   10.91    1.17
   2  14   0    9.53    1.20
  -2  14   0    7.73    1.33
   2  14   0   10.98    1.30
  -3 -14   0   29.01    2.26
   3 -14   0   24.67    2.12
  -3  14   0   23.73    2.20
   3  14   0   31.29    2.21
   3  14   0   25.92    2.23
  -4 -14   0    1.94    0.51
   4 -14   0    1.26    0.43
  -4  14   0    1.39    0.68
  -5 -14   0    4.90    0.79
   5 -14   0    5.39    0.84
  -5  14   0    4.05    0.85
   5  14   0    4.44    0.83
   6 -14   0    2.66    0.59
   7 -14   0   32.37    2.53
  -7 -14   0   32.56    2.60
  -7  14   0   27.41    2.47
   7  14   0   32.99    2.61
   8 -14   0   -0.22    0.50
  -8 -14   0    0.41    0.38
   8  14   0   -0.29    0.60
  -9 -14   0    0.41    0.40
   9 -14   0    0.96    0.61
   9  14   0   -0.28    0.66
  -9  14   0    0.04    0.62
 -10 -14   0    1.66    0.54
 -10  14   0    1.05    0.75
  10  14   0    2.02    0.85
 -11 -14   0   11.08    1.29
  11 -14   0   10.43    1.49
  11  14   0   11.86    1.55
 -11  14   0   11.92    1.57
 -12  14   0    0.14    0.81
   0  15   0   -0.85    0.58
   1 -15   0   52.15    4.16
  -1 -15   0   55.68    4.32
   1  15   0   65.58    4.11
   1  15   0   56.18    4.26
  -1  15   0   57.33    4.10
   2 -15   0    0.54    0.41
  -2 -15   0    1.27    0.52
   2  15   0   -0.45    0.61
   2  15   0   -0.33    0.57
  -2  15   0    1.28    0.69
  -3 -15   0    1.41    0.51
   3 -15   0    1.59    0.48
   3  15   0    2.36    0.61
   3  15   0    1.31    0.65
  -3  15   0   -0.08    0.69
  -4 -15   0    2.30    0.57
   4  15   0    0.46    0.68
   5 -15   0   21.29    1.83
  -5 -15   0   22.16    1.92
  -5  15   0   19.56    1.97
   5  15   0   21.64    1.92
  -6 -15   0    5.57    0.85
   6 -15   0    4.96    0.87
   6  15   0    3.58    0.83
   7 -15   0    0.65    0.53
  -7 -15   0   -0.07    0.36
  -7  15   0   -0.39    0.60
   7  15   0    0.33    0.61
   8 -15   0    1.29    0.62
  -8 -15   0   -0.03    0.38
   8  15   0   -1.04    0.62
   9 -15   0   11.80    1.47
  -9 -15   0   13.23    1.41
   9  15   0   13.60    1.54
  -9  15   0   11.85    1.58
 -10 -15   0    0.27    0.43
  10 -15   0    0.45    0.69
  10  15   0   -0.18    0.68
 -10  15   0    1.97    0.83
 -11  15   0    2.64    0.97
   0 -16   0    2.09    0.55
   0  16   0    0.74    0.71
  -1 -16   0    4.00    0.77
   1 -16   0    3.08    0.67
  -1  16   0    3.94    0.86
   1  16   0    3.14    0.82
   1  16   0    3.98    0.88
  -2 -16   0    0.45    0.50
   2  16   0    0.69    0.61
   2  16   0    0.43    0.68
   3 -16   0   11.30    1.29
  -3 -16   0   15.32    1.45
   3  16   0   13.95    1.44
   3  16   0   16.13    1.56
  -3  16   0   11.13    1.58
  -4 -16   0    8.65    1.09
   4 -16   0    7.92    1.02
  -4  16   0    9.89    1.43
   4  16   0    8.22    1.16
   5 -16   0    1.11    0.58
  -5 -16   0    2.03    0.58
  -5  16   0    2.17    0.79
   5  16   0    2.10    0.68
  -6 -16   0    1.95    0.59
   6 -16   0    3.02    0.65
   6  16   0    0.83    0.72
  -6  16   0    0.04    0.78
  -7 -16   0   13.01    1.44
   7 -16   0   14.72    1.47
  -7  16   0   12.21    1.63
   7  16   0   13.66    1.52
   8 -16   0    0.58    0.61
  -8 -16   0    1.72    0.59
   8  16   0    1.24    0.75
  -8  16   0    2.73    0.83
  -9 -16   0    0.24    0.45
   9 -16   0    0.59    0.66
  -9  16   0   -0.51    0.69
   9  16   0   -0.12    0.71
   0  17   0    0.37    0.66
   1 -17   0    7.35    1.07
   1  17   0   10.40    1.36
  -1  17   0    6.02    1.16
  -2 -17   0   11.49    1.30
   2 -17   0    8.93    1.21
   2  17   0   12.78    1.48
  -2  17   0   10.35    1.56
   2  17   0   12.83    1.40
  -3 -17   0    6.45    1.04
   3 -17   0    5.98    0.92
   3  17   0    7.10    1.14
  -3  17   0    6.40    1.11
  -4 -17   0    2.40    0.66
   4 -17   0    2.41    0.59
   4  17   0    2.33    0.75
  -4  17   0    0.59    0.79
  -5 -17   0    5.32    0.93
   5 -17   0    5.67    0.96
  -5  17   0    3.43    1.07
   5  17   0    5.03    0.95
  -6 -17   0   15.03    1.51
   6 -17   0   11.90    1.40
   6  17   0   13.31    1.50
  -6  17   0   11.98    1.64
  -7 -17   0    0.98    0.53
   7 -17   0    0.71    0.56
   7  17   0    0.54    0.72
  -7  17   0    0.71    0.80
  -8 -17   0    2.53    0.69
   8 -17   0    3.05    0.83
  -8  17   0    0.74    0.83
   8  17   0    2.65    0.85
   0 -18   0   16.35    1.64
   0  18   0   18.71    1.91
   1 -18   0   -0.10    0.48
  -1 -18   0    1.28    0.55
   1  18   0   -0.49    0.71
  -1  18   0    0.51    0.74
  -2  18   0    0.26    0.74
   2  18   0    1.56    0.71
   2  18   0    1.33    0.81
   3 -18   0    3.10    0.66
  -3 -18   0    1.50    0.62
   3  18   0    1.93    0.81
  -3  18   0   -0.13    0.85
  -4 -18   0   15.44    1.62
   4 -18   0   13.73    1.48
   4  18   0   16.24    1.62
  -4  18   0   14.36    1.83
  -5 -18   0    0.90    0.55
   5 -18   0    0.08    0.52
  -5  18   0    1.65    0.89
   5  18   0    0.81    0.74
  -6 -18   0    2.99    0.77
   6 -18   0    2.85    0.74
   6  18   0    2.51    0.86
  -6  18   0    2.37    0.99
  -7 -18   0    0.84    0.59
   0  19   0    0.70    0.77
   1 -19   0   -0.39    0.59
   1  19   0    0.17    0.71
  -1  19   0   -0.42    0.75
   2 -19   0    9.48    1.25
  -2  19   0   11.13    1.65
   3 -19   0    0.43    0.52
   3  19   0    0.99    0.84
  -3  19   0    0.68    0.83
  -4 -19   0    2.54    0.73
  -5 -19   0    0.08    0.53
   0  20   0    7.17    1.26
   1  20   0    0.19    0.82
 -17   0   1   14.20    1.35
 -16   0   1   -0.18    0.29
  16   0  -1   -0.97    0.70
 -15   0   1    1.35    0.41
  15   0  -1   -0.46    0.73
 -14   0   1    0.02    0.27
  14   0  -1   -1.04    0.65
 -13   0   1   51.03    3.44
  13   0  -1   49.90    3.83
 -12   0   1    0.05    0.24
  12   0  -1    0.13    0.52
  11   0  -1   63.96    4.81
 -11   0   1   74.65    4.78
 -11   0   1   61.68    4.37
 -10   0   1   -0.28    0.17
  10   0  -1   -0.50    0.36
 -10   0   1   -0.01    0.20
  -9   0   1   58.50    3.67
   9   0  -1   55.63    3.59
   9   0  -1   53.41    4.00
   8   0  -1   -0.12    0.28
  -8   0   1   -0.25    0.15
   8   0  -1   -0.12    0.11
  -7   0   1   78.05    4.90
   7   0  -1   74.26    5.32
   7   0  -1   78.01    4.88
   6   0  -1   -0.23    0.09
  -6   0   1   -0.21    0.09
   5   0  -1   31.10    2.00
  -5   0   1   30.73    2.02
   5   0  -1   30.86    2.20
   4   0  -1    0.08    0.06
  -4   0   1   -0.10    0.07
   4   0  -1   -0.11    0.11
   3   0  -1  581.43   37.56
  -3   0   1  530.54   34.78
   3   0  -1  571.45   35.10
  -2   0   1    0.02    0.04
  -2   0   1    0.01    0.04
   2   0  -1   -0.03    0.06
   2   0  -1    0.07    0.03
  -1   0   1   -0.94    0.02
  -1   0   1   -0.93    0.01
   1   0  -1   -0.94    0.01
   1   0  -1   -0.89    0.02
   0   0   1   -0.06    0.01
   1   0   1  554.07   35.95
   1   0   1  503.69   35.34
  -2   0  -1    0.00    0.04
  -2   0  -1   -0.08    0.03
   2   0   1   -0.06    0.07
   2   0   1    0.00    0.09
  -3   0  -1   35.86    2.46
   3   0   1   42.06    2.69
   4   0   1   -0.21    0.14
  -4   0  -1    0.04    0.08
  -4   0  -1   -0.15    0.08
   4   0   1    0.05    0.16
   5   0   1   30.26    2.36
  -5   0  -1   31.86    2.16
  -5   0  -1   32.69    2.14
   5   0   1   38.46    2.48
  -6   0  -1   -0.05    0.11
  -6   0  -1   -0.18    0.16
   6   0   1   -0.31    0.22
   6   0   1   -0.38    0.24
   7   0   1   56.14    3.83
  -7   0  -1   52.08    3.37
  -7   0  -1   50.71    3.36
   7   0   1   49.29    3.68
  -8   0  -1    0.04    0.15
   8   0   1   -0.07    0.30
   8   0   1   -0.04    0.36
   9   0   1   87.56    6.35
  -9   0  -1   89.07    5.82
   9   0   1   97.15    6.58
  10   0   1   -0.07    0.39
  10   0   1   -0.49    0.39
 -10   0  -1   -0.14    0.15
 -11   0  -1   58.28    3.82
  11   0   1   57.34    4.25
  12   0   1   -0.82    0.50
 -12   0  -1   -0.21    0.21
  13   0   1    0.50    0.73
 -13   0  -1    1.53    0.36
 -14   0  -1   -0.11    0.25
  15   0   1   16.63    1.88
 -15   0  -1   18.22    1.47
  16   0   1   -0.76    0.79
 -16   0  -1    0.25    0.32
 -17  -1   1   -0.28    0.30
 -16  -1   1    0.59    0.34
  16  -1  -1   -0.54    0.70
 -16   1   1    0.46    0.36
  16   1  -1   -1.22    0.75
 -15  -1   1   15.10    1.29
  15  -1  -1   13.14    1.65
 -15   1   1   15.07    1.31
  15   1  -1   13.26    1.64
 -14  -1   1    1.29    0.35
  14  -1  -1    1.44    0.77
 -14   1   1    1.06    0.37
  14   1  -1    0.93    0.75
  13  -1  -1    7.79    1.21
 -13  -1   1    9.63    0.93
  13   1  -1   10.60    1.25
 -13   1   1    9.70    0.96
 -12  -1   1    0.88    0.34
  12  -1  -1    0.44    0.56
 -12  -1   1    0.61    0.29
  12   1  -1    0.13    0.53
 -12   1   1    0.67    0.29
 -11  -1   1   84.24    5.20
 -11  -1   1   70.49    4.73
  11  -1  -1   69.70    5.18
  11   1  -1   66.31    5.18
 -11   1   1   71.94    4.75
 -10  -1   1    1.71    0.34
 -10  -1   1    0.92    0.27
  10  -1  -1    1.23    0.47
 -10   1   1    1.60    0.32
 -10   1   1    1.31    0.31
  10   1  -1    1.38    0.49
  -9  -1   1   91.31    5.77
   9  -1  -1   82.82    6.27
   9  -1  -1   90.77    5.75
  -9  -1   1  106.37    6.34
   9   1  -1   79.49    6.27
  -9   1   1   89.91    5.78
  -8  -1   1   10.11    0.82
  -8  -1   1   10.42    0.87
   8   1  -1    9.66    0.71
  -8   1   1    9.20    0.82
  -7  -1   1  176.87   10.64
   7  -1  -1  168.73   11.51
   7   1  -1  154.11   10.64
  -7   1   1  178.51   10.65
   7   1  -1  169.99   11.52
  -6  -1   1   16.39    1.15
   6  -1  -1   15.43    1.27
  -6   1   1   19.31    1.24
  -6   1   1   16.57    1.16
   6   1  -1   16.26    1.29
   6   1  -1   14.44    1.07
  -5  -1   1   95.72    5.75
   5  -1  -1   81.37    6.32
   5  -1  -1   95.83    6.23
   5   1  -1   96.69    6.23
  -5   1   1   96.79    5.76
   5   1  -1   81.24    5.73
  -4  -1   1   39.89    2.69
   4  -1  -1   43.96    2.93
  -4  -1   1   43.98    2.97
   4   1  -1   41.54    2.93
  -4   1   1   41.80    2.70
   3  -1  -1    5.39    0.45
  -3  -1   1    5.25    0.44
  -3  -1   1    4.65    0.39
   3   1  -1    4.37    0.35
  -3   1   1    5.20    0.40
   3   1  -1    5.46    0.45
  -2  -1   1   35.30    2.46
  -2  -1   1   35.12    2.23
   2  -1  -1   37.07    2.42
   2   1  -1   31.90    2.23
  -2   1   1   38.02    2.25
  -1  -1   1  474.03   25.45
   1  -1  -1  376.58   27.47
   1   1  -1  382.18   25.70
   0   1   1   56.86    3.68
   0   1   1   50.27    3.59
   1  -1   1    1.10    0.18
  -1  -1  -1    1.15    0.15
   1   1   1    0.97    0.18
  -1   1  -1    1.16    0.16
   1   1   1    1.66    0.25
  -2  -1  -1  149.61   10.60
   2  -1   1  192.80   11.47
  -2   1  -1  179.94   10.62
  -2   1  -1  167.98   10.71
   2   1   1  163.77   11.71
  -3  -1  -1   79.67    5.54
   3  -1   1   99.25    6.01
  -3   1  -1   88.43    5.55
   3   1   1   96.94    6.18
  -3   1  -1   77.21    5.58
   3   1   1   90.75    6.01
   4  -1   1   21.68    1.62
   4  -1   1   24.09    1.59
  -4  -1  -1   20.80    1.43
   4   1   1   22.93    1.59
  -4   1  -1   19.25    1.42
  -4   1  -1   22.34    1.45
  -5  -1  -1  206.98   13.41
   5  -1   1  211.14   14.77
   5  -1   1  218.06   14.52
  -5   1  -1  212.81   13.51
   5   1   1  214.95   14.52
   5   1   1  234.25   14.85
  -5   1  -1  208.76   13.41
   6  -1   1   22.60    1.59
  -6  -1  -1   20.31    1.40
   6  -1   1   19.94    1.63
   6   1   1   19.31    1.32
  -6   1  -1   19.73    1.40
   6   1   1   21.56    1.70
  -6   1  -1   19.24    1.39
   6   1   1   21.55    1.59
  -7  -1  -1   90.90    5.77
   7  -1   1   92.37    6.43
   7  -1   1   88.93    6.28
   7   1   1   88.65    6.29
   7   1   1   83.02    5.73
   7   1   1  100.45    6.52
  -7   1  -1   91.03    5.78
  -7   1  -1   94.21    5.81
   8  -1   1    6.71    0.76
  -8  -1  -1    5.28    0.55
   8  -1   1    5.38    0.83
   8   1   1    7.40    0.94
  -8   1  -1    4.43    0.63
  -8   1  -1    5.49    0.57
   8   1   1    6.60    0.80
   9  -1   1   53.16    3.93
   9  -1   1   52.89    4.05
  -9  -1  -1   54.51    3.57
   9   1   1   52.37    3.94
   9   1   1   60.67    4.16
  -9   1  -1   55.01    3.58
  10  -1   1    0.34    0.43
 -10  -1  -1    0.01    0.17
  10  -1   1    0.07    0.41
 -10   1  -1    0.15    0.19
  10   1   1    0.00    0.41
  10   1   1   -0.36    0.40
  11  -1   1   27.90    2.35
 -11  -1  -1   28.50    2.04
  11   1   1   28.74    2.38
 -11   1  -1   30.40    2.06
 -12  -1  -1    5.28    0.59
 -12  -1  -1    4.55    0.61
  12  -1   1    3.82    0.79
 -12   1  -1    4.25    0.60
  12   1   1    4.03    0.81
 -13  -1  -1   29.46    2.15
  13  -1   1   28.75    2.53
 -13   1  -1   30.46    2.17
  13   1   1   30.77    2.54
 -14  -1  -1    9.30    0.91
  14  -1   1    7.97    1.32
  14   1   1    7.27    1.30
 -14   1  -1    9.50    0.93
 -15  -1  -1    0.18    0.28
  15  -1   1   -1.14    0.73
 -15   1  -1    0.20    0.30
 -16  -1  -1    7.26    0.84
  16  -1   1    5.79    1.13
  16   1   1    5.58    1.17
 -16   1  -1    5.85    0.82
 -17  -2   1    6.59    0.87
  16  -2  -1    1.80    0.85
 -16  -2   1    1.37    0.40
 -16   2   1    1.28    0.42
  16   2  -1    1.61    0.85
  15  -2  -1    1.94    0.86
 -15  -2   1    3.59    0.61
  15   2  -1    1.70    0.86
 -15   2   1    2.11    0.47
 -14  -2   1   16.32    1.32
  14  -2  -1   15.02    1.66
  14   2  -1   15.23    1.66
 -14   2   1   15.03    1.34
 -13  -2   1    7.67    0.78
  13  -2  -1    5.66    0.98
  13   2  -1    5.69    1.09
 -13   2   1    7.15    0.80
  12  -2  -1    1.77    0.59
 -12  -2   1    1.05    0.31
 -12  -2   1    0.96    0.35
 -12   2   1    0.82    0.30
  12   2  -1    0.19    0.55
  11  -2  -1    1.49    0.52
 -11  -2   1    1.13    0.29
 -11  -2   1    1.19    0.35
  11   2  -1    0.57    0.57
 -11   2   1    1.24    0.32
 -10  -2   1   35.05    2.37
 -10  -2   1   39.56    2.62
  10  -2  -1   33.36    2.65
 -10   2   1   33.54    2.38
  10   2  -1   31.22    2.62
  -9  -2   1   69.17    4.57
   9  -2  -1   63.23    4.55
  -9  -2   1   62.57    4.14
  -9   2   1   66.97    4.23
   9   2  -1   59.62    4.55
  -9   2   1   61.94    4.16
  -8  -2   1   10.42    0.84
  -8  -2   1   11.69    0.94
   8  -2  -1   10.01    1.02
  -8   2   1   10.50    0.87
   8   2  -1    9.51    0.73
  -8   2   1   10.21    0.96
   8   2  -1   11.29    1.02
  -7  -2   1  108.58    6.97
  -7  -2   1  102.78    6.33
   7  -2  -1   95.90    6.87
  -7   2   1   99.82    6.35
   7   2  -1  102.46    6.89
   7   2  -1   91.32    6.30
  -6  -2   1   56.89    4.03
  -6  -2   1   55.40    3.65
   6  -2  -1   56.40    3.99
   6   2  -1   65.24    4.02
   6   2  -1   52.42    3.61
  -6   2   1   57.40    3.68
  -5  -2   1   87.78    5.75
  -5  -2   1   85.22    5.21
   5  -2  -1   72.25    5.70
   5  -2  -1   83.86    5.65
   5   2  -1   73.91    5.19
   5   2  -1   87.22    5.66
  -5   2   1   88.78    5.23
  -4  -2   1   29.70    1.89
   4  -2  -1   29.41    2.07
  -4  -2   1   29.92    2.10
  -4   2   1   31.70    1.92
   4   2  -1   24.62    1.86
   4   2  -1   30.98    2.08
  -3  -2   1  244.29   17.58
  -3  -2   1  245.78   15.98
   3  -2  -1  252.49   17.27
  -3   2   1  273.32   16.01
   3   2  -1  272.17   17.29
   2  -2  -1  212.09   15.18
  -2  -2   1  217.29   15.46
  -2  -2   1  235.36   14.05
  -2   2   1  257.21   14.09
  -2   2   1  241.60   14.22
   2   2  -1  196.37   14.18
  -1  -2   1   69.54    4.07
   1  -2  -1   66.28    4.42
  -1  -2   1   62.82    4.52
  -1   2   1   62.72    4.14
   1   2  -1   62.25    4.13
  -1   2   1   69.71    4.50
   0   2   1   87.18    6.19
   0   2   1  106.26    6.34
   0   2  -1   83.24    5.79
   1  -2   1   81.82    4.90
  -1  -2  -1   64.42    4.51
   1  -2   1   69.02    4.98
  -1   2  -1   71.57    4.52
   1   2   1   79.64    4.90
   1   2   1   63.65    4.56
  -1   2  -1   77.66    4.58
   2  -2   1  108.91    6.83
  -2   2  -1   95.57    6.31
  -2   2  -1   98.50    6.38
   2   2   1  101.97    6.83
   3  -2   1   87.37    5.28
  -3  -2  -1   69.59    4.85
  -3   2  -1   79.38    4.87
  -3   2  -1   74.49    4.91
   3   2   1   77.63    5.28
   4  -2   1   16.12    1.19
  -4  -2  -1   14.20    1.05
   4  -2   1   16.59    1.19
  -4   2  -1   15.45    1.07
  -4   2  -1   14.77    1.06
   4   2   1   15.63    1.19
   4   2   1   18.94    1.35
   5  -2   1   47.73    3.29
  -5  -2  -1   43.21    3.00
   5  -2   1   46.87    3.33
  -5   2  -1   46.90    3.02
  -5   2  -1   47.79    3.02
   5   2   1   47.76    3.30
   5   2   1   49.20    3.47
  -6  -2  -1   10.88    0.84
   6  -2   1   11.20    0.99
   6  -2   1   10.23    0.99
  -6   2  -1   11.70    0.86
  -6   2  -1   11.51    0.87
   6   2   1   13.88    1.18
   6   2   1   12.26    1.02
   7  -2   1   22.68    1.93
   7  -2   1   25.30    1.93
  -7  -2  -1   24.57    1.70
  -7   2  -1   24.18    1.71
   7   2   1   30.06    2.14
   7   2   1   25.13    1.94
  -7   2  -1   25.65    1.71
  -8  -2  -1   20.10    1.39
   8  -2   1   19.89    1.61
   8  -2   1   18.05    1.62
   8   2   1   20.51    1.77
  -8   2  -1   19.60    1.41
  -8   2  -1   20.58    1.42
   8   2   1   18.45    1.60
   9  -2   1   14.15    1.39
   9  -2   1   15.05    1.38
  -9  -2  -1   15.17    1.15
   9   2   1   16.15    1.53
   9   2   1   13.67    1.36
  -9   2  -1   15.40    1.17
  -9   2  -1   17.22    1.23
 -10  -2  -1    2.13    0.35
  10   2   1    3.53    0.64
 -10   2  -1    2.70    0.47
 -11  -2  -1   42.49    2.93
  11  -2   1   46.43    3.33
  11   2   1   45.30    3.35
 -11   2  -1   40.88    2.94
  12  -2   1   21.44    1.98
 -12  -2  -1   23.71    1.79
 -12  -2  -1   23.17    1.66
 -12   2  -1   21.41    1.68
  12   2   1   21.92    1.99
  13  -2   1    1.78    0.79
 -13  -2  -1    3.08    0.53
 -13   2  -1    2.06    0.42
  13   2   1    1.65    0.76
 -14  -2  -1    7.80    0.82
  14  -2   1    7.48    1.23
 -14   2  -1    7.17    0.84
  14   2   1    6.47    1.23
 -15  -2  -1   14.60    1.26
  15  -2   1   14.81    1.74
 -15   2  -1   14.22    1.29
  15   2   1   14.09    1.69
  16  -2   1    5.27    1.12
 -16  -2  -1    6.04    0.77
  16   2   1    3.25    1.07
 -16   2  -1    5.49    0.79
 -17  -3   1    0.22    0.32
  16  -3  -1   11.66    1.61
 -16  -3   1   13.29    1.19
  16   3  -1   12.93    1.63
 -16   3   1   12.28    1.24
  15  -3  -1   10.63    1.41
 -15  -3   1    9.21    0.96
  15   3  -1   10.80    1.38
 -15   3   1    8.04    1.00
 -14  -3   1   11.15    1.04
  14  -3  -1   12.24    1.42
 -14   3   1    9.68    1.07
  14   3  -1   11.98    1.42
  13  -3  -1   10.93    1.37
 -13  -3   1   10.62    0.99
 -13  -3   1   12.04    1.12
  13   3  -1   10.69    1.33
 -13   3   1   10.41    1.06
 -12  -3   1   65.43    4.44
 -12  -3   1   61.31    4.03
  12  -3  -1   60.39    4.47
  12   3  -1   58.35    4.48
 -12   3   1   58.38    4.06
 -11  -3   1    0.63    0.24
  11  -3  -1    0.62    0.47
 -11  -3   1    0.60    0.30
  11   3  -1   -0.11    0.47
 -11   3   1    0.06    0.27
 -10  -3   1    0.17    0.23
  10  -3  -1    0.33    0.41
 -10  -3   1    0.18    0.19
 -10   3   1   -0.38    0.37
 -10   3   1   -0.11    0.19
  10   3  -1   -0.13    0.38
  -9  -3   1    5.14    0.55
  -9  -3   1    4.63    0.64
   9  -3  -1    4.56    0.78
  -9   3   1    4.30    0.57
  -9   3   1    6.28    0.75
   9   3  -1    4.31    0.75
  -8  -3   1   67.35    4.29
   8  -3  -1   62.18    4.68
  -8  -3   1   69.76    4.75
  -8   3   1   73.34    4.38
  -8   3   1   65.63    4.32
   8   3  -1   62.06    4.69
  -7  -3   1   39.88    2.98
   7  -3  -1   39.74    2.95
  -7  -3   1   40.17    2.68
   7   3  -1   40.19    2.62
  -7   3   1   47.34    2.76
  -7   3   1   39.23    2.70
  -6  -3   1   61.31    4.31
   6  -3  -1   61.61    4.24
  -6  -3   1   62.67    3.88
   6   3  -1   52.59    3.84
  -6   3   1   62.46    3.92
   6   3  -1   65.18    4.26
  -5  -3   1  120.10    7.38
   5  -3  -1  119.22    8.01
  -5  -3   1  118.06    8.15
   5  -3  -1  104.07    8.06
   5   3  -1  120.29    8.02
  -5   3   1  125.56    7.42
   4  -3  -1   37.62    2.63
  -4  -3   1   36.79    2.40
  -4  -3   1   34.49    2.69
  -4   3   1   42.05    2.47
  -4   3   1   38.58    2.44
   4   3  -1   36.24    2.63
   3  -3  -1    3.67    0.37
  -3  -3   1    3.46    0.39
  -3  -3   1    3.65    0.30
  -3   3   1    3.18    0.35
  -3   3   1    3.67    0.35
   3   3  -1    3.45    0.30
   3   3  -1    4.64    0.41
  -2  -3   1   66.19    3.80
   2  -3  -1   57.27    4.14
  -2  -3   1   63.97    4.25
   2  -3  -1   58.11    4.18
   2   3  -1   67.75    4.16
  -2   3   1   55.67    3.88
   2   3  -1   58.02    3.86
   1  -3  -1   41.01    2.86
  -1  -3   1   41.89    2.91
   1  -3  -1   39.61    2.84
   1   3  -1   40.59    2.65
  -1   3   1   37.33    2.66
  -1   3   1   48.52    2.64
   0  -3   1   54.43    4.16
   0   3   1   56.75    3.80
   0   3   1   57.05    4.07
   0   3   1   73.25    4.21
   0   3  -1   58.70    3.81
  -1  -3  -1   34.60    2.27
   1  -3   1   37.67    2.57
  -1   3  -1   37.87    2.29
   1   3   1   33.25    2.32
   1   3   1   38.37    2.51
  -2  -3  -1  103.03    7.18
   2  -3   1  120.66    7.93
   2  -3   1  121.20    7.79
  -2   3  -1  119.30    7.21
  -2   3  -1  117.88    7.29
   2   3   1  127.54    7.81
   2   3   1  100.12    7.26
   3  -3   1   75.29    4.69
  -3  -3  -1   59.86    4.30
  -3   3  -1   72.06    4.38
   3   3   1   69.63    4.70
  -3   3  -1   67.08    4.33
   4  -3   1    2.65    0.36
  -4  -3  -1    2.29    0.26
   4  -3   1    2.92    0.33
   4   3   1    2.42    0.46
  -4   3  -1    2.58    0.30
  -4   3  -1    2.34    0.30
   4   3   1    3.05    0.37
   5  -3   1    8.13    0.72
   5  -3   1    9.79    0.78
  -5  -3  -1    7.67    0.62
   5   3   1    8.50    0.90
  -5   3  -1    8.06    0.65
  -6  -3  -1  240.28   15.73
   6  -3   1  239.83   17.28
   6  -3   1  248.37   17.04
   6   3   1  264.70   17.06
  -6   3  -1  273.43   15.89
  -6   3  -1  249.07   15.76
   7  -3   1   36.32    2.64
  -7  -3  -1   35.75    2.37
   7  -3   1   31.97    2.62
  -7   3  -1   35.43    2.39
   7   3   1   37.99    2.65
  -7   3  -1   38.71    2.40
  -8  -3  -1    1.84    0.28
   8  -3   1    2.35    0.48
   8  -3   1    2.28    0.47
   8   3   1    2.01    0.60
  -8   3  -1    1.56    0.33
  -8   3  -1    1.84    0.31
   8   3   1    2.75    0.50
  -9  -3  -1   14.83    1.10
  -9   3  -1   13.65    1.13
  -9   3  -1   15.56    1.17
   9   3   1   14.54    1.36
  10  -3   1   67.08    4.85
 -10  -3  -1   69.54    4.40
 -10   3  -1   66.75    4.43
  10   3   1   67.87    4.87
 -11  -3  -1   -0.03    0.20
 -11  -3  -1   -0.28    0.18
  11  -3   1   -0.38    0.50
  11   3   1   -0.86    0.44
 -12  -3  -1    0.76    0.27
  12  -3   1    1.18    0.59
 -12  -3  -1    0.57    0.30
 -12   3  -1    0.30    0.27
  12   3   1    0.29    0.59
  13  -3   1   10.34    1.24
 -13  -3  -1    7.46    0.79
 -13  -3  -1    8.26    0.90
 -13   3  -1    6.54    0.83
  13   3   1    8.07    1.19
 -14  -3  -1   19.57    1.54
  14  -3   1   19.88    1.94
  14   3   1   20.44    1.96
 -14   3  -1   18.99    1.58
 -15  -3  -1    0.17    0.26
  15  -3   1   -0.81    0.73
  15   3   1   -0.99    0.67
 -15   3  -1   -0.14    0.29
  16  -3   1    8.02    1.38
 -16  -3  -1    6.58    0.84
 -16   3  -1    6.93    0.90
  16   3   1    6.99    1.27
 -17  -4   1    1.03    0.38
 -16  -4   1    6.60    0.80
  16  -4  -1    6.22    1.15
  16   4  -1    5.68    1.12
 -16   4   1    5.85    0.87
  15  -4  -1    1.02    0.79
 -15  -4   1    0.90    0.32
  15   4  -1    0.81    0.75
 -15   4   1    0.58    0.38
 -14  -4   1   31.65    2.26
 -14  -4   1   33.48    2.49
  14  -4  -1   29.65    2.63
 -14   4   1   28.87    2.30
  14   4  -1   32.53    2.68
 -13  -4   1    0.78    0.40
 -13  -4   1    0.65    0.27
  13   4  -1    1.48    0.66
 -13   4   1    0.66    0.34
 -12  -4   1   11.34    1.04
 -12  -4   1    9.81    0.92
  12  -4  -1    8.99    1.23
 -12   4   1    9.58    0.98
  12   4  -1   10.04    1.21
 -11  -4   1    2.09    0.44
 -11  -4   1    2.65    0.45
  11  -4  -1    2.08    0.60
  11   4  -1    2.06    0.58
 -11   4   1    1.47    0.37
  10  -4  -1   37.43    2.98
 -10  -4   1   40.48    2.68
 -10  -4   1   41.49    2.98
 -10   4   1   43.58    2.79
 -10   4   1   37.99    2.72
  10   4  -1   38.06    3.00
  -9  -4   1    4.31    0.47
  -9  -4   1    2.82    0.53
  -9   4   1    3.20    0.51
  -9   4   1    3.08    0.50
  -8  -4   1    3.99    0.47
   8  -4  -1    3.91    0.66
  -8  -4   1    4.98    0.57
   8   4  -1    3.76    0.67
  -8   4   1    4.45    0.52
  -8   4   1    4.10    0.62
   7  -4  -1   58.71    4.18
  -7  -4   1   60.04    3.81
  -7  -4   1   59.85    4.25
   7   4  -1   64.73    4.21
   7   4  -1   50.33    3.76
  -7   4   1   57.09    3.85
  -7   4   1   66.07    3.90
  -6  -4   1  120.72    8.70
   6  -4  -1  123.28    8.55
  -6  -4   1  124.95    7.87
   6   4  -1  129.74    8.57
  -6   4   1  131.30    7.99
  -6   4   1  122.86    7.92
  -5  -4   1    0.06    0.23
  -5   4   1    0.38    0.23
  -5   4   1    0.46    0.17
  -4  -4   1   12.01    1.08
  -4  -4   1   13.87    0.92
   4  -4  -1   12.02    1.04
   4   4  -1   13.79    1.07
  -4   4   1   15.48    1.01
  -4   4   1   14.17    0.98
   3  -4  -1    5.95    0.50
  -3  -4   1    5.43    0.40
  -3   4   1    4.85    0.48
  -3   4   1    4.91    0.49
   3   4  -1    5.15    0.43
  -2  -4   1   47.14    3.02
   2  -4  -1   48.33    3.35
  -2  -4   1   47.11    3.40
   2  -4  -1   41.58    3.31
   2   4  -1   46.57    3.09
   2   4  -1   53.06    3.35
  -2   4   1   55.05    3.10
  -1  -4   1   66.96    4.43
   1  -4  -1   73.51    4.92
  -1  -4   1   67.83    4.96
   1   4  -1   76.14    4.87
   1   4  -1   71.10    4.54
  -1   4   1   65.63    4.54
  -1   4   1   78.01    4.50
   0  -4   1  221.32   15.31
   0  -4  -1  237.14   15.28
   0   4  -1  214.37   14.06
   0   4   1  220.08   15.03
   0   4   1  204.38   14.05
   0   4  -1  245.73   15.04
   1  -4   1   11.92    1.00
   1   4   1   11.71    0.88
   1   4   1   13.64    0.97
  -1   4  -1   13.11    0.85
  -1   4  -1   12.22    0.89
  -2  -4  -1   13.43    0.94
   2  -4   1   13.69    1.10
   2  -4   1   15.65    1.08
   2   4   1   14.15    0.98
  -2   4  -1   15.27    1.02
   2   4   1   14.96    1.10
  -2   4  -1   15.02    0.98
  -3  -4  -1    9.82    0.71
   3  -4   1   10.80    0.83
  -3   4  -1   10.61    0.75
  -3   4  -1   10.51    0.79
   4  -4   1  186.84   12.77
  -4  -4  -1  171.98   11.78
  -4   4  -1  186.79   11.93
  -4   4  -1  192.42   11.82
   4   4   1  209.27   12.81
   5  -4   1   -0.02    0.19
   5  -4   1    0.29    0.23
  -5  -4  -1    0.19    0.10
   5   4   1    0.75    0.37
  -5   4  -1   -0.01    0.16
  -5   4  -1    0.15    0.13
   5   4   1    0.45    0.24
   6  -4   1   78.48    5.54
   6  -4   1   74.22    5.56
  -6  -4  -1   78.34    5.07
  -6   4  -1   83.06    5.11
   6   4   1   73.52    5.78
  -6   4  -1   86.49    5.15
   6   4   1   86.37    5.57
   7  -4   1   24.05    1.97
  -7  -4  -1   24.52    1.74
   7   4   1   27.04    2.24
  -7   4  -1   27.05    1.79
   7   4   1   28.41    2.02
  -7   4  -1   25.33    1.78
   8  -4   1   99.01    7.07
  -8  -4  -1  102.08    6.47
  -8   4  -1   99.05    6.50
  -8   4  -1  112.53    6.55
   8   4   1   97.80    7.07
   9  -4   1    7.60    0.94
  -9  -4  -1    8.07    0.70
   9   4   1    7.60    0.94
  -9   4  -1    7.90    0.75
 -10  -4  -1   22.95    1.69
  10  -4   1   19.71    1.78
 -10  -4  -1   21.04    1.51
 -10   4  -1   19.96    1.55
  10   4   1   19.23    1.79
 -10   4  -1   22.57    1.60
 -11  -4  -1    0.68    0.25
 -11  -4  -1    0.93    0.32
  11   4   1    0.90    0.54
 -11   4  -1    0.31    0.26
 -12  -4  -1   42.70    2.98
 -12  -4  -1   48.15    3.32
  12  -4   1   43.11    3.41
 -12   4  -1   43.47    3.04
  12   4   1   44.10    3.42
 -13  -4  -1    0.07    0.22
  13  -4   1   -0.74    0.66
 -13  -4  -1   -0.06    0.28
 -13   4  -1    0.17    0.26
  13   4   1   -0.13    0.59
 -14  -4  -1   11.76    1.11
  14  -4   1   10.33    1.41
 -14  -4  -1   10.46    0.99
  14   4   1   11.58    1.44
 -14   4  -1    9.84    1.05
  15  -4   1    0.78    0.78
 -15  -4  -1    1.56    0.36
  15   4   1    1.61    0.81
 -15   4  -1    1.47    0.41
 -16  -4  -1    2.66    0.48
  16  -4   1    1.65    0.89
  16   4   1    2.05    0.94
 -16   4  -1    3.03    0.54
 -17  -5   1    0.17    0.32
 -16  -5   1    9.39    0.97
  16  -5  -1    9.89    1.47
 -16   5   1    9.02    1.08
  16   5  -1    9.02    1.44
  15  -5  -1    1.64    0.82
 -15  -5   1    0.65    0.30
  15   5  -1    0.08    0.67
 -15   5   1    0.15    0.34
 -14  -5   1    4.70    0.64
 -14  -5   1    5.02    0.71
  14  -5  -1    3.63    0.95
 -14   5   1    3.98    0.71
  14   5  -1    4.54    0.94
 -13  -5   1    0.63    0.36
 -13  -5   1    0.59    0.26
  13  -5  -1   -0.49    0.63
 -13   5   1    0.28    0.30
  13   5  -1   -0.44    0.58
  12  -5  -1   66.75    4.97
 -12  -5   1   72.46    4.96
 -12  -5   1   68.40    4.45
  12   5  -1   66.94    4.97
 -12   5   1   64.85    4.52
 -11  -5   1    2.64    0.44
 -11  -5   1    2.43    0.46
 -11   5   1    1.67    0.38
  11   5  -1    1.79    0.61
 -11   5   1    0.89    0.53
  10  -5  -1    0.14    0.43
 -10  -5   1    0.02    0.17
 -10  -5   1    0.01    0.23
  10   5  -1   -0.65    0.40
 -10   5   1   -0.01    0.23
  -9  -5   1    0.46    0.17
  -9  -5   1    0.52    0.28
   9  -5  -1   -0.17    0.40
   9   5  -1    0.42    0.40
  -9   5   1    0.17    0.23
  -9   5   1    0.90    0.35
   8  -5  -1  115.40    8.50
  -8  -5   1  122.38    8.64
  -8  -5   1  121.72    7.80
   8   5  -1  120.99    8.52
  -8   5   1  138.99    7.96
  -8   5   1  123.21    7.87
  -7  -5   1    1.59    0.36
  -7   5   1    1.43    0.28
  -7   5   1    1.45    0.35
  -6  -5   1    8.74    0.66
  -6  -5   1    8.29    0.80
   6  -5  -1    7.78    0.81
  -6   5   1    9.15    0.78
   6   5  -1    7.20    0.63
  -6   5   1    9.22    0.75
   6   5  -1    9.37    0.86
   5  -5  -1   80.14    5.91
  -5  -5   1   76.34    6.03
  -5  -5   1   89.37    5.43
   5   5  -1   95.83    5.95
  -5   5   1   92.47    5.51
  -5   5   1   95.87    5.56
   5   5  -1   74.25    5.46
   4  -5  -1  181.98   14.07
  -4  -5   1  203.57   14.20
  -4  -5   1  217.53   12.85
   4  -5  -1  190.43   13.92
   4   5  -1  199.52   12.99
   4   5  -1  231.35   13.96
  -4   5   1  198.78   13.04
  -4   5   1  230.68   12.94
  -3  -5   1   32.20    2.73
   3  -5  -1   40.23    2.67
  -3  -5   1   36.10    2.40
  -3   5   1   37.73    2.49
   3   5  -1   41.38    2.71
   3   5  -1   40.78    2.48
  -2  -5   1   64.68    4.67
   2  -5  -1   61.41    4.57
  -2  -5   1   63.54    4.16
   2  -5  -1   64.34    4.63
  -2   5   1   74.16    4.25
  -2   5   1   67.18    4.30
   2   5  -1   71.89    4.60
   2   5  -1   67.74    4.27
  -1  -5   1   -0.23    0.17
   1  -5  -1    0.17    0.15
   1   5  -1    0.59    0.20
   1   5  -1    0.44    0.16
  -1   5   1    0.34    0.24
   0  -5  -1  143.21    9.78
   0  -5   1  134.77    9.81
   0   5   1  135.90    9.00
   0   5  -1  141.99    9.00
   0   5   1  138.31    9.63
   0   5  -1  161.01    9.64
  -1  -5  -1    3.99    0.43
   1   5   1    3.97    0.41
  -1   5  -1    3.78    0.43
   1   5   1    3.95    0.46
  -1   5  -1    4.51    0.36
  -2  -5  -1   27.08    1.87
   2  -5   1   31.51    2.17
   2  -5   1   31.64    2.10
   2   5   1   28.20    1.94
  -2   5  -1   28.06    1.97
  -2   5  -1   31.64    1.93
   2   5   1   29.52    2.12
  -3  -5  -1   79.31    5.34
   3  -5   1   89.57    5.83
   3  -5   1   77.69    5.90
   3   5   1   92.47    5.85
  -3   5  -1   90.01    5.39
  -3   5  -1   87.42    5.46
   3   5   1   81.77    5.41
  -4  -5  -1  102.18    6.81
   4  -5   1  115.36    7.43
   4   5   1   94.14    6.87
   4   5   1  114.39    7.45
  -4   5  -1  114.27    6.87
  -4   5  -1  114.58    6.95
   5  -5   1    0.07    0.24
  -5   5  -1    0.28    0.20
  -5   5  -1    0.29    0.14
  -6  -5  -1  224.26   14.63
   6  -5   1  220.10   15.87
   6  -5   1  211.07   16.05
   6   5   1  256.88   15.91
  -6   5  -1  241.47   14.69
  -6   5  -1  256.13   14.83
   7  -5   1   11.53    1.12
  -7  -5  -1   11.44    0.90
  -7   5  -1   12.79    0.99
   7   5   1   14.07    1.16
  -7   5  -1   11.80    0.96
  -8  -5  -1    3.47    0.41
   8  -5   1    3.77    0.65
  -8   5  -1    3.45    0.47
   8   5   1    2.91    0.59
  -8   5  -1    3.13    0.54
  -9  -5  -1    0.71    0.19
  -9  -5  -1    0.94    0.29
   9  -5   1    0.81    0.42
  -9   5  -1    0.19    0.29
   9   5   1    0.34    0.43
  -9   5  -1    0.43    0.24
 -10  -5  -1   36.38    2.50
 -10  -5  -1   37.21    2.79
  10  -5   1   35.70    2.86
 -10   5  -1   41.71    2.61
  10   5   1   35.42    2.88
 -10   5  -1   36.90    2.57
 -11  -5  -1    0.10    0.25
  11  -5   1   -0.88    0.51
 -11  -5  -1   -0.08    0.19
 -11   5  -1   -0.20    0.23
  11   5   1   -0.11    0.49
  12  -5   1    0.47    0.66
 -12  -5  -1    1.21    0.29
 -12  -5  -1    1.45    0.38
 -12   5  -1    1.12    0.33
  12   5   1    0.58    0.63
 -13  -5  -1    0.09    0.28
  13  -5   1    1.41    0.71
 -13  -5  -1    0.01    0.21
  13   5   1   -0.25    0.59
 -13   5  -1    0.18    0.28
 -14  -5  -1   17.61    1.37
 -14  -5  -1   18.20    1.54
  14  -5   1   16.07    1.82
 -14   5  -1   16.63    1.46
  14   5   1   16.67    1.82
 -15  -5  -1    0.12    0.25
  15  -5   1   -0.36    0.74
  15   5   1   -0.79    0.70
 -15   5  -1    0.03    0.30
  16  -5   1    3.12    1.02
 -16  -5  -1    4.82    0.68
  16   5   1    4.84    1.12
 -16   5  -1    3.30    0.60
 -17  -6   1    2.70    0.50
  16  -6  -1    1.40    0.88
 -16  -6   1    1.65    0.39
  16   6  -1    1.42    0.88
 -16   6   1    1.65    0.50
 -15  -6   1    0.30    0.28
  15  -6  -1   -0.26    0.77
 -15  -6   1    0.56    0.37
  15   6  -1   -1.10    0.69
 -15   6   1   -0.12    0.34
  14  -6  -1   29.09    2.64
 -14  -6   1   31.08    2.45
 -14  -6   1   31.19    2.20
  14   6  -1   31.66    2.67
 -14   6   1   29.39    2.30
 -13  -6   1    2.23    0.49
 -13  -6   1    2.02    0.36
  13   6  -1    1.18    0.74
 -13   6   1    1.47    0.43
 -12  -6   1    1.73    0.34
  12  -6  -1    1.79    0.70
 -12  -6   1    2.54    0.50
  12   6  -1    1.39    0.68
 -12   6   1    1.89    0.42
 -11  -6   1    2.81    0.44
 -11  -6   1    1.93    0.47
  11  -6  -1    1.73    0.63
  11   6  -1    1.83    0.63
 -11   6   1    1.34    0.40
  10  -6  -1   18.17    1.63
 -10  -6   1   18.32    1.33
 -10  -6   1   17.71    1.54
  10   6  -1   16.35    1.61
 -10   6   1   15.97    1.41
 -10   6   1   21.54    1.52
  -9  -6   1    5.42    0.52
  -9  -6   1    3.54    0.59
  -9   6   1    3.74    0.59
  -9   6   1    5.49    0.74
   9   6  -1    4.85    0.82
   8  -6  -1    8.70    0.93
  -8  -6   1    6.21    0.75
  -8  -6   1    7.68    0.63
  -8   6   1    7.00    0.72
  -8   6   1    6.46    0.78
   8   6  -1    6.87    0.87
   7  -6  -1    9.85    0.95
  -7  -6   1    7.67    0.86
  -7  -6   1    9.98    0.73
   7   6  -1   10.50    0.95
  -7   6   1    8.57    0.88
  -7   6   1    7.81    0.82
   6  -6  -1  150.93   10.53
  -6  -6   1  159.16    9.69
  -6  -6   1  144.39   10.73
   6   6  -1  132.86    9.76
  -6   6   1  168.57    9.88
   6   6  -1  167.83   10.57
  -6   6   1  161.46    9.78
  -5  -6   1   26.49    2.19
   5  -6  -1   29.21    2.15
  -5  -6   1   30.90    1.91
  -5   6   1   29.32    2.01
   5   6  -1   28.46    1.94
  -5   6   1   31.41    2.05
   4  -6  -1    0.74    0.25
  -4   6   1    0.64    0.26
   4   6  -1    0.87    0.19
   4   6  -1    0.94    0.29
  -3  -6   1   14.16    0.92
   3  -6  -1   14.07    1.10
  -3  -6   1   11.23    1.12
   3   6  -1   14.05    1.02
  -3   6   1   15.85    1.11
  -3   6   1   13.08    1.04
   3   6  -1   15.37    1.16
  -2  -6   1  179.87   11.19
   2  -6  -1  171.57   12.37
   2  -6  -1  164.48   12.18
  -2  -6   1  191.14   12.43
  -2   6   1  157.98   11.40
   2   6  -1  190.68   11.39
   2   6  -1  190.18   12.21
  -2   6   1  198.40   11.29
   1  -6  -1   11.92    1.10
  -1  -6   1   13.21    1.15
   1   6  -1   15.47    1.13
  -1   6   1   14.66    1.08
  -1   6   1   16.05    1.02
  -1   6   1   14.02    1.14
   0  -6  -1  125.08    8.37
   0  -6   1  115.83    8.41
   0   6   1  113.61    8.24
   0   6  -1  127.55    8.25
   0   6   1  124.48    7.72
   0   6  -1  122.16    7.71
  -1  -6  -1    7.84    0.72
  -1   6  -1    7.62    0.61
  -1   6  -1    9.56    0.71
   1   6   1    9.09    0.74
   1   6   1    6.63    0.68
   2  -6   1    8.54    0.68
  -2  -6  -1    6.91    0.50
   2  -6   1    6.96    0.72
  -2  -6  -1    6.98    0.66
   2   6   1    7.31    0.70
  -2   6  -1    7.38    0.59
   2   6   1    7.29    0.63
  -2   6  -1    7.11    0.64
  -3  -6  -1    7.14    0.72
   3  -6   1    8.00    0.73
  -3  -6  -1    8.45    0.55
  -3   6  -1    6.98    0.69
  -3   6  -1    7.69    0.63
  -4  -6  -1   74.30    5.62
   4  -6   1   86.10    5.52
   4  -6   1   82.45    5.57
  -4  -6  -1   71.47    5.02
   4   6   1   79.75    5.11
  -4   6  -1   81.88    5.10
  -4   6  -1   79.29    5.16
   4   6   1   86.65    5.55
  -5  -6  -1   21.91    1.71
  -5  -6  -1   21.28    1.46
   5  -6   1   23.08    1.69
   5   6   1   20.11    1.48
  -5   6  -1   20.91    1.57
   5   6   1   25.77    1.74
  -5   6  -1   22.27    1.54
   6  -6   1    0.50    0.31
  -6  -6  -1    0.62    0.25
  -6  -6  -1    0.74    0.15
   6   6   1    0.79    0.35
  -6   6  -1    0.26    0.26
  -6   6  -1    0.81    0.21
   7  -6   1   10.48    0.98
  -7  -6  -1    7.96    0.67
  -7  -6  -1    7.27    0.80
  -7   6  -1    8.56    0.74
  -7   6  -1    7.80    0.79
   7   6   1    8.68    0.93
  -8  -6  -1   14.30    1.26
   8  -6   1   15.08    1.35
  -8  -6  -1   14.36    1.08
  -8   6  -1   14.55    1.16
   8   6   1   15.47    1.37
  -8   6  -1   16.04    1.21
  -9  -6  -1    0.02    0.14
  -9  -6  -1    0.19    0.23
   9  -6   1   -0.58    0.40
   9   6   1   -0.47    0.39
  -9   6  -1   -0.20    0.20
 -10  -6  -1    0.06    0.24
  10  -6   1   -0.16    0.44
 -10  -6  -1   -0.03    0.16
 -10   6  -1   -0.41    0.20
 -10   6  -1   -0.44    0.33
 -11  -6  -1    3.18    0.58
 -11  -6  -1    3.87    0.51
 -11   6  -1    2.69    0.48
  11   6   1    3.44    0.78
 -12  -6  -1   22.86    1.65
 -12  -6  -1   23.04    1.87
  12  -6   1   22.02    2.08
  12   6   1   22.80    2.09
 -12   6  -1   22.69    1.75
 -13  -6  -1    0.73    0.26
  13  -6   1    0.02    0.72
 -13  -6  -1    0.67    0.35
  13   6   1    0.58    0.71
 -13   6  -1    0.71    0.32
 -14  -6  -1    7.97    0.81
 -14  -6  -1    8.50    0.94
  14  -6   1    6.95    1.28
  14   6   1    6.74    1.28
 -14   6  -1    7.69    0.91
 -15  -6  -1    1.22    0.43
 -15  -6  -1    1.10    0.32
  15  -6   1    2.13    0.88
  15   6   1    0.75    0.82
 -15   6  -1    1.11    0.40
 -16  -6  -1    9.39    0.97
 -16   7   1    1.49    0.52
 -15  -7   1   15.63    1.33
  15  -7  -1   18.90    1.88
 -15  -7   1   15.89    1.53
  15   7  -1   15.68    1.84
 -15   7   1   15.04    1.48
  14  -7  -1    4.03    0.93
 -14  -7   1    2.17    0.41
 -14  -7   1    3.05    0.59
  14   7  -1    2.17    0.86
 -14   7   1    2.09    0.52
 -13  -7   1    5.54    0.69
  13  -7  -1    5.50    1.01
 -13  -7   1    6.75    0.83
  13   7  -1    5.12    0.99
 -13   7   1    6.05    0.85
 -12  -7   1   34.79    2.43
 -12  -7   1   36.68    2.79
  12  -7  -1   35.74    2.88
  12   7  -1   35.32    2.88
 -12   7   1   34.88    2.57
 -11  -7   1    9.88    0.83
 -11  -7   1    9.28    1.01
  11  -7  -1   11.09    1.24
  11   7  -1    8.52    1.17
 -11   7   1    7.90    1.12
 -11   7   1    9.25    0.98
 -10  -7   1    0.17    0.17
 -10  -7   1   -0.14    0.24
  10  -7  -1   -0.19    0.47
 -10   7   1    0.06    0.38
  10   7  -1   -0.29    0.41
 -10   7   1   -0.35    0.22
  -9  -7   1   -0.03    0.27
   9  -7  -1   -0.06    0.41
  -9  -7   1    0.26    0.16
  -9   7   1   -0.29    0.24
   9   7  -1    0.65    0.43
  -8  -7   1   51.89    3.37
   8  -7  -1   49.99    3.78
  -8  -7   1   49.05    3.82
   8   7  -1   53.27    3.79
  -8   7   1   54.70    3.50
  -8   7   1   54.21    3.53
  -7  -7   1   19.94    1.71
  -7  -7   1   21.52    1.45
   7  -7  -1   22.07    1.74
   7   7  -1   22.95    1.73
  -7   7   1   20.67    1.56
  -7   7   1   20.34    1.61
   6  -7  -1    2.30    0.44
  -6  -7   1    2.45    0.33
   6   7  -1    3.11    0.55
  -5  -7   1   36.26    2.20
  -5  -7   1   32.26    2.57
   5  -7  -1   31.58    2.47
  -5   7   1   31.98    2.32
  -5   7   1   35.05    2.37
   5   7  -1   35.35    2.28
   5   7  -1   35.75    2.54
   4  -7  -1   60.26    4.23
  -4  -7   1   60.74    3.82
  -4  -7   1   54.81    4.34
  -4   7   1   57.51    3.94
  -4   7   1   58.22    4.00
   4   7  -1   67.89    4.29
   4   7  -1   66.18    3.94
   3  -7  -1   25.96    2.02
  -3  -7   1   26.81    2.09
  -3  -7   1   28.24    1.76
  -3   7   1   28.16    1.89
   3   7  -1   29.44    1.89
  -3   7   1   24.19    1.92
   3   7  -1   30.45    2.07
  -2  -7   1  109.82    6.81
   2  -7  -1  104.52    7.58
   2  -7  -1  100.35    7.46
  -2  -7   1  110.60    7.64
   2   7  -1  117.49    6.99
  -2   7   1  110.37    6.90
  -2   7   1  105.36    7.01
   2   7  -1  117.64    7.50
   1  -7  -1  128.84    9.48
  -1  -7   1  133.29    9.53
  -1   7   1  131.57    9.36
  -1   7   1  146.31    8.64
   1   7  -1  136.81    9.36
  -1   7   1  136.29    8.76
   1   7  -1  150.68    8.76
   0  -7  -1   30.47    2.20
   0  -7   1   31.59    2.27
   0   7   1   27.58    2.17
   0   7  -1   28.42    2.18
   0   7   1   31.63    2.07
   0   7  -1   30.46    2.05
  -2  -7  -1  142.82    9.41
   2  -7   1  133.43    9.42
   2  -7   1  137.17    9.22
  -2  -7  -1  133.11    8.45
  -2   7  -1  142.94    8.52
   2   7   1  144.21    8.63
  -2   7  -1  114.87    8.63
   2   7   1  138.38    9.25
  -3  -7  -1   85.87    5.80
   3  -7   1   84.79    5.77
  -3  -7  -1   78.55    5.15
   3  -7   1   81.78    5.65
   3   7   1   84.80    5.28
  -3   7  -1   69.47    5.29
   3   7   1   86.56    5.70
  -3   7  -1   87.25    5.24
   4  -7   1   26.05    1.85
  -4  -7  -1   24.93    1.91
  -4  -7  -1   22.90    1.61
  -4   7  -1   26.51    1.78
   4   7   1   25.34    1.91
   4   7   1   24.97    1.70
  -4   7  -1   23.58    1.70
  -5  -7  -1    8.90    0.94
  -5  -7  -1    9.75    0.74
   5  -7   1   12.84    0.95
  -5   7  -1    9.91    0.85
   5   7   1   12.29    1.02
  -5   7  -1    9.29    0.91
  -6  -7  -1  112.77    8.15
   6  -7   1  108.80    7.99
  -6  -7  -1  107.87    7.31
  -6   7  -1  120.24    7.40
   6   7   1  126.12    8.05
  -6   7  -1  124.52    7.50
  -7  -7  -1   17.38    1.48
  -7  -7  -1   17.93    1.25
   7  -7   1   15.56    1.48
   7   7   1   19.50    1.53
  -7   7  -1   18.35    1.35
  -7   7  -1   19.21    1.40
  -8  -7  -1    4.07    0.58
   8  -7   1    5.41    0.80
  -8  -7  -1    4.24    0.45
  -8   7  -1    4.03    0.64
  -8   7  -1    4.41    0.56
   8   7   1    4.24    0.75
  -9  -7  -1   26.87    1.86
  -9  -7  -1   24.08    2.12
   9  -7   1   28.25    2.22
  -9   7  -1   29.92    2.02
  -9   7  -1   28.36    1.97
   9   7   1   26.76    2.21
 -10  -7  -1   24.51    1.74
  10  -7   1   24.29    2.10
 -10  -7  -1   23.59    1.98
 -10   7  -1   24.29    1.84
 -10   7  -1   27.38    1.91
  10   7   1   25.55    2.11
  11  -7   1   11.84    1.46
 -11  -7  -1   13.79    1.28
 -11  -7  -1   14.12    1.10
 -11   7  -1   14.95    1.23
  11   7   1   15.22    1.52
  12  -7   1    8.36    1.18
 -12  -7  -1    6.04    0.79
 -12  -7  -1    6.73    0.69
  12   7   1    5.92    1.15
 -12   7  -1    6.57    0.82
 -13  -7  -1   11.91    1.23
  13  -7   1   16.06    1.61
 -13  -7  -1   12.24    1.06
 -13   7  -1   12.70    1.20
  13   7   1   11.81    1.54
 -14  -7  -1    7.30    0.76
 -14  -7  -1    7.40    0.89
  14  -7   1    6.66    1.19
 -14   7  -1    7.19    0.91
  14   7   1    6.44    1.17
 -15  -7  -1    0.22    0.25
 -15  -7  -1    0.11    0.32
  15  -7   1   -0.08    0.78
  15   7   1   -0.88    0.73
 -15   7  -1    0.14    0.35
 -16  -7  -1    2.02    0.41
 -16  -8   1    0.21    0.42
 -15  -8   1    0.22    0.37
  15  -8  -1   -0.42    0.76
  15   8  -1   -0.35    0.75
 -15   8   1   -0.23    0.34
 -14  -8   1    7.55    0.95
  14  -8  -1    5.75    1.11
  14   8  -1    6.73    1.24
 -14   8   1    6.65    0.94
 -13  -8   1   19.57    1.73
  13  -8  -1   20.01    1.94
 -13   8   1   19.18    1.65
  13   8  -1   19.46    1.93
  12  -8  -1    3.46    0.85
 -12  -8   1    3.87    0.66
 -12  -8   1    3.94    0.53
  12   8  -1    3.17    0.82
 -12   8   1    2.35    0.52
 -12   8   1    3.76    0.79
 -11  -8   1   11.39    1.18
  11  -8  -1   10.40    1.34
 -11  -8   1   11.90    0.96
 -11   8   1   13.76    1.34
  11   8  -1   10.90    1.32
 -11   8   1   12.16    1.14
 -10  -8   1    0.94    0.23
 -10  -8   1    1.35    0.41
  10  -8  -1    1.30    0.59
 -10   8   1    0.26    0.32
  10   8  -1    0.56    0.52
  -9  -8   1   17.15    1.30
   9  -8  -1   18.64    1.65
  -9  -8   1   17.83    1.57
   9   8  -1   18.34    1.63
  -9   8   1   18.69    1.52
  -9   8   1   18.61    1.44
  -8  -8   1   18.84    1.69
   8  -8  -1   19.47    1.70
  -8  -8   1   18.92    1.40
  -8   8   1   19.09    1.54
  -8   8   1   23.81    1.65
   8   8  -1   21.36    1.71
  -7  -8   1   73.71    4.69
   7  -8  -1   69.45    5.18
  -7  -8   1   70.22    5.30
  -7   8   1   74.24    4.82
  -7   8   1   77.20    4.88
   7   8  -1   78.25    5.22
  -6  -8   1   30.05    2.43
  -6  -8   1   33.22    2.07
   6  -8  -1   32.22    2.39
   6   8  -1   34.24    2.15
   6   8  -1   32.34    2.44
  -6   8   1   30.80    2.26
  -6   8   1   28.64    2.21
  -5  -8   1    3.72    0.37
   5  -8  -1    3.83    0.60
   5   8  -1    3.77    0.64
  -4  -8   1    7.86    0.80
   4  -8  -1    5.84    0.68
  -4   8   1    5.68    0.71
   3  -8  -1   43.45    3.70
  -3  -8   1   52.41    3.77
   3  -8  -1   51.84    3.66
  -3  -8   1   53.45    3.26
   3   8  -1   56.41    3.70
  -3   8   1   51.71    3.40
  -3   8   1   46.51    3.46
   3   8  -1   59.78    3.44
   2  -8  -1   10.86    1.08
  -2  -8   1   13.09    0.81
  -2  -8   1   11.89    1.09
   2   8  -1   14.79    1.11
  -2   8   1   10.32    1.08
  -2   8   1   12.43    0.96
   1  -8  -1    1.41    0.31
   1   8  -1    1.78    0.37
   1   8  -1    1.71    0.32
  -1   8   1    2.13    0.30
  -1   8   1    1.07    0.34
  -1   8   1    0.58    0.42
   0  -8   1   44.64    3.42
   0  -8  -1   45.01    3.35
   0   8   1   50.74    3.14
   0   8  -1   49.86    3.13
   0   8  -1   45.57    3.32
   0   8   1   44.90    3.32
  -1  -8  -1   83.18    5.70
   1  -8   1   76.45    5.74
  -1   8  -1   81.09    5.25
   1   8   1   79.09    5.60
   1   8   1   85.12    5.25
   2  -8   1   14.28    1.39
  -2  -8  -1   17.64    1.10
   2  -8   1   16.07    1.31
  -2  -8  -1   17.47    1.36
   2   8   1   16.99    1.37
   2   8   1   17.15    1.27
  -2   8  -1   16.64    1.19
  -2   8  -1   16.61    1.30
  -3  -8  -1   62.88    4.27
   3  -8   1   56.72    4.26
   3  -8   1   65.11    4.17
  -3  -8  -1   56.90    3.74
   3   8   1   59.19    4.20
   3   8   1   63.49    3.90
  -3   8  -1   61.75    3.84
  -3   8  -1   50.57    3.90
   4  -8   1   86.50    6.61
  -4  -8  -1   86.88    5.95
   4  -8   1  102.98    6.55
  -4  -8  -1   92.60    6.69
   4   8   1  103.83    6.11
  -4   8  -1   95.91    6.15
   4   8   1   95.24    6.59
  -4   8  -1   97.58    6.06
  -5  -8  -1  144.09    9.74
  -5  -8  -1  153.93   10.85
   5  -8   1  156.04   10.63
  -5   8  -1  173.69    9.99
  -5   8  -1  164.68    9.85
   5   8   1  150.23    9.88
   5   8   1  151.30   10.67
   6  -8   1    1.31    0.40
  -6  -8  -1    1.85    0.39
   6   8   1    2.12    0.46
  -6   8  -1    1.11    0.29
  -7  -8  -1   25.01    2.10
  -7  -8  -1   25.45    1.78
   7  -8   1   25.73    2.09
  -7   8  -1   27.65    1.91
  -7   8  -1   28.74    1.97
   7   8   1   28.61    2.13
  -8  -8  -1   30.30    2.12
  -8  -8  -1   30.40    2.47
   8  -8   1   30.90    2.48
  -8   8  -1   35.52    2.31
  -8   8  -1   32.88    2.25
   8   8   1   32.31    2.51
   9  -8   1    6.51    0.95
  -9  -8  -1    6.94    0.63
  -9  -8  -1    6.61    0.77
  -9   8  -1    6.73    0.84
   9   8   1    6.26    0.93
  -9   8  -1    7.08    0.75
 -10  -8  -1    0.72    0.21
  10  -8   1    0.88    0.55
 -10  -8  -1    0.84    0.34
 -10   8  -1    1.08    0.44
  10   8   1   -0.08    0.53
 -10   8  -1    0.46    0.29
 -11  -8  -1   33.18    2.67
 -11  -8  -1   32.98    2.33
  11  -8   1   34.03    2.78
 -11   8  -1   35.40    2.47
 -11   8  -1   36.99    2.56
  11   8   1   33.69    2.79
 -12  -8  -1    7.34    0.73
  12  -8   1    7.22    1.21
 -12  -8  -1    6.58    0.85
  12   8   1    7.30    1.17
 -12   8  -1    7.12    0.90
 -13  -8  -1    1.79    0.46
 -13  -8  -1    1.58    0.33
  13  -8   1    1.87    0.77
 -13   8  -1    1.76    0.44
  13   8   1    2.13    0.81
 -14  -8  -1    4.89    0.76
  14   8   1    5.35    1.08
 -14   8  -1    5.34    0.82
  15  -8   1   13.02    1.70
 -15  -8  -1   13.24    1.32
 -15   8  -1   13.03    1.32
  15   8   1   13.44    1.71
 -16  -8  -1    1.27    0.47
  15  -9  -1   11.01    1.59
 -15  -9   1    9.48    1.14
 -15   9   1   10.13    1.19
  15   9  -1   10.00    1.47
 -14  -9   1   -0.04    0.34
  14  -9  -1    0.70    0.73
  14   9  -1   -1.32    0.64
 -14   9   1   -0.50    0.32
 -13  -9   1    7.76    0.95
  13  -9  -1    7.38    1.27
 -13   9   1    8.10    0.98
  13   9  -1    6.19    1.20
 -12  -9   1    0.39    0.39
  12  -9  -1    1.42    0.71
  12   9  -1   -0.30    0.58
 -12   9   1   -0.32    0.37
 -12   9   1    1.00    0.68
 -11  -9   1    9.72    1.06
  11  -9  -1    8.90    1.27
 -11   9   1   10.09    1.06
  11   9  -1   10.27    1.26
 -11   9   1   11.07    1.25
  10  -9  -1    4.47    0.82
 -10  -9   1    4.48    0.66
  10   9  -1    3.76    0.76
 -10   9   1    4.62    0.72
  -9  -9   1   27.59    2.29
   9  -9  -1   26.98    2.32
  -9   9   1   29.96    2.11
  -9   9   1   29.85    2.18
   9   9  -1   28.91    2.31
  -8  -9   1    1.12    0.35
   8  -9  -1    1.78    0.52
   8   9  -1    0.05    0.47
  -7  -9   1   12.13    1.14
   7  -9  -1   12.83    1.17
   7   9  -1   10.68    1.21
  -7   9   1   11.20    1.11
  -7   9   1   12.06    1.06
   6  -9  -1    6.14    0.79
   6   9  -1    7.01    0.69
  -6   9   1    5.61    0.79
   6   9  -1    7.78    0.90
  -5  -9   1  105.61    6.45
   5  -9  -1   95.50    7.08
  -5  -9   1  102.13    7.27
   5   9  -1  105.21    7.15
  -5   9   1   98.48    6.59
  -5   9   1  107.23    6.72
   5   9  -1  106.85    6.61
  -4  -9   1    7.68    0.87
  -4  -9   1   10.59    0.65
   4   9  -1   10.18    0.96
  -4   9   1    7.26    0.82
  -3  -9   1    0.14    0.07
   3  -9  -1    0.44    0.26
  -3  -9   1   -0.44    0.22
  -3   9   1   -0.58    0.28
  -3   9   1   -0.06    0.21
   3   9  -1    0.12    0.23
   3   9  -1    0.19    0.31
   2  -9  -1    5.70    0.76
  -2  -9   1    8.33    0.53
  -2  -9   1    9.11    0.87
   2   9  -1    6.89    0.80
  -2   9   1    9.79    0.94
   2   9  -1    6.66    0.80
  -1  -9   1  141.00    9.72
   1  -9  -1  133.33    9.66
  -1   9   1  141.48    8.94
   1   9  -1  147.88    8.91
   1   9  -1  133.10    9.51
   0  -9  -1    2.97    0.48
   0   9  -1    2.08    0.49
   0   9   1    2.07    0.44
  -1  -9  -1    0.23    0.21
  -1   9  -1   -0.03    0.20
  -1   9  -1    0.21    0.27
   1   9   1    0.10    0.28
   1   9   1   -0.06    0.34
  -2  -9  -1   10.01    0.68
  -2  -9  -1    9.52    0.93
   2  -9   1    7.81    1.03
   2   9   1   11.22    1.00
  -2   9  -1    9.66    0.99
  -2   9  -1   10.23    0.82
   3  -9   1  101.84    6.63
  -3  -9  -1   95.09    6.02
   3  -9   1   86.18    6.77
  -3  -9  -1  102.30    6.79
  -3   9  -1   97.80    6.11
   3   9   1   95.15    6.67
  -3   9  -1   86.28    6.22
   3   9   1  105.61    6.22
   4  -9   1    0.16    0.27
   4  -9   1    0.18    0.26
  -4   9  -1   -0.45    0.22
   4   9   1    0.69    0.39
   4   9   1    0.95    0.28
  -5  -9  -1   40.99    2.84
   5  -9   1   45.75    3.21
  -5  -9  -1   44.77    3.29
  -5   9  -1   47.13    3.07
  -5   9  -1   44.68    2.97
   5   9   1   44.19    3.27
   5   9   1   44.20    2.97
  -6  -9  -1   -0.06    0.20
  -6   9  -1   -0.34    0.21
   6   9   1    0.01    0.41
  -6   9  -1    0.03    0.34
  -7  -9  -1   52.80    4.16
   7  -9   1   54.88    4.10
  -7  -9  -1   54.66    3.66
   7   9   1   59.31    4.18
  -7   9  -1   59.03    3.79
  -7   9  -1   63.31    3.89
   8  -9   1    0.92    0.47
  -8  -9  -1   -0.03    0.23
  -8  -9  -1   -0.12    0.14
  -8   9  -1   -0.12    0.23
   8   9   1    0.13    0.44
  -9  -9  -1   31.30    2.15
   9  -9   1   30.02    2.55
  -9  -9  -1   30.41    2.50
  -9   9  -1   34.63    2.30
  -9   9  -1   34.61    2.38
   9   9   1   31.64    2.56
  10  -9   1    0.14    0.57
 -10  -9  -1    0.80    0.22
 -10  -9  -1    0.70    0.32
  10   9   1   -0.02    0.54
 -10   9  -1    0.40    0.34
 -11  -9  -1   19.00    1.76
  11  -9   1   20.10    1.94
 -11   9  -1   24.73    1.82
  11   9   1   19.28    1.93
 -11   9  -1   21.57    1.68
 -12  -9  -1   -0.01    0.30
  12  -9   1    0.86    0.68
  12   9   1   -0.47    0.63
 -12   9  -1   -0.14    0.29
  13  -9   1   25.39    2.33
 -13  -9  -1   24.38    2.11
 -13   9  -1   26.68    2.02
  13   9   1   24.32    2.31
 -14  -9  -1    1.53    0.47
  14  -9   1    0.56    0.79
  14   9   1    0.24    0.75
 -14   9  -1    0.91    0.43
 -15  -9  -1    0.03    0.35
 -15   9  -1    0.08    0.37
 -15 -10   1    0.26    0.42
 -15  10   1    0.05    0.41
 -14 -10   1    0.49    0.44
  14 -10  -1    1.13    0.81
 -14  10   1   -0.14    0.40
  14  10  -1   -0.06    0.70
  13 -10  -1   17.16    1.88
 -13 -10   1   17.69    1.66
 -13  10   1   18.10    1.59
  13  10  -1   17.69    1.83
  12 -10  -1    1.10    0.73
 -12 -10   1    0.48    0.38
 -12  10   1   -0.30    0.63
  12  10  -1   -0.35    0.60
 -12  10   1   -0.05    0.35
 -11 -10   1   28.98    2.52
  11 -10  -1   32.43    2.64
 -11  10   1   35.27    2.50
 -11  10   1   32.10    2.36
  11  10  -1   28.79    2.57
 -10 -10   1    4.43    0.68
  10  10  -1    3.63    0.80
 -10  10   1    3.27    0.60
 -10  10   1    6.29    1.03
   9 -10  -1   12.87    1.42
  -9 -10   1   13.28    1.29
  -9  10   1   13.01    1.33
   9  10  -1   14.31    1.42
  -9  10   1   13.32    1.22
   8 -10  -1    1.61    0.55
   8  10  -1    2.64    0.63
   7 -10  -1   19.72    1.62
  -7 -10   1   18.80    1.62
  -7  10   1   19.66    1.59
  -7  10   1   17.71    1.50
   7  10  -1   18.55    1.69
  -6 -10   1    0.33    0.26
  -6  10   1   -0.11    0.41
  -6  10   1    0.01    0.28
   6  10  -1   -0.20    0.40
  -5 -10   1    8.09    0.84
   5 -10  -1    7.36    0.82
   5  10  -1    8.72    0.78
   5  10  -1    7.50    0.88
  -5  10   1    6.65    0.78
  -5  10   1    5.87    0.88
   4 -10  -1    0.19    0.28
  -4  10   1    0.41    0.31
   4  10  -1    0.66    0.27
  -4  10   1    0.38    0.40
   4  10  -1    0.48    0.36
   3 -10  -1   46.48    3.45
  -3 -10   1   55.33    3.60
   3 -10  -1   40.51    3.49
  -3  10   1   43.40    3.30
  -3  10   1   47.92    3.19
   3  10  -1   49.87    3.50
   3  10  -1   54.34    3.27
   2 -10  -1   24.38    2.01
  -2 -10   1   21.36    1.99
   2  10  -1   28.52    2.01
  -2  10   1   27.40    1.81
   1  10  -1    1.65    0.38
   1  10  -1    1.32    0.43
  -1  10   1    0.92    0.41
  -1  10   1    1.78    0.36
   0 -10  -1    2.57    0.48
   0  10  -1    3.28    0.55
   0  10   1    4.53    0.74
   0  10  -1    2.43    0.50
   1 -10   1   75.78    5.94
   1 -10   1   82.97    5.79
  -1 -10  -1   84.15    5.90
  -1  10  -1   86.03    5.47
   1  10   1   89.97    5.49
   1  10   1   81.38    5.82
   2 -10   1   10.20    0.96
  -2 -10  -1   11.29    0.71
   2  10   1    8.67    1.01
  -2  10  -1   10.88    1.01
   2  10   1    8.94    1.00
  -2  10  -1    9.91    0.89
  -3 -10  -1   11.17    0.79
  -3 -10  -1   12.30    1.08
   3 -10   1   13.58    1.06
   3  10   1   10.62    1.12
  -3  10  -1   10.43    1.08
   3  10   1   13.26    1.07
  -3  10  -1    9.40    0.92
  -4 -10  -1    1.61    0.35
  -4  10  -1    0.87    0.29
  -4  10  -1    0.37    0.41
   4  10   1    1.52    0.47
  -5 -10  -1   91.00    6.37
   5 -10   1   88.06    6.21
  -5  10  -1   93.81    5.89
  -5  10  -1   85.77    5.74
   5  10   1   88.85    6.28
   6 -10   1    5.39    0.74
   6  10   1    4.17    0.72
  -6  10  -1    4.84    0.66
   7 -10   1    8.81    0.97
  -7 -10  -1    7.51    0.85
  -7  10  -1    6.77    0.97
  -7  10  -1    8.60    0.86
   7  10   1    9.09    1.08
  -8 -10  -1   10.55    1.17
   8 -10   1   14.06    1.30
  -8  10  -1   14.84    1.29
   8  10   1   11.37    1.33
  -8  10  -1   11.34    1.12
   9 -10   1   20.98    2.03
  -9 -10  -1   23.63    1.98
  -9  10  -1   25.14    1.84
   9  10   1   22.81    2.06
  -9  10  -1   27.07    1.94
  10 -10   1   -0.08    0.59
 -10 -10  -1    0.11    0.31
  10  10   1   -0.18    0.55
 -10  10  -1    0.71    0.51
 -10  10  -1    0.21    0.30
  11 -10   1   31.14    2.62
 -11 -10  -1   29.31    2.50
 -11  10  -1   32.86    2.34
  11  10   1   28.52    2.60
 -11  10  -1   35.41    2.47
 -12 -10  -1    1.15    0.42
  12 -10   1    0.79    0.69
  12  10   1    1.28    0.71
 -12  10  -1    1.12    0.42
 -13 -10  -1    0.74    0.38
  13 -10   1   -0.10    0.71
  13  10   1    0.15    0.70
 -13  10  -1    0.08    0.35
 -14 -10  -1    0.33    0.38
  14 -10   1    1.44    0.82
 -14  10  -1   -0.11    0.37
  14  10   1    0.10    0.76
  14 -11  -1    0.68    0.83
 -14 -11   1    0.07    0.39
 -14  11   1   -0.05    0.43
 -13 -11   1    2.69    0.62
  13 -11  -1    2.69    0.86
 -13  11   1    2.43    0.59
  13  11  -1    2.61    0.85
 -12 -11   1    7.58    1.01
  12 -11  -1    8.29    1.31
  12  11  -1    7.41    1.24
 -12  11   1   10.42    1.34
 -12  11   1    6.86    1.03
  11 -11  -1   13.94    1.56
 -11 -11   1   13.00    1.32
 -11  11   1   13.73    1.48
 -11  11   1   13.60    1.30
  11  11  -1   11.98    1.52
 -10 -11   1    0.40    0.37
  10 -11  -1   -0.80    0.61
  10  11  -1   -0.53    0.60
 -10  11   1    0.10    0.35
 -10  11   1    0.04    0.56
  -9 -11   1   32.72    2.68
   9 -11  -1   31.36    2.67
  -9  11   1   35.07    2.55
   9  11  -1   34.47    2.75
  -9  11   1   33.57    2.47
  -8 -11   1   20.46    1.79
   8 -11  -1   19.04    1.77
   8  11  -1   19.57    1.86
  -8  11   1   19.57    1.65
  -8  11   1   23.96    1.84
  -7 -11   1   25.26    2.03
   7 -11  -1   22.97    1.96
   7  11  -1   25.10    2.04
  -7  11   1   21.70    1.93
  -7  11   1   25.48    1.85
  -6 -11   1    4.18    0.67
   6 -11  -1    2.83    0.55
  -6  11   1    2.63    0.61
   6  11  -1    3.29    0.65
  -5 -11   1   33.48    2.52
   5 -11  -1   28.24    2.39
  -5  11   1   31.59    2.40
   5  11  -1   34.04    2.27
  -5  11   1   31.87    2.27
   5  11  -1   32.32    2.46
   4 -11  -1    9.42    0.94
  -4 -11   1    8.68    0.95
   4  11  -1    8.71    1.02
   4  11  -1   11.23    0.95
  -4  11   1    7.60    0.87
  -3 -11   1    0.50    0.35
   3 -11  -1    1.39    0.36
   3  11  -1    0.89    0.34
  -3  11   1   -0.11    0.42
   3  11  -1   -0.13    0.35
  -3  11   1    0.33    0.29
   2 -11  -1   33.48    2.79
  -2 -11   1   42.60    2.95
  -2  11   1   40.55    2.77
   2  11  -1   38.45    2.67
   2  11  -1   35.54    2.82
  -1 -11   1   67.65    4.84
   1 -11  -1   63.41    4.78
   1  11  -1   75.58    4.47
  -1  11   1   64.16    4.47
   1  11  -1   61.77    4.70
   0 -11  -1   26.66    1.93
   0 -11   1   22.05    1.96
   0  11   1   20.65    1.85
   0  11   1   23.41    1.91
   0  11  -1   25.15    1.94
  -1 -11  -1    0.62    0.28
   1 -11   1   -0.70    0.39
   1  11   1   -0.27    0.39
  -1  11  -1   -0.42    0.35
   1  11   1   -0.29    0.42
  -2 -11  -1   26.67    2.08
   2 -11   1   23.51    2.18
   2 -11   1   31.71    2.06
   2  11   1   25.60    2.07
  -2  11  -1   23.49    1.98
  -3 -11  -1   38.82    2.85
   3 -11   1   35.77    2.74
   3  11   1   40.89    2.66
  -3  11  -1   34.70    2.66
   3  11   1   37.18    2.82
   4 -11   1    3.39    0.58
  -4 -11  -1    3.85    0.57
   4  11   1    3.02    0.50
   4  11   1    2.13    0.56
  -4  11  -1    1.76    0.51
  -5 -11  -1   13.45    1.20
   5 -11   1   14.79    1.18
  -5  11  -1   11.34    1.05
   5  11   1   12.46    1.24
  -5  11  -1    9.58    1.19
   6  11   1    3.99    0.70
  -6  11  -1    3.23    0.52
  -7 -11  -1   10.90    1.14
   7 -11   1   11.79    1.18
  -7  11  -1   10.67    1.26
  -7  11  -1   10.70    1.07
   7  11   1   11.90    1.28
   8 -11   1    1.17    0.54
  -8 -11  -1    1.55    0.44
  -8  11  -1    0.93    0.36
  -8  11  -1    0.66    0.52
   8  11   1    1.47    0.64
  -9 -11  -1   19.24    1.72
   9 -11   1   19.27    1.82
   9  11   1   19.52    1.88
  -9  11  -1   21.11    1.61
  -9  11  -1   19.79    1.70
 -10 -11  -1    6.84    0.85
  10 -11   1    6.95    1.13
  10  11   1    5.53    1.04
 -10  11  -1    7.45    0.90
  11 -11   1    1.97    0.76
 -11 -11  -1    2.47    0.55
 -11  11  -1    2.42    0.51
  11  11   1    2.28    0.81
 -11  11  -1    3.80    0.76
  12 -11   1    0.85    0.74
 -12 -11  -1    0.53    0.36
 -12  11  -1    0.34    0.37
  12  11   1   -0.47    0.67
 -12  11  -1   -0.29    0.59
  13 -11   1    9.34    1.42
 -13 -11  -1    9.43    1.08
  13  11   1    9.11    1.37
 -13  11  -1    9.11    1.10
 -14 -11  -1    3.02    0.63
 -14  11  -1    2.10    0.57
 -14  12   1    2.64    0.65
 -13 -12   1    5.71    0.87
 -13  12   1    4.44    1.05
 -13  12   1    3.78    0.71
  13  12  -1    3.77    1.01
  12 -12  -1   -0.75    0.69
 -12 -12   1    0.10    0.35
  12  12  -1   -0.67    0.68
 -12  12   1   -0.31    0.37
 -12  12   1   -0.10    0.67
 -11 -12   1   11.96    1.30
  11 -12  -1   11.34    1.53
 -11  12   1   15.27    1.35
  11  12  -1   11.71    1.53
  10 -12  -1   12.28    1.47
 -10 -12   1   12.29    1.32
 -10  12   1   13.02    1.29
  10  12  -1   11.92    1.49
 -10  12   1   14.48    1.50
  -9 -12   1    7.59    0.92
  -9  12   1    7.70    0.96
  -9  12   1    6.24    1.12
   9  12  -1    6.02    1.16
   8 -12  -1    1.82    0.59
  -8 -12   1    0.53    0.39
   8  12  -1   -0.65    0.59
  -8  12   1    0.70    0.40
  -7 -12   1   16.97    1.56
   7 -12  -1   16.35    1.55
   7  12  -1   17.79    1.64
   6 -12  -1   39.83    3.04
  -6 -12   1   41.48    3.16
   6  12  -1   40.68    3.09
  -6  12   1   40.53    3.01
  -5 -12   1   -0.24    0.28
   5 -12  -1    1.11    0.41
  -5  12   1   -0.71    0.46
   5  12  -1   -0.10    0.42
   5  12  -1    0.08    0.32
  -4 -12   1    2.53    0.53
   4 -12  -1    2.03    0.46
   4  12  -1    1.97    0.47
   4  12  -1    1.61    0.53
  -4  12   1    1.53    0.57
  -3 -12   1   20.24    1.69
   3 -12  -1   18.41    1.61
   3  12  -1   21.59    1.61
  -3  12   1   17.14    1.65
   3  12  -1   19.15    1.66
   2 -12  -1   27.38    1.97
  -2 -12   1   24.04    2.00
   2 -12  -1   24.32    2.02
  -2  12   1   20.43    1.97
   2  12  -1   24.44    1.99
  -1 -12   1    0.83    0.45
   1 -12  -1    1.83    0.44
   1 -12  -1    1.32    0.43
   1  12  -1    1.08    0.46
   1  12  -1    0.02    0.48
   0 -12   1   20.80    1.74
   0 -12  -1   19.13    1.63
   0  12  -1   19.12    1.65
   0  12  -1   17.38    1.67
   0  12   1   21.08    1.71
   0  12   1   19.68    1.70
   1 -12   1   15.42    1.28
   1 -12   1   11.43    1.35
  -1 -12  -1   14.91    1.29
   1  12   1   13.52    1.31
  -1  12  -1   14.51    1.33
  -2 -12  -1    3.53    0.55
   2 -12   1    3.36    0.60
  -2  12  -1    3.07    0.57
   2  12   1    1.98    0.57
   2  12   1    2.67    0.59
  -3 -12  -1    2.14    0.45
   3  12   1    2.41    0.50
  -3  12  -1    0.92    0.53
   3  12   1    2.01    0.55
   4 -12   1   26.99    2.02
  -4 -12  -1   27.75    2.10
   4  12   1   25.33    2.09
  -4  12  -1   21.77    2.00
   4  12   1   25.99    1.97
   5 -12   1   13.43    1.24
  -5 -12  -1   14.04    1.31
  -5  12  -1   12.49    1.35
   5  12   1   14.92    1.37
   6 -12   1    0.53    0.39
   6  12   1    0.73    0.55
  -7 -12  -1   10.69    1.14
   7  12   1   11.61    1.34
  -7  12  -1   11.20    1.30
   8 -12   1   22.82    1.94
  -8 -12  -1   20.60    1.88
   8  12   1   19.99    2.00
  -8  12  -1   25.71    1.94
  -9 -12  -1    1.59    0.46
   9 -12   1    1.11    0.63
   9  12   1    0.96    0.72
  10 -12   1    1.03    0.64
 -10 -12  -1    0.48    0.36
  10  12   1   -0.34    0.64
 -10  12  -1    0.18    0.59
 -11 -12  -1    5.90    0.86
  11 -12   1    8.52    1.31
 -11  12  -1    5.85    0.98
  11  12   1    6.24    1.12
 -12 -12  -1    7.05    0.92
  12 -12   1    5.67    1.07
  12  12   1    5.99    1.13
 -12  12  -1    7.19    1.24
  13 -12   1   -0.60    0.76
 -13 -12  -1    0.90    0.45
  13  12   1   -0.57    0.80
 -13  13   1    0.38    0.82
  12 -13  -1    4.81    1.04
 -12 -13   1    5.28    0.87
  12  13  -1    4.81    1.07
 -12  13   1    4.80    1.05
  11 -13  -1    1.01    0.77
 -11 -13   1    0.87    0.45
  11  13  -1   -0.25    0.69
 -11  13   1   -0.25    0.69
  10 -13  -1    1.02    0.70
 -10 -13   1    0.89    0.48
 -10  13   1    1.11    0.69
  10  13  -1   -0.08    0.70
   9 -13  -1   -0.21    0.55
  -9 -13   1    0.25    0.38
   9  13  -1   -0.88    0.62
  -9  13   1    0.81    0.63
  -8 -13   1   60.35    4.48
   8 -13  -1   60.24    4.37
  -8  13   1   55.57    4.17
   8  13  -1   60.23    4.42
  -7 -13   1    0.13    0.39
  -7  13   1   -0.46    0.58
   7  13  -1   -0.29    0.60
   6 -13  -1    2.19    0.54
  -6 -13   1    1.80    0.50
   6  13  -1    1.89    0.62
   5 -13  -1    8.93    1.02
  -5 -13   1   11.04    1.09
  -5  13   1    7.71    1.21
   5  13  -1    6.37    1.07
  -4 -13   1   26.04    2.15
   4 -13  -1   26.47    2.05
   4  13  -1   24.54    2.09
   4  13  -1   29.14    2.04
  -4  13   1   21.26    2.10
  -3 -13   1    0.39    0.36
   3  13  -1   -0.32    0.48
   3  13  -1   -0.38    0.41
  -2 -13   1   27.37    2.26
   2 -13  -1   26.17    2.14
   2  13  -1   25.52    2.17
   2  13  -1   28.81    2.14
  -2  13   1   28.04    2.21
  -1 -13   1   14.29    1.39
   1 -13  -1   13.09    1.31
   1 -13  -1   14.47    1.29
   1  13  -1   13.79    1.37
  -1  13   1   11.51    1.45
   1  13  -1   12.48    1.33
   0 -13   1   23.75    2.07
   0 -13  -1   24.50    2.01
   0  13   1   23.19    2.05
   0  13  -1   26.56    1.99
   0  13   1   23.53    2.01
   1 -13   1    1.59    0.59
   2 -13   1   28.59    2.23
  -2 -13  -1   29.70    2.31
  -2  13  -1   27.48    2.23
   2  13   1   30.22    2.25
   2  13   1   27.69    2.30
  -3 -13  -1    5.42    0.72
   3 -13   1    5.40    0.72
   3  13   1    4.78    0.85
   3  13   1    3.79    0.72
  -3  13  -1    3.22    0.74
   4 -13   1    4.11    0.69
  -4 -13  -1    3.84    0.68
  -4  13  -1    2.82    0.69
   4  13   1    2.90    0.67
  -5 -13  -1    0.67    0.37
  -5  13  -1   -0.74    0.55
   5  13   1   -0.40    0.56
   6 -13   1   34.62    2.62
  -6 -13  -1   33.75    2.69
  -6  13  -1   33.68    2.61
   6  13   1   32.70    2.68
   7 -13   1   -0.03    0.43
  -7 -13  -1    0.47    0.36
   7  13   1   -0.20    0.56
   8 -13   1    5.03    0.92
  -8 -13  -1    3.63    0.72
   8  13   1    3.54    0.84
  -8  13  -1    6.32    1.03
  -9 -13  -1    3.71    0.69
   9 -13   1    4.21    0.80
  -9  13  -1    2.13    0.73
   9  13   1    3.13    0.85
 -10 -13  -1   15.07    1.49
  10 -13   1   14.37    1.63
  10  13   1   14.30    1.68
 -10  13  -1   17.91    1.62
  11 -13   1   -0.23    0.68
 -11 -13  -1    0.79    0.41
 -11  13  -1    0.64    0.65
  11  13   1    0.06    0.73
 -12 -13  -1    0.50    0.41
  12 -13   1   -0.75    0.72
 -12  13  -1   -0.50    0.69
  12  13   1   -0.66    0.76
 -12  14   1    0.45    0.82
  11 -14  -1    0.16    0.72
 -11 -14   1    0.15    0.42
  11  14  -1   -0.49    0.73
 -11  14   1    0.31    0.77
  10 -14  -1   32.01    2.82
 -10 -14   1   32.55    2.80
 -10  14   1   35.26    2.80
  10  14  -1   35.13    2.86
  -9 -14   1    0.46    0.44
   9  14  -1   -0.25    0.69
   8 -14  -1    1.70    0.63
  -8 -14   1    0.59    0.44
  -8  14   1    0.36    0.64
   8  14  -1    1.01    0.68
  -7 -14   1    1.31    0.48
   7 -14  -1    0.53    0.50
   7  14  -1   -0.41    0.56
  -6 -14   1   30.65    2.42
   6 -14  -1   27.20    2.29
  -6  14   1   26.97    2.36
   6  14  -1   28.95    2.39
   5 -14  -1    1.21    0.48
  -5 -14   1    0.66    0.43
   4 -14  -1   12.32    1.25
  -4 -14   1   12.94    1.34
  -4  14   1   10.17    1.48
   4  14  -1   14.82    1.36
   4  14  -1   13.34    1.34
  -3 -14   1    2.23    0.59
   3 -14  -1    2.21    0.50
  -3  14   1    1.41    0.72
   3  14  -1    0.99    0.62
   3  14  -1    0.84    0.53
  -2 -14   1   18.27    1.63
   2 -14  -1   16.45    1.51
   2  14  -1   18.09    1.59
   2  14  -1   16.09    1.57
  -2  14   1   15.18    1.66
   1 -14  -1    1.73    0.49
  -1 -14   1    0.47    0.49
   1  14  -1    0.07    0.60
   1  14  -1   -0.15    0.52
   0 -14  -1   26.62    2.25
   0 -14   1   26.95    2.34
   0  14  -1   27.18    2.21
   0  14   1   28.82    2.29
  -1 -14  -1    1.54    0.48
   1 -14   1    1.69    0.47
  -1  14  -1    2.00    0.63
   1  14   1   -0.87    0.56
   1  14   1    0.52    0.62
  -2 -14  -1    1.59    0.47
   2 -14   1    2.57    0.52
  -2  14  -1    2.54    0.68
   2  14   1    0.96    0.60
   2  14   1    1.45    0.65
  -3 -14  -1    1.45    0.46
   3  14   1    1.06    0.65
   3  14   1    2.25    0.59
   4 -14   1   51.89    3.84
  -4 -14  -1   54.96    3.99
  -4  14  -1   51.61    3.78
   4  14   1   52.24    3.93
  -5 -14  -1    1.48    0.45
   5 -14   1    1.01    0.47
   5  14   1    0.13    0.60
  -6 -14  -1    1.72    0.50
   6 -14   1    1.43    0.52
   6  14   1    1.46    0.65
  -6  14  -1    0.73    0.59
  -7 -14  -1    0.12    0.34
   7  14   1   -1.16    0.60
  -8 -14  -1   22.30    1.98
   8 -14   1   20.90    1.94
   8  14   1   24.34    2.07
  -8  14  -1   21.76    2.00
  -9 -14  -1    0.71    0.41
   9 -14   1   -0.06    0.56
  -9  14  -1    1.63    0.67
   9  14   1   -0.56    0.66
  10 -14   1    2.99    0.82
 -10 -14  -1    2.91    0.64
 -10  14  -1    1.49    0.74
  10  14   1    2.69    0.88
  11 -14   1    0.55    0.75
 -11 -14  -1    0.31    0.43
  11  14   1   -1.22    0.71
 -11  14  -1   -1.02    0.70
 -12  14  -1    9.57    1.55
 -11  15   1   -1.29    0.82
  10 -15  -1    1.17    0.73
 -10 -15   1   -0.05    0.41
 -10  15   1   -0.10    0.74
  10  15  -1   -0.26    0.70
  -9 -15   1    0.69    0.46
   9 -15  -1   -0.17    0.59
  -9  15   1    1.00    0.76
   9  15  -1   -0.08    0.66
   8 -15  -1   16.62    1.71
  -8 -15   1   17.40    1.71
   8  15  -1   19.90    1.81
  -8  15   1   15.75    1.77
  -7 -15   1    1.11    0.51
   7 -15  -1    2.72    0.66
  -7  15   1   -0.93    0.68
   7  15  -1    0.70    0.66
   6 -15  -1    8.65    1.05
  -6 -15   1    7.84    1.05
  -6  15   1    7.63    1.25
   6  15  -1    7.33    1.10
   5 -15  -1    2.58    0.59
  -5 -15   1    1.73    0.56
  -5  15   1    2.86    0.85
   4 -15  -1   22.26    1.95
  -4 -15   1   26.32    2.13
  -4  15   1   21.24    2.14
   4  15  -1   23.97    2.06
  -3 -15   1    0.38    0.45
   3 -15  -1    2.44    0.53
   3  15  -1   -0.35    0.61
   3  15  -1    1.25    0.54
  -2 -15   1    4.95    0.86
   2 -15  -1    4.40    0.80
   2  15  -1    4.41    0.87
  -2  15   1    5.33    0.95
   2  15  -1    6.81    1.07
   1 -15  -1    2.38    0.54
  -1  15   1    1.67    0.79
   0 -15   1   11.62    1.30
   0  15   1   14.01    1.58
   0  15  -1   15.23    1.51
  -1 -15  -1   -0.33    0.37
   1  15   1    0.96    0.60
   1  15   1    0.15    0.70
  -2 -15  -1   24.89    2.04
   2 -15   1   19.11    1.90
   2  15   1   22.59    2.03
   2  15   1   26.99    2.08
  -2  15  -1   25.04    2.09
  -3 -15  -1    7.32    0.93
   3 -15   1    5.91    0.86
  -3  15  -1    7.75    1.19
   3  15   1    5.04    0.91
   3  15   1    6.73    1.03
   4 -15   1    3.00    0.60
  -4 -15  -1    2.79    0.62
  -4  15  -1    2.87    0.77
   4  15   1    3.62    0.74
   5 -15   1    1.91    0.56
  -6 -15  -1   22.50    1.97
   6 -15   1   22.93    1.91
  -6  15  -1   20.62    2.01
   6  15   1   21.78    2.00
   7 -15   1    0.01    0.49
  -7 -15  -1    0.64    0.40
   7  15   1   -0.32    0.60
  -7  15  -1    1.44    0.65
  -8 -15  -1    0.03    0.36
   8 -15   1    0.06    0.53
  -8  15  -1   -0.34    0.61
   8  15   1   -0.88    0.61
  -9 -15  -1    0.50    0.42
   9 -15   1    1.29    0.67
  -9  15  -1   -0.37    0.68
   9  15   1   -0.37    0.69
  10 -15   1   18.87    1.91
 -10 -15  -1   17.79    1.78
 -10  15  -1   17.87    1.92
  10  15   1   19.79    1.95
 -11  15  -1    1.21    0.83
  -9 -16   1    0.36    0.50
   9 -16  -1    1.12    0.70
  -9  16   1   -0.53    0.75
   9  16  -1    0.07    0.72
   8 -16  -1   -0.12    0.57
  -8 -16   1    0.21    0.46
  -8  16   1   -0.16    0.69
   8  16  -1    0.11    0.62
  -7 -16   1    6.59    1.00
   7 -16  -1    5.99    1.04
  -7  16   1    8.64    1.32
   7  16  -1    5.13    0.96
   6 -16  -1   15.27    1.51
  -6 -16   1   15.67    1.59
   6  16  -1   15.39    1.61
  -6  16   1   13.51    1.72
   5 -16  -1    1.23    0.55
  -5 -16   1    0.60    0.48
   5  16  -1   -0.02    0.66
  -5  16   1    0.00    0.73
   4 -16  -1    4.63    0.81
  -4 -16   1    5.21    0.88
   4  16  -1    4.26    0.82
  -4  16   1    4.28    0.94
   3 -16  -1    0.29    0.42
  -3 -16   1    0.64    0.47
   3  16  -1   -0.96    0.49
   3  16  -1   -0.18    0.54
  -3  16   1   -0.78    0.69
   2 -16  -1   16.74    1.58
  -2 -16   1   17.61    1.73
   2  16  -1   16.92    1.67
  -2  16   1   14.90    1.85
   2  16  -1   19.48    1.73
  -1 -16   1   -0.19    0.46
   1 -16  -1    1.08    0.49
   1  16  -1    0.32    0.58
   0 -16   1   10.84    1.18
   0 -16  -1    9.46    1.16
   0  16   1   11.42    1.48
   0  16  -1   12.05    1.40
  -1 -16  -1    8.08    1.02
   1 -16   1    6.16    0.94
   1  16   1    5.27    1.05
  -1  16  -1    9.25    1.31
   1  16   1    6.78    1.20
   2 -16   1    0.22    0.43
  -2 -16  -1    0.80    0.48
   2  16   1    1.95    0.68
   2  16   1    1.00    0.71
  -2  16  -1    0.88    0.70
   3 -16   1    1.89    0.50
  -3 -16  -1    1.19    0.48
   3  16   1    0.27    0.65
  -4 -16  -1   14.32    1.40
   4 -16   1   13.84    1.33
   4  16   1   12.51    1.45
  -4  16  -1   11.38    1.57
  -5 -16  -1    5.66    0.87
   5 -16   1    4.43    0.88
   5  16   1    5.32    1.02
  -5  16  -1    8.04    1.36
   6 -16   1    0.93    0.53
  -6 -16  -1    0.67    0.44
   6  16   1    0.05    0.64
  -6  16  -1    0.39    0.69
   7 -16   1    3.37    0.73
  -7 -16  -1    2.12    0.60
  -7  16  -1    1.25    0.78
   7  16   1    2.00    0.80
  -8 -16  -1   13.11    1.43
   8 -16   1   13.55    1.48
  -8  16  -1   10.68    1.57
   8  16   1   14.34    1.57
   9 -16   1    0.77    0.67
  -9 -16  -1    0.99    0.51
   9  16   1    1.53    0.83
  -9  16  -1    2.39    0.85
   8 -17  -1    3.61    0.87
  -8 -17   1    2.68    0.73
  -8  17   1    1.30    0.93
   8  17  -1    3.52    0.88
  -7 -17   1    1.39    0.60
   7 -17  -1    1.86    0.66
   7  17  -1    0.53    0.66
  -7  17   1   -0.08    0.80
  -6 -17   1    0.90    0.57
   6 -17  -1    0.66    0.56
   6  17  -1    0.92    0.70
  -6  17   1    1.90    0.88
  -5 -17   1   15.48    1.59
   5 -17  -1   12.84    1.46
   5  17  -1   14.37    1.55
  -5  17   1   14.85    1.79
  -4 -17   1    6.89    1.05
   4 -17  -1    8.50    1.04
   4  17  -1    7.04    1.12
  -4  17   1    5.25    1.17
   3 -17  -1    0.61    0.46
  -3 -17   1    0.70    0.55
   3  17  -1   -0.09    0.68
  -3  17   1   -0.52    0.72
  -2 -17   1    3.83    0.80
   2 -17  -1    3.02    0.67
   2  17  -1    4.17    0.85
   2  17  -1    3.52    0.90
  -2  17   1    3.75    0.95
   1 -17  -1   15.93    1.65
   1  17  -1   20.75    1.87
  -1  17   1   18.71    1.92
   0 -17   1    3.37    0.75
   0 -17  -1    4.94    0.88
   0  17   1    5.45    1.02
   0  17  -1    5.57    0.98
   1 -17   1    2.11    0.61
   1  17   1    3.01    0.81
  -1  17  -1    1.58    0.79
  -2 -17  -1    3.71    0.78
   2 -17   1    5.88    0.88
   2  17   1    5.25    0.97
  -2  17  -1    3.25    0.97
   2  17   1    4.88    0.93
  -3 -17  -1   12.00    1.38
   3 -17   1   12.29    1.31
   3  17   1   14.05    1.50
  -3  17  -1   14.59    1.68
  -4 -17  -1    0.77    0.48
   4 -17   1    0.86    0.50
   4  17   1    1.10    0.70
  -4  17  -1    1.63    0.79
   5 -17   1    3.85    0.78
  -5 -17  -1    5.23    0.88
   5  17   1    5.13    0.93
  -5  17  -1    3.77    1.01
  -6 -17  -1    3.39    0.74
   6 -17   1    5.25    0.94
   6  17   1    2.16    0.85
  -6  17  -1    2.69    0.92
  -7 -17  -1    5.83    0.93
   7 -17   1    3.92    0.82
  -7  17  -1    4.78    1.01
   7  17   1    4.64    0.96
  -8 -17  -1    0.01    0.43
  -7 -18   1   13.39    1.56
  -6 -18   1    3.38    0.81
   6 -18  -1    3.64    0.79
  -6  18   1    2.39    1.03
   6  18  -1    3.46    0.90
  -5 -18   1    0.63    0.54
   5 -18  -1    0.41    0.53
   5  18  -1    0.70    0.72
  -5  18   1    0.85    0.90
   4 -18  -1    0.57    0.52
  -4 -18   1    0.53    0.53
  -4  18   1    1.95    0.88
   4  18  -1    1.11    0.72
  -3 -18   1   17.02    1.76
   3 -18  -1   14.79    1.57
  -3  18   1   16.95    1.95
   3  18  -1   17.55    1.73
   2 -18  -1    1.41    0.60
   2  18  -1    0.87    0.69
   1  18  -1    0.90    0.67
  -1  18   1    0.47    0.72
   0 -18   1    0.59    0.58
   0 -18  -1   -0.04    0.55
   0  18  -1    0.22    0.71
   0  18   1    0.56    0.75
   1 -18   1   11.73    1.42
  -1  18  -1   16.96    1.73
   1  18   1   15.93    1.78
   2 -18   1   -0.31    0.46
   2  18   1    0.46    0.82
  -2  18  -1    1.52    0.78
  -3 -18  -1    3.13    0.72
   3 -18   1    2.88    0.65
  -3  18  -1    3.01    0.92
  -4 -18  -1    0.52    0.51
   4  18   1    1.23    0.78
  -4  18  -1   -0.19    0.83
  -5 -18  -1   11.27    1.33
   5 -18   1   10.25    1.27
   5  18   1   11.20    1.40
  -5  18  -1    9.82    1.57
  -6 -18  -1    0.00    0.45
   6 -18   1    0.39    0.55
   6  18   1   -0.52    0.72
  -7 -18  -1    3.70    0.81
  -5 -19   1   10.59    1.38
  -4 -19   1   -0.05    0.50
   3 -19  -1    0.51    0.54
   3  19  -1    1.31    0.86
  -3  19   1   -0.13    0.80
   2 -19  -1   -0.28    0.48
  -2  19   1    0.09    0.78
  -1 -19   1   14.08    1.59
   1 -19  -1   14.61    1.58
  -1  19   1   18.79    1.99
   1  19  -1   19.29    1.92
   0 -19  -1   -0.06    0.52
   0  19  -1    0.28    0.72
   0  19   1   -1.08    0.74
  -1 -19  -1    0.35    0.57
   1 -19   1   -0.42    0.53
  -1  19  -1    1.47    0.82
   1  19   1    0.88    0.77
   2 -19   1    0.36    0.55
  -2  19  -1   -0.66    0.74
   3 -19   1    8.10    1.13
   3  19   1   11.29    1.42
  -3  19  -1    7.84    1.34
  -4 -19  -1    0.42    0.50
  -5 -19  -1    0.98    0.58
   1  20  -1    0.96    0.79
  -1  20   1    0.11    0.87
   0  20   1    4.59    1.11
   0  20  -1    3.39    1.03
 -17   0   2    0.13    0.37
  17   0  -2   -0.31    0.80
 -16   0   2   11.15    1.12
  16   0  -2    9.74    1.47
  15   0  -2   -0.84    0.65
 -15   0   2   -0.11    0.30
  14   0  -2    9.89    1.44
 -14   0   2   13.77    1.17
  13   0  -2   -0.24    0.59
 -13   0   2   -0.46    0.23
  12   0  -2   49.54    3.70
 -12   0   2   49.03    3.34
  11   0  -2    0.10    0.48
 -10   0   2   27.87    2.01
  10   0  -2   24.66    2.22
 -10   0   2   32.94    2.18
   9   0  -2   -0.06    0.13
  -8   0   2   70.26    4.34
   8   0  -2   66.95    4.29
   8   0  -2   64.22    4.70
  -7   0   2   -0.20    0.12
   7   0  -2   -0.33    0.22
   7   0  -2   -0.15    0.09
  -7   0   2   -0.13    0.13
  -6   0   2  168.35   10.58
   6   0  -2  169.93   10.63
   6   0  -2  168.11   11.43
   5   0  -2   -0.01    0.07
  -5   0   2   -0.05    0.10
   5   0  -2    0.10    0.15
  -5   0   2   -0.11    0.09
  -4   0   2    6.36    0.55
  -4   0   2    7.06    0.59
   4   0  -2    7.96    0.62
   4   0  -2    7.75    0.53
   3   0  -2    0.05    0.09
   3   0  -2    0.05    0.05
  -3   0   2   -0.02    0.07
  -3   0   2   -0.06    0.06
   2   0  -2  611.82   39.28
  -2   0   2  612.12   38.92
  -2   0   2  571.50   42.71
   2   0  -2  718.02   42.01
   1   0  -2    0.00    0.02
  -1   0   2    0.01    0.04
  -1   0   2    0.00    0.03
   1   0  -2    0.03    0.03
   0   0  -2   33.47    2.02
   0   0   2   29.58    2.23
   1   0   2   -0.06    0.05
  -1   0  -2    0.01    0.03
   1   0   2    0.04    0.10
  -1   0  -2   -0.06    0.03
  -2   0  -2   11.29    0.77
   2   0   2   11.19    0.91
   2   0   2   12.68    0.86
   3   0   2    0.06    0.17
  -3   0  -2   -0.21    0.04
   3   0   2   -0.41    0.12
  -3   0  -2   -0.16    0.06
   4   0   2   65.36    4.54
  -4   0  -2   61.31    4.17
   4   0   2   71.97    4.67
   5   0   2   -0.31    0.17
  -5   0  -2   -0.06    0.08
  -5   0  -2   -0.22    0.09
   5   0   2   -0.07    0.21
   6   0   2    1.00    0.35
  -6   0  -2    0.86    0.17
  -6   0  -2    0.67    0.17
   6   0   2    0.46    0.31
   7   0   2   -0.44    0.29
  -7   0  -2   -0.09    0.12
   7   0   2   -0.40    0.27
   8   0   2   74.58    5.23
   8   0   2   70.86    5.05
  -8   0  -2   70.66    4.61
   9   0   2    0.22    0.40
  -9   0  -2   -0.18    0.14
   9   0   2   -0.48    0.37
  10   0   2   21.55    1.89
 -10   0  -2   22.93    1.63
  10   0   2   23.60    2.04
 -11   0  -2   -0.03    0.19
  11   0   2   -0.17    0.48
 -12   0  -2   46.37    3.23
  12   0   2   49.65    3.66
 -13   0  -2   -0.05    0.21
  13   0   2   -0.94    0.60
  14   0   2   -1.10    0.71
 -14   0  -2   -0.08    0.24
 -15   0  -2    0.26    0.28
  15   0   2   -0.40    0.70
 -16   0  -2   32.37    2.44
  16   0   2   34.20    2.95
 -17  -1   2    0.93    0.41
  17  -1  -2    2.61    0.90
  17   1  -2    0.97    0.88
 -17   1   2    0.35    0.39
  16  -1  -2   -0.06    0.76
 -16  -1   2    0.39    0.35
 -16   1   2    0.47    0.35
 -15  -1   2    5.24    0.74
  15  -1  -2    4.40    1.00
 -15   1   2    5.79    0.78
  15   1  -2    3.55    0.99
  14  -1  -2   23.39    2.31
 -14  -1   2   27.42    2.00
  14   1  -2   27.64    2.36
 -14   1   2   27.13    2.02
  13  -1  -2    0.01    0.56
 -13  -1   2   -0.05    0.24
  13   1  -2   -0.25    0.56
 -13   1   2   -0.46    0.25
 -12  -1   2    9.69    0.91
  12  -1  -2    9.57    1.13
 -12   1   2    9.39    0.93
  12   1  -2    8.24    1.18
 -11  -1   2    0.49    0.27
 -11  -1   2    0.16    0.34
  11   1  -2    1.66    0.56
 -11   1   2   -0.10    0.26
  10  -1  -2   28.77    2.33
 -10  -1   2   33.79    2.30
 -10  -1   2   28.87    2.10
  10  -1  -2   28.70    2.02
 -10   1   2   28.00    2.10
 -10   1   2   34.96    2.26
  10   1  -2   27.43    2.35
   9  -1  -2    0.83    0.22
  -9  -1   2    0.58    0.29
   9  -1  -2    0.95    0.40
  -9  -1   2    0.80    0.25
  -9   1   2    0.98    0.28
   9   1  -2    0.78    0.42
  -9   1   2    0.55    0.25
   9   1  -2    0.71    0.16
   8  -1  -2  123.24    8.77
  -8  -1   2  131.01    8.10
   8  -1  -2  131.82    8.12
  -8  -1   2  146.90    8.89
   8   1  -2  113.86    8.07
  -8   1   2  126.87    8.11
   8   1  -2  123.75    8.78
  -7  -1   2    3.85    0.45
  -7  -1   2    3.30    0.48
   7  -1  -2    2.67    0.42
  -7   1   2    3.69    0.44
  -6  -1   2    0.64    0.18
  -6  -1   2    0.37    0.14
   6  -1  -2    0.34    0.22
   6   1  -2    0.30    0.09
  -6   1   2    0.34    0.14
   6   1  -2    0.24    0.24
  -5  -1   2    5.88    0.53
  -5  -1   2    6.63    0.58
   5  -1  -2    7.06    0.60
   5   1  -2    5.46    0.46
  -5   1   2    7.53    0.54
   5   1  -2    7.38    0.62
  -5   1   2    6.38    0.54
  -4  -1   2   48.00    3.40
   4  -1  -2   55.88    3.70
  -4  -1   2   55.21    3.76
  -4   1   2   55.62    3.71
  -4   1   2   52.55    3.43
   4   1  -2   55.91    3.70
  -3  -1   2   16.17    1.20
   3  -1  -2   18.47    1.18
  -3  -1   2   14.85    1.07
  -3   1   2   17.38    1.10
   3   1  -2   14.84    1.06
  -3   1   2   17.09    1.17
  -2  -1   2   35.18    2.57
   2  -1  -2   40.84    2.50
  -2  -1   2   34.54    2.31
   2   1  -2   35.48    2.32
   1  -1  -2  101.49    6.90
  -1  -1   2  100.12    6.40
  -1   1   2  102.64    6.50
   1   1  -2  106.57    6.47
  -1   1   2  104.18    6.42
   0  -1  -2  346.68   23.69
   0  -1   2  430.29   25.33
   0  -1   2  368.67   25.78
   0   1  -2  358.88   23.45
   0   1  -2  382.87   23.70
   1  -1   2   35.53    2.61
  -1  -1  -2   35.06    2.41
  -1   1  -2   38.66    2.42
  -1   1  -2   43.92    2.45
   2  -1   2   87.18    5.24
  -2  -1  -2   65.07    4.82
  -2   1  -2   75.85    4.83
   2   1   2   89.03    5.24
  -2   1  -2   69.82    4.87
   3  -1   2  343.63   21.50
  -3  -1  -2  259.89   19.53
   3  -1   2  343.32   21.12
  -3   1  -2  296.07   19.54
   3   1   2  330.62   21.55
   3   1   2  315.78   21.12
  -4  -1  -2   36.31    2.56
   4  -1   2   40.99    2.81
   4  -1   2   43.86    2.89
   4   1   2   38.35    2.81
   4   1   2   42.77    2.94
  -4   1  -2   39.42    2.57
   5  -1   2   14.76    1.18
   5  -1   2   13.57    1.12
  -5  -1  -2   12.86    0.97
  -5   1  -2   13.84    0.99
   5   1   2   15.71    1.25
   5   1   2   14.22    1.13
   6  -1   2  202.05   13.33
   6  -1   2  193.74   13.07
  -6  -1  -2  190.46   12.06
   6   1   2  192.41   13.08
  -6   1  -2  170.54   12.13
  -6   1  -2  193.05   12.07
   6   1   2  211.12   13.41
   7  -1   2   59.58    4.18
   7  -1   2   67.76    4.32
  -7  -1  -2   57.82    3.80
  -7   1  -2   51.59    3.79
  -7   1  -2   58.04    3.81
   7   1   2   58.58    4.18
   7   1   2   62.63    4.36
   8  -1   2   44.15    3.31
  -8  -1  -2   44.33    2.89
   8  -1   2   41.98    3.21
  -8   1  -2   42.37    2.88
  -8   1  -2   44.45    2.90
   8   1   2   42.50    3.21
   8   1   2   49.17    3.41
   9  -1   2    4.94    0.74
  -9  -1  -2    4.10    0.49
   9  -1   2    4.03    0.72
   9   1   2    4.04    0.76
  -9   1  -2    4.08    0.51
   9   1   2    3.60    0.65
 -10  -1  -2   22.40    1.61
  10  -1   2   22.28    2.00
  10  -1   2   21.07    1.88
  10   1   2   23.96    2.04
 -10   1  -2   22.92    1.62
  10   1   2   22.23    1.91
 -11  -1  -2   -0.01    0.20
  11  -1   2   -0.09    0.48
 -11   1  -2    0.24    0.21
  11   1   2   -0.39    0.47
  11   1   2    0.05    0.45
 -12  -1  -2    0.81    0.29
  12  -1   2    0.68    0.61
 -12   1  -2    0.87    0.30
  12   1   2    0.39    0.61
  13  -1   2    6.19    1.13
 -13  -1  -2    6.48    0.73
 -13   1  -2    6.43    0.74
  13   1   2    5.82    1.11
 -14  -1  -2   31.15    2.29
  14  -1   2   31.94    2.74
 -14   1  -2   31.54    2.31
  14   1   2   32.97    2.75
 -15  -1  -2    2.13    0.42
  15  -1   2    1.90    0.84
 -15   1  -2    1.77    0.40
  15   1   2    0.33    0.83
 -16  -1  -2    0.07    0.29
  16  -1   2   -0.50    0.79
 -16   1  -2   -0.11    0.30
 -17  -2   2    6.28    0.86
  17  -2  -2    6.02    1.14
  17   2  -2    4.76    1.12
 -17   2   2    4.98    0.87
 -16  -2   2   14.39    1.33
  16  -2  -2   14.65    1.75
  16   2  -2   15.18    1.74
 -16   2   2   14.71    1.38
  15  -2  -2    0.24    0.73
 -15  -2   2    0.43    0.31
  15   2  -2   -1.11    0.67
 -15   2   2    0.12    0.34
 -14  -2   2    8.33    0.87
  14  -2  -2    7.79    1.24
 -14   2   2    8.12    0.91
  14   2  -2    6.41    1.13
 -13  -2   2    5.48    0.69
  13  -2  -2    5.02    0.90
  13   2  -2    4.87    0.89
 -13   2   2    5.03    0.71
 -12  -2   2   31.33    2.14
  12  -2  -2   28.62    2.38
  12   2  -2   28.11    2.42
 -12   2   2   29.97    2.15
  11  -2  -2    1.20    0.49
 -11  -2   2   -0.05    0.26
 -11  -2   2    0.15    0.21
 -11   2   2   -0.22    0.22
  11   2  -2   -0.25    0.45
 -10  -2   2   18.69    1.40
  10  -2  -2   17.44    1.21
  10  -2  -2   14.59    1.45
 -10  -2   2   16.60    1.26
 -10   2   2   15.41    1.27
  10   2  -2   14.73    1.46
  -9  -2   2   81.54    5.24
   9  -2  -2   69.77    5.17
  -9  -2   2   74.49    4.75
  -9   2   2   70.29    4.77
   9   2  -2   71.85    5.19
  -8  -2   2   26.15    1.84
  -8  -2   2   27.17    2.04
   8  -2  -2   27.41    2.05
   8   2  -2   23.98    1.75
  -8   2   2   24.22    1.85
  -8   2   2   27.87    1.94
   8   2  -2   32.25    2.11
  -7  -2   2   38.56    2.53
   7  -2  -2   37.04    2.77
  -7  -2   2   40.77    2.81
  -7   2   2   38.43    2.55
   7   2  -2   41.90    2.80
   7   2  -2   34.81    2.46
  -6  -2   2  166.88   10.94
  -6  -2   2  160.57    9.94
   6  -2  -2  155.78   10.76
   6   2  -2  140.41    9.97
  -6   2   2  162.47    9.97
   6   2  -2  167.36   10.78
  -5  -2   2    1.66    0.29
  -5  -2   2    1.65    0.27
   5  -2  -2    2.45    0.36
  -5   2   2    1.90    0.29
  -5   2   2    2.37    0.40
  -4  -2   2    0.29    0.16
   4  -2  -2    0.70    0.17
  -4  -2   2    0.42    0.10
  -4   2   2    0.40    0.12
   4   2  -2    0.69    0.18
  -4   2   2    0.64    0.11
  -4   2   2    0.68    0.19
   4   2  -2    0.46    0.08
   3  -2  -2    0.54    0.14
  -3  -2   2    0.24    0.14
  -3   2   2    0.39    0.16
  -3   2   2    0.37    0.11
   3   2  -2    0.70    0.15
   3   2  -2    0.47    0.08
  -2  -2   2   92.03    5.46
  -2  -2   2   89.99    6.06
   2  -2  -2   86.78    5.91
  -2   2   2   91.52    5.57
  -2   2   2   77.55    5.98
   2   2  -2   88.65    5.53
  -1  -2   2  106.49    8.54
   1  -2  -2  123.54    8.36
  -1   2   2  137.84    7.77
   1   2  -2  113.76    7.82
  -1   2   2  129.44    8.51
  -1   2   2  135.15    7.85
   0  -2   2    0.12    0.11
   0   2   2    0.07    0.09
   0   2   2    0.20    0.11
   0   2  -2    0.12    0.06
   0   2   2    0.02    0.07
   0   2  -2    0.12    0.03
   0   2  -2    0.22    0.09
   0   2   2    0.11    0.09
  -1  -2  -2    6.15    0.44
   1  -2   2    7.43    0.51
   1  -2   2    6.59    0.55
  -1   2  -2    7.19    0.48
   1   2   2    5.65    0.50
  -1   2  -2    6.64    0.44
   1   2   2    6.80    0.48
   2  -2   2  594.17   38.67
   2   2   2  586.29   38.68
  -2   2  -2  592.04   36.17
  -2   2  -2  540.04   35.80
  -3  -2  -2  118.64    8.65
   3  -2   2  159.09    9.39
  -3   2  -2  137.26    8.67
  -3   2  -2  132.59    8.74
   3   2   2  145.62    9.39
   3   2   2  141.63    9.63
  -4  -2  -2   35.57    2.65
   4  -2   2   46.19    2.98
   4  -2   2   43.27    2.91
   4   2   2   47.17    3.10
  -4   2  -2   37.96    2.67
  -4   2  -2   40.24    2.67
   4   2   2   42.78    2.92
  -5  -2  -2  217.64   14.51
   5  -2   2  229.06   15.71
   5  -2   2  251.66   15.99
  -5   2  -2  225.39   14.52
   5   2   2  242.15   15.73
   6  -2   2   49.66    3.45
   6  -2   2   46.18    3.37
  -6  -2  -2   45.51    3.06
   6   2   2   54.94    3.59
  -6   2  -2   46.55    3.08
   6   2   2   47.11    3.38
  -6   2  -2   45.01    3.07
   7  -2   2    4.38    0.64
  -7  -2  -2    4.93    0.47
   7  -2   2    4.52    0.66
   7   2   2    5.05    0.79
   7   2   2    4.38    0.65
  -7   2  -2    4.83    0.49
  -7   2  -2    4.87    0.50
   8  -2   2   69.93    4.93
  -8  -2  -2   71.27    4.49
   8  -2   2   66.75    5.02
  -8   2  -2   69.22    4.50
   8   2   2   78.02    5.18
   8   2   2   65.43    4.92
  -8   2  -2   69.52    4.50
  -9  -2  -2   61.91    3.99
   9  -2   2   62.09    4.51
   9  -2   2   61.46    4.40
   9   2   2   60.30    4.41
   9   2   2   64.11    4.64
  -9   2  -2   59.66    4.00
  10  -2   2   41.16    3.12
 -10  -2  -2   40.77    2.75
 -10   2  -2   39.91    2.77
  10   2   2   44.12    3.34
  10   2   2   40.36    3.11
 -11  -2  -2    0.76    0.28
  11  -2   2    2.14    0.58
  11   2   2    0.73    0.56
 -11   2  -2    1.12    0.29
  12  -2   2   25.68    2.15
 -12  -2  -2   24.37    1.79
 -12   2  -2   23.21    1.81
  12   2   2   25.37    2.16
 -13  -2  -2   18.78    1.45
  13  -2   2   19.60    1.83
 -13   2  -2   18.14    1.48
  13   2   2   18.34    1.85
 -14  -2  -2    0.33    0.26
  14  -2   2   -0.98    0.68
  14   2   2   -0.94    0.69
 -14   2  -2   -0.08    0.26
 -15  -2  -2    8.11    0.90
  15  -2   2    9.85    1.42
  15   2   2   10.01    1.41
 -15   2  -2    8.65    0.94
  16  -2   2    6.85    1.23
 -16  -2  -2    6.97    0.83
 -16   2  -2    7.08    0.86
  16   2   2    4.84    1.20
 -17  -3   2    1.04    0.38
 -16  -3   2    0.95    0.35
  16  -3  -2   -0.22    0.78
  16   3  -2    0.06    0.78
 -16   3   2    0.30    0.39
  15  -3  -2   17.04    1.81
 -15  -3   2   17.77    1.44
 -15   3   2   15.20    1.47
  15   3  -2   17.96    1.82
 -14  -3   2   12.28    1.10
  14   3  -2   14.46    1.49
 -14   3   2    9.93    1.13
  13  -3  -2   -0.29    0.57
 -13  -3   2   -0.10    0.24
 -13  -3   2   -0.17    0.30
 -13   3   2   -0.38    0.27
  13   3  -2   -0.07    0.56
  12  -3  -2   11.91    1.29
 -12  -3   2   11.43    1.10
 -12  -3   2    9.89    0.95
  12   3  -2    9.25    1.20
 -12   3   2    9.48    1.01
 -11  -3   2    9.02    0.83
 -11  -3   2   10.57    0.95
  11  -3  -2    9.00    1.06
 -11   3   2    8.04    0.88
  11   3  -2    7.94    1.07
 -10  -3   2   21.02    1.48
 -10  -3   2   21.04    1.64
  10  -3  -2   20.52    1.71
  10   3  -2   20.24    1.70
 -10   3   2   19.06    1.61
 -10   3   2   18.04    1.49
  -9  -3   2   16.92    1.41
  -9  -3   2   17.15    1.27
   9  -3  -2   17.45    1.49
  -9   3   2   15.91    1.30
   9   3  -2   18.40    1.51
  -9   3   2   16.91    1.40
  -8  -3   2   10.67    0.83
   8  -3  -2   10.12    0.99
  -8  -3   2    9.83    0.94
   8   3  -2   10.60    1.00
  -8   3   2   10.11    0.87
   8   3  -2   10.17    0.73
  -7  -3   2  121.73    7.65
   7  -3  -2  116.01    8.30
  -7  -3   2  117.66    8.44
   7   3  -2  106.47    7.65
  -7   3   2  119.57    7.69
  -7   3   2  144.28    7.81
   7   3  -2  125.93    8.32
   6  -3  -2    2.68    0.46
  -6  -3   2    1.38    0.22
  -6   3   2    2.07    0.22
   5  -3  -2    1.45    0.26
  -5  -3   2    0.63    0.23
  -5  -3   2    1.15    0.17
   5   3  -2    1.50    0.27
  -5   3   2    0.91    0.20
  -5   3   2    1.09    0.27
   5   3  -2    1.28    0.19
   4  -3  -2    7.39    0.62
  -4  -3   2    6.68    0.52
  -4  -3   2    5.52    0.63
  -4   3   2    6.76    0.58
  -4   3   2    7.51    0.61
   4   3  -2    7.87    0.51
  -3  -3   2  128.95    7.54
   3  -3  -2  114.65    8.16
  -3  -3   2  113.22    8.33
   3   3  -2  109.60    7.61
   3   3  -2  135.54    8.19
  -3   3   2  124.75    7.67
   2  -3  -2  155.64   10.66
  -2  -3   2  160.81   10.89
  -2  -3   2  174.70    9.84
  -2   3   2  143.35   10.82
   2   3  -2  153.50    9.97
  -2   3   2  163.23   10.00
  -1  -3   2  100.58    6.68
  -1   3   2   93.10    6.64
   1   3  -2   94.93    6.09
  -1   3   2  106.81    6.05
  -1   3   2   87.15    6.10
   0  -3   2    8.18    0.75
   0   3   2   11.02    0.70
   0   3   2    8.64    0.65
   0   3   2    8.74    0.69
   0   3  -2    8.70    0.64
   1   3   2   52.19    3.53
  -1   3  -2   61.59    3.56
   1   3   2   56.00    3.80
  -1   3  -2   52.97    3.48
   2  -3   2    2.52    0.27
  -2  -3  -2    2.11    0.19
   2  -3   2    2.17    0.28
   2   3   2    1.71    0.24
   2   3   2    1.88    0.29
  -2   3  -2    2.07    0.25
  -2   3  -2    2.23    0.22
   2   3   2    3.01    0.40
   3  -3   2  200.57   12.76
   3   3   2  180.34   12.76
  -3   3  -2  194.10   11.92
  -3   3  -2  183.25   11.80
   4  -3   2   76.33    4.91
  -4  -3  -2   60.23    4.49
   4   3   2   82.59    5.17
  -4   3  -2   68.68    4.55
   4   3   2   73.96    4.92
  -4   3  -2   68.74    4.51
  -5  -3  -2   34.39    2.56
   5  -3   2   43.42    2.88
   5  -3   2   40.21    2.84
   5   3   2   46.26    3.07
  -5   3  -2   36.63    2.59
  -5   3  -2   39.04    2.59
   5   3   2   41.31    2.85
   6  -3   2    0.52    0.28
  -6  -3  -2    0.47    0.14
   6  -3   2    0.45    0.26
  -6   3  -2    0.24    0.17
   6   3   2    0.90    0.30
  -6   3  -2    0.32    0.14
   6   3   2    0.69    0.35
   7  -3   2   78.63    5.61
   7  -3   2   76.74    5.54
  -7  -3  -2   77.00    5.06
  -7   3  -2   80.62    5.09
   7   3   2   82.26    5.81
  -7   3  -2   81.51    5.10
   7   3   2   81.04    5.56
   8  -3   2   42.77    3.48
   8  -3   2   46.69    3.46
  -8  -3  -2   48.52    3.12
   8   3   2   52.19    3.73
  -8   3  -2   48.47    3.14
   8   3   2   46.41    3.46
  -8   3  -2   50.15    3.14
   9  -3   2    0.92    0.46
  -9  -3  -2    0.79    0.22
   9   3   2    0.45    0.50
   9   3   2    0.36    0.42
  -9   3  -2    0.67    0.22
  -9   3  -2    0.42    0.28
  10  -3   2   25.36    1.94
 -10  -3  -2   21.30    1.59
  10   3   2   21.83    2.09
 -10   3  -2   20.97    1.61
  10   3   2   22.46    1.90
 -11  -3  -2   18.19    1.39
  11  -3   2   18.58    1.70
 -11   3  -2   18.65    1.42
  11   3   2   18.35    1.70
 -12  -3  -2    0.11    0.22
  12  -3   2   -0.64    0.61
  12   3   2   -0.28    0.55
 -12   3  -2    0.03    0.24
  13  -3   2   10.36    1.28
 -13  -3  -2    8.39    0.86
 -13  -3  -2   10.13    0.95
  13   3   2    8.84    1.28
 -13   3  -2    8.90    0.92
  14  -3   2    4.33    0.97
 -14  -3  -2    3.85    0.59
  14   3   2    3.86    0.93
 -14   3  -2    3.96    0.65
  15  -3   2    8.00    1.36
 -15  -3  -2    9.12    0.90
 -15   3  -2    7.73    0.92
  15   3   2    8.40    1.35
  16  -3   2   -0.11    0.82
 -16  -3  -2    0.24    0.29
 -16   3  -2    0.42    0.35
  16   3   2   -1.18    0.78
 -17  -4   2   12.24    1.20
 -16  -4   2    1.22    0.37
  16  -4  -2    2.64    0.88
  16   4  -2    1.81    0.80
 -16   4   2    1.19    0.44
  15  -4  -2    1.14    0.80
 -15  -4   2    1.63    0.39
  15   4  -2    1.84    0.79
 -15   4   2    1.53    0.45
 -14  -4   2    1.25    0.34
 -14  -4   2    1.17    0.45
  14  -4  -2    0.55    0.69
  14   4  -2    0.50    0.67
 -14   4   2    0.74    0.39
 -13  -4   2   50.32    3.38
 -13  -4   2   53.62    3.75
  13  -4  -2   49.85    3.81
  13   4  -2   48.80    3.80
 -13   4   2   46.68    3.44
 -12  -4   2   -0.03    0.30
 -12  -4   2    0.29    0.24
  12   4  -2    1.05    0.56
 -12   4   2   -0.19    0.28
 -11  -4   2    1.69    0.40
 -11  -4   2    1.18    0.28
  11  -4  -2    0.77    0.53
  11   4  -2    1.25    0.52
 -11   4   2    0.91    0.32
 -11   4   2    0.72    0.49
  10  -4  -2    1.28    0.48
 -10  -4   2    0.96    0.37
 -10  -4   2    1.48    0.27
 -10   4   2    0.53    0.28
  10   4  -2    1.32    0.46
  -9  -4   2  103.17    6.54
   9  -4  -2   95.60    7.12
  -9  -4   2  106.76    7.24
  -9   4   2   99.08    6.59
   9   4  -2   95.27    7.13
  -9   4   2  117.24    6.70
  -8  -4   2    0.44    0.25
  -8  -4   2    0.65    0.18
   8  -4  -2    0.86    0.36
  -8   4   2    0.26    0.20
  -7  -4   2   15.32    1.15
   7  -4  -2   15.68    1.31
  -7  -4   2   14.08    1.30
  -7   4   2   17.42    1.27
   7   4  -2   17.90    1.35
   7   4  -2   13.81    1.08
  -7   4   2   15.77    1.21
  -7   4   2   18.53    1.14
   6  -4  -2    3.22    0.49
  -6  -4   2    2.44    0.35
   6   4  -2    3.71    0.50
   6   4  -2    2.94    0.31
  -6   4   2    2.04    0.39
   5  -4  -2  191.61   13.38
  -5  -4   2  186.53   13.63
  -5  -4   2  195.79   12.35
  -5   4   2  197.02   12.41
   5   4  -2  199.95   13.40
  -5   4   2  218.77   12.55
   4  -4  -2    8.03    0.70
  -4  -4   2    7.86    0.58
  -4   4   2    8.10    0.70
  -4   4   2    8.00    0.67
  -3  -4   2   60.45    4.66
  -3  -4   2   73.96    4.17
   3  -4  -2   61.04    4.54
   3   4  -2   74.52    4.57
   3   4  -2   63.17    4.23
   2  -4  -2    2.22    0.22
   2  -4  -2    2.14    0.30
  -2  -4   2    1.67    0.31
   2   4  -2    2.00    0.25
  -2   4   2    2.14    0.30
  -1  -4   2  155.35   10.29
   1   4  -2  149.30    9.41
  -1   4   2  140.61   10.25
  -1   4   2  146.74    9.42
  -1   4   2  158.10    9.32
  -1   4   2  145.85   10.06
   0  -4   2   -0.12    0.16
   0   4  -2   -0.05    0.15
   0   4   2    0.26    0.19
   0   4  -2   -0.02    0.09
   0   4   2   -0.06    0.13
   0   4   2    0.13    0.14
   0   4   2   -0.10    0.12
   1  -4   2  112.52    7.38
  -1   4  -2  109.62    6.63
   1   4   2  104.41    6.72
   1   4   2   98.97    7.20
   2  -4   2   32.95    2.45
   2  -4   2   35.93    2.39
  -2  -4  -2   31.72    2.17
  -2   4  -2   34.18    2.19
   2   4   2   34.16    2.40
  -2   4  -2   36.95    2.25
   3  -4   2   18.94    1.28
  -3  -4  -2   15.54    1.12
   3   4   2   15.75    1.14
  -3   4  -2   17.58    1.20
  -3   4  -2   17.11    1.15
   3   4   2   18.65    1.30
  -4  -4  -2   22.62    1.68
   4  -4   2   27.35    1.89
  -4   4  -2   24.00    1.74
   4   4   2   29.38    2.11
  -4   4  -2   25.29    1.72
   4   4   2   28.88    1.92
   5  -4   2   55.83    4.14
   5  -4   2   66.75    4.23
  -5  -4  -2   51.92    3.77
  -5   4  -2   57.09    3.81
   5   4   2   62.45    4.18
   5   4   2   66.51    4.44
  -5   4  -2   58.16    3.84
   6  -4   2   13.68    1.23
  -6  -4  -2   13.89    1.03
   6  -4   2   13.00    1.18
  -6   4  -2   14.91    1.07
   6   4   2   15.82    1.25
   6   4   2   16.84    1.47
  -6   4  -2   15.74    1.09
   7  -4   2   -0.14    0.29
  -7  -4  -2    0.12    0.13
   7  -4   2   -0.34    0.26
  -7   4  -2   -0.11    0.14
   7   4   2   -0.13    0.31
   7   4   2   -0.33    0.39
   8  -4   2    1.02    0.40
  -8  -4  -2    0.32    0.16
  -8   4  -2   -0.24    0.22
   8   4   2    0.25    0.38
  -8   4  -2    0.01    0.18
   8   4   2   -0.47    0.42
   9  -4   2   75.61    5.49
  -9  -4  -2   76.23    4.98
  -9   4  -2   73.37    5.01
   9   4   2   81.15    5.81
  -9   4  -2   85.17    5.05
   9   4   2   75.33    5.50
 -10  -4  -2    3.04    0.47
  10  -4   2    3.06    0.69
 -10   4  -2    2.98    0.52
  10   4   2    3.62    0.70
 -11  -4  -2   15.37    1.19
  11  -4   2   15.00    1.52
  11   4   2   14.66    1.50
 -11   4  -2   15.81    1.25
 -12  -4  -2   -0.01    0.20
 -12  -4  -2    0.04    0.25
  12  -4   2    1.04    0.63
  12   4   2   -0.02    0.57
 -12   4  -2    0.00    0.25
  13  -4   2   12.10    1.53
 -13  -4  -2   14.01    1.15
 -13  -4  -2   15.60    1.29
 -13   4  -2   12.83    1.19
  13   4   2   14.30    1.55
 -14  -4  -2   -0.15    0.26
 -14  -4  -2    0.08    0.22
  14  -4   2   -0.92    0.70
 -14   4  -2   -0.05    0.26
  14   4   2   -0.85    0.67
 -15  -4  -2    7.28    0.82
  15  -4   2    7.22    1.30
 -15   4  -2    7.84    0.89
  15   4   2    7.80    1.32
  16  -4   2    2.02    0.95
 -16  -4  -2    2.53    0.46
 -16   4  -2    2.47    0.51
  16   4   2    1.89    0.96
 -17  -5   2    5.67    0.80
  16  -5  -2    1.11    0.83
 -16  -5   2    1.40    0.37
 -16   5   2    0.99    0.46
  16   5  -2    1.40    0.85
 -15  -5   2   21.31    1.66
  15  -5  -2   20.10    2.07
 -15   5   2   20.92    1.77
  15   5  -2   22.08    2.09
 -14  -5   2    0.26    0.39
 -14  -5   2    0.55    0.29
 -14   5   2   -0.21    0.32
  14   5  -2    0.59    0.66
 -13  -5   2    1.05    0.40
 -13  -5   2    0.91    0.30
  13  -5  -2   -0.01    0.64
  13   5  -2    0.61    0.60
 -13   5   2    0.76    0.35
  12  -5  -2    0.40    0.60
 -12  -5   2    0.60    0.25
 -12  -5   2    0.38    0.36
 -12   5   2   -0.12    0.31
  12   5  -2    0.77    0.56
  11  -5  -2   26.61    2.20
 -11  -5   2   28.48    2.17
 -11  -5   2   27.65    1.91
 -11   5   2   28.90    2.09
 -11   5   2   24.47    1.97
  11   5  -2   25.55    2.21
  10  -5  -2   16.41    1.35
 -10  -5   2   13.66    1.05
 -10  -5   2   13.32    1.21
 -10   5   2   12.01    1.25
  10   5  -2   12.83    1.29
 -10   5   2   11.18    1.10
   9  -5  -2   -0.33    0.37
  -9  -5   2   -0.02    0.22
  -9  -5   2    0.05    0.16
  -9   5   2   -0.01    0.20
  -9   5   2   -0.33    0.32
   9   5  -2   -0.27    0.34
  -8  -5   2    9.94    0.76
  -8  -5   2    6.77    0.90
   8  -5  -2    9.05    0.95
   8   5  -2   10.44    0.98
  -8   5   2    8.82    0.92
   7  -5  -2  130.44    9.03
  -7  -5   2  128.71    8.29
  -7  -5   2  129.97    9.20
   7   5  -2  138.38    9.05
  -7   5   2  132.77    8.37
  -7   5   2  132.05    8.44
  -5  -5   2    7.14    0.53
   5  -5  -2    6.84    0.65
  -5   5   2    5.60    0.63
  -5   5   2    6.08    0.66
   5   5  -2    6.39    0.53
   4  -5  -2    4.70    0.52
  -4  -5   2    4.97    0.40
  -4   5   2    4.08    0.52
  -4   5   2    4.84    0.56
   4   5  -2    4.54    0.42
   3  -5  -2  202.79   14.31
  -3  -5   2  198.10   14.41
   3  -5  -2  194.24   14.12
   3   5  -2  234.51   14.17
  -3   5   2  190.98   13.24
  -3   5   2  240.33   13.14
   3   5  -2  208.77   13.20
   2  -5  -2   21.06    1.41
  -2  -5   2   18.08    1.47
   2  -5  -2   17.01    1.37
  -2   5   2   17.87    1.34
   2   5  -2   20.65    1.30
  -2   5   2   18.37    1.31
  -1  -5   2   27.30    2.00
   1  -5  -2   27.70    1.91
   1   5  -2   26.51    1.78
   1   5  -2   30.07    1.92
  -1   5   2   25.34    1.76
  -1   5   2   25.29    1.92
  -1   5   2   25.21    1.80
   0  -5   2    1.88    0.37
   0   5  -2    2.16    0.34
   0   5   2    3.03    0.36
   0   5   2    2.30    0.42
   0   5   2    2.06    0.37
   1  -5   2    6.65    0.76
   1  -5   2    9.86    0.72
   1   5   2    8.12    0.72
  -1   5  -2    9.92    0.61
  -1   5  -2    8.07    0.67
   1   5   2    7.60    0.66
   2  -5   2    0.91    0.26
  -2  -5  -2    1.10    0.15
  -2   5  -2    0.55    0.18
   2   5   2    1.24    0.25
  -2   5  -2    0.78    0.14
   2   5   2    0.78    0.18
   2   5   2    1.46    0.35
   3  -5   2  127.03    8.49
   3  -5   2  136.18    8.65
  -3  -5  -2  112.47    7.81
   3   5   2  127.43    8.51
  -3   5  -2  123.44    7.84
   3   5   2  119.35    7.91
  -3   5  -2  131.14    7.96
  -4  -5  -2   22.58    1.62
   4  -5   2   27.73    1.84
  -4   5  -2   24.54    1.66
   4   5   2   23.57    1.64
   4   5   2   26.18    1.86
  -4   5  -2   25.77    1.72
  -5  -5  -2   10.89    0.85
   5  -5   2   11.85    1.03
  -5   5  -2   12.57    0.94
   5   5   2   14.56    1.30
   5   5   2   13.35    1.08
  -5   5  -2   11.25    0.90
   6  -5   2   33.93    2.47
   6  -5   2   32.21    2.45
  -6  -5  -2   30.41    2.17
   6   5   2   36.50    2.50
  -6   5  -2   34.36    2.25
  -6   5  -2   34.30    2.22
   6   5   2   31.56    2.68
   7  -5   2   48.77    3.77
   7  -5   2   49.32    3.77
  -7  -5  -2   49.47    3.41
   7   5   2   57.66    4.12
  -7   5  -2   57.35    3.49
  -7   5  -2   53.65    3.46
   7   5   2   55.91    3.82
   8  -5   2    0.51    0.40
  -8  -5  -2    0.60    0.18
  -8   5  -2    0.56    0.27
   8   5   2    0.60    0.51
   8   5   2    0.45    0.39
  -8   5  -2    0.77    0.23
  -9  -5  -2   18.14    1.30
   9  -5   2   17.44    1.57
   9   5   2   16.22    1.60
  -9   5  -2   18.02    1.35
  -9   5  -2   19.65    1.38
 -10  -5  -2    5.18    0.54
 -10   5  -2    3.79    0.57
  10   5   2    4.50    0.76
 -10   5  -2    3.74    0.60
 -11  -5  -2   47.36    3.19
 -11  -5  -2   48.84    3.54
  11  -5   2   47.82    3.64
 -11   5  -2   47.60    3.25
  11   5   2   48.46    3.65
 -12  -5  -2    0.30    0.27
 -12  -5  -2    0.20    0.22
  12  -5   2   -0.90    0.61
 -12   5  -2    0.35    0.25
  12   5   2   -0.20    0.56
 -13  -5  -2    9.62    0.88
  13  -5   2    7.72    1.33
 -13  -5  -2    9.71    0.98
 -13   5  -2   10.03    0.97
  13   5   2    9.80    1.32
 -14  -5  -2    0.08    0.28
  14  -5   2   -1.30    0.68
 -14  -5  -2    0.14    0.23
 -14   5  -2   -0.01    0.27
  14   5   2   -0.69    0.65
 -15  -5  -2    7.31    0.82
  15  -5   2    6.96    1.31
 -15   5  -2    7.37    0.90
  15   5   2    8.62    1.35
 -16  -5  -2    0.21    0.30
 -17  -6   2    8.83    0.97
 -16  -6   2    2.00    0.42
  16  -6  -2    2.57    0.92
  16   6  -2    1.70    0.88
 -16   6   2    1.43    0.48
  15  -6  -2    2.13    0.87
 -15  -6   2    2.08    0.42
 -15  -6   2    2.85    0.59
 -15   6   2    2.05    0.51
  15   6  -2    0.95    0.79
  14  -6  -2    0.12    0.72
 -14  -6   2    0.65    0.29
 -14  -6   2    0.72    0.41
  14   6  -2    0.32    0.69
 -14   6   2    0.17    0.36
  13  -6  -2   22.46    2.13
 -13  -6   2   25.33    1.77
 -13  -6   2   25.08    2.00
 -13   6   2   23.27    1.87
  13   6  -2   21.49    2.12
 -12  -6   2    4.88    0.69
 -12  -6   2    4.91    0.59
 -12   6   2    3.17    0.57
  12   6  -2    3.51    0.81
 -11  -6   2    0.39    0.31
  11  -6  -2    0.15    0.53
 -11  -6   2    0.43    0.23
 -11   6   2   -0.73    0.47
 -11   6   2   -0.02    0.27
  11   6  -2   -0.57    0.49
 -10  -6   2   21.12    1.73
 -10  -6   2   21.04    1.48
  10  -6  -2   17.41    1.74
 -10   6   2   20.61    1.59
  10   6  -2   18.33    1.75
 -10   6   2   24.31    1.71
   9  -6  -2   70.03    5.05
  -9  -6   2   73.04    5.13
  -9  -6   2   71.98    4.57
  -9   6   2   73.40    4.72
  -9   6   2   71.16    4.67
   9   6  -2   67.12    5.05
   8  -6  -2   34.26    2.59
  -8  -6   2   33.29    2.62
  -8  -6   2   35.09    2.30
   8   6  -2   35.43    2.63
  -8   6   2   36.01    2.45
  -8   6   2   33.14    2.38
  -7  -6   2    9.78    0.98
   7  -6  -2    9.65    0.98
  -7  -6   2   10.94    0.80
  -7   6   2   11.16    0.92
  -7   6   2    9.54    0.96
   7   6  -2    9.12    0.77
   7   6  -2   12.07    1.01
  -6  -6   2   22.37    2.01
  -6  -6   2   29.93    1.74
   6  -6  -2   26.68    1.97
  -6   6   2   24.08    1.83
   6   6  -2   26.43    1.74
  -6   6   2   25.48    1.86
  -5  -6   2   73.91    4.23
   5  -6  -2   63.31    4.63
  -5  -6   2   60.09    4.74
   5   6  -2   73.23    4.67
  -5   6   2   66.53    4.37
  -5   6   2   69.48    4.34
   5   6  -2   61.42    4.27
  -3  -6   2   49.18    2.69
   3  -6  -2   40.04    2.98
  -3  -6   2   38.15    3.07
   3  -6  -2   39.13    2.99
  -3   6   2   38.82    2.83
   3   6  -2   42.98    2.79
  -3   6   2   46.16    2.81
   3   6  -2   45.92    3.03
  -2  -6   2   22.93    1.89
   2  -6  -2   27.30    1.84
   2  -6  -2   21.54    1.80
   2   6  -2   27.03    1.71
  -2   6   2   24.82    1.76
   2   6  -2   26.83    1.84
  -2   6   2   24.05    1.69
   1  -6  -2   98.99    6.81
  -1  -6   2   99.33    6.90
  -1   6   2  101.85    6.23
   1   6  -2   99.55    6.73
  -1   6   2   95.46    6.74
  -1   6   2   94.56    6.31
   1   6  -2  101.47    6.30
   0  -6   2    2.75    0.54
   0  -6  -2    2.53    0.35
   0   6   2    3.05    0.44
   0   6  -2    4.11    0.46
   0   6   2    3.99    0.48
   0   6  -2    3.24    0.42
   1  -6   2  172.67   10.73
   1  -6   2  148.24   10.97
   1   6   2  142.77   10.72
  -1   6  -2  175.41    9.89
   1   6   2  160.68   10.04
  -1   6  -2  151.88   10.03
   2  -6   2    7.72    0.76
   2  -6   2    7.75    0.66
  -2  -6  -2    7.15    0.51
  -2   6  -2    5.77    0.56
   2   6   2    8.14    0.72
  -2   6  -2    5.50    0.62
   2   6   2    9.47    0.93
   3  -6   2   21.43    1.50
   3  -6   2   19.41    1.52
  -3  -6  -2   19.56    1.30
  -3   6  -2   20.21    1.41
   3   6   2   18.64    1.38
   3   6   2   18.92    1.52
  -3   6  -2   21.46    1.35
   4  -6   2    6.87    0.62
  -4  -6  -2    5.20    0.45
   4   6   2    6.59    0.83
  -4   6  -2    4.63    0.59
   4   6   2    5.95    0.54
   4   6   2    6.25    0.66
  -4   6  -2    5.29    0.51
   5  -6   2  126.22    8.91
  -5  -6  -2  116.94    8.18
   5   6   2  145.64    9.35
  -5   6  -2  126.34    8.23
  -5   6  -2  134.77    8.34
   5   6   2  136.61    8.95
  -6  -6  -2    6.91    0.59
   6  -6   2    7.10    0.81
   6   6   2    8.15    0.85
  -6   6  -2    7.85    0.73
   6   6   2    6.83    1.04
  -6   6  -2    7.39    0.66
  -7  -6  -2    0.44    0.15
   7  -6   2    0.38    0.37
  -7   6  -2    0.43    0.19
  -7   6  -2   -0.06    0.24
   7   6   2    0.40    0.36
  -8  -6  -2   10.47    0.84
   8  -6   2   10.19    1.09
   8   6   2   10.52    1.13
  -8   6  -2   11.65    0.97
  -8   6  -2   11.08    0.91
  -9  -6  -2   60.72    4.05
   9  -6   2   58.08    4.51
  -9   6  -2   63.02    4.12
  -9   6  -2   71.52    4.18
   9   6   2   60.85    4.54
 -10  -6  -2    0.44    0.21
 -10  -6  -2    0.76    0.29
  10  -6   2    0.76    0.51
 -10   6  -2    0.15    0.27
  10   6   2    0.26    0.49
  11  -6   2   12.76    1.44
 -11  -6  -2   13.18    1.21
 -11  -6  -2   13.56    1.07
 -11   6  -2   13.39    1.14
  11   6   2   13.69    1.47
 -12  -6  -2    4.05    0.52
 -12  -6  -2    3.55    0.60
 -12   6  -2    2.31    0.46
  12   6   2    2.75    0.81
  13  -6   2   17.52    1.86
 -13  -6  -2   18.63    1.58
 -13  -6  -2   17.83    1.39
 -13   6  -2   18.26    1.48
  13   6   2   17.02    1.86
 -14  -6  -2    0.18    0.24
 -14  -6  -2    0.01    0.27
  14  -6   2   -0.62    0.76
 -14   6  -2   -0.23    0.27
  14   6   2   -1.31    0.64
 -15  -6  -2    4.11    0.61
  15  -6   2    3.26    1.00
 -15  -6  -2    4.16    0.67
 -15   6  -2    3.01    0.56
  15   6   2    3.80    1.03
 -16  -6  -2    0.65    0.32
  16  -7  -2   -0.79    0.79
 -16   7   2   -0.36    0.35
  16   7  -2   -1.07    0.71
 -15  -7   2   12.01    1.24
  15  -7  -2   12.19    1.58
 -15   7   2   10.50    1.21
  15   7  -2   10.16    1.51
 -14  -7   2   16.54    1.56
  14  -7  -2   19.69    1.87
 -14  -7   2   16.70    1.35
  14   7  -2   16.53    1.78
 -14   7   2   14.46    1.47
 -13  -7   2    1.01    0.30
 -13  -7   2    1.70    0.48
  13  -7  -2    0.99    0.72
 -13   7   2    1.00    0.41
  13   7  -2    0.31    0.65
  12  -7  -2    7.02    1.16
 -12  -7   2    7.93    0.79
 -12  -7   2    8.25    0.97
 -12   7   2    7.27    0.95
  12   7  -2    7.52    1.14
 -12   7   2   11.49    1.32
 -11  -7   2   26.19    1.81
  11  -7  -2   25.77    2.18
 -11  -7   2   26.66    2.11
 -11   7   2   27.49    2.05
  11   7  -2   23.63    2.13
 -11   7   2   23.46    1.93
 -10  -7   2    4.15    0.65
 -10   7   2    4.18    0.66
  10   7  -2    5.75    0.90
 -10   7   2    3.92    0.68
  -9  -7   2    1.25    0.24
  -9  -7   2    1.26    0.37
   9  -7  -2    2.39    0.55
  -9   7   2    0.17    0.42
  -9   7   2    0.82    0.31
   9   7  -2    0.94    0.48
   8  -7  -2   10.22    1.14
  -8  -7   2   13.51    0.92
  -8  -7   2   11.84    1.14
  -8   7   2   11.06    1.04
   8   7  -2   11.61    1.15
  -8   7   2   12.00    1.13
  -7  -7   2   53.88    4.39
   7  -7  -2   58.75    4.31
  -7  -7   2   63.30    3.90
  -7   7   2   64.84    4.08
   7   7  -2   66.20    4.35
  -7   7   2   61.71    4.02
   7   7  -2   58.44    3.93
  -6  -7   2   30.39    2.41
   6  -7  -2   31.92    2.36
  -6  -7   2   35.27    2.09
  -6   7   2   28.25    2.22
   6   7  -2   30.55    2.12
   6   7  -2   33.80    2.37
  -6   7   2   31.78    2.21
  -5  -7   2   40.49    3.40
  -5  -7   2   51.94    2.99
   5  -7  -2   43.58    3.31
   5   7  -2   46.53    3.06
   5   7  -2   47.35    3.36
  -5   7   2   45.64    3.11
  -5   7   2   51.54    3.18
  -4  -7   2  180.13   12.28
  -4  -7   2  200.80   11.04
   4  -7  -2  156.99   11.99
   4   7  -2  182.90   12.04
   4   7  -2  181.08   11.21
  -4   7   2  179.85   11.16
  -4   7   2  159.50   11.26
  -3  -7   2   38.34    3.19
  -3  -7   2   49.45    2.76
   3   7  -2   49.89    3.15
  -3   7   2   37.36    2.88
   2  -7  -2    0.38    0.16
   2  -7  -2    0.40    0.23
   2   7  -2    0.60    0.20
   2   7  -2    1.05    0.28
  -1  -7   2   95.16    6.90
   1  -7  -2   92.36    6.80
  -1   7   2   96.39    6.74
  -1   7   2   95.16    6.31
   1   7  -2   98.41    6.29
   1   7  -2  100.20    6.73
  -1   7   2  110.47    6.25
   0  -7  -2   21.47    1.56
   0  -7   2   19.27    1.67
   0   7  -2   19.78    1.56
   0   7  -2   23.31    1.49
   0   7   2   18.60    1.49
   0   7   2   20.60    1.57
  -1  -7  -2    0.17    0.14
   1  -7   2    0.10    0.22
   1  -7   2   -0.06    0.19
  -1   7  -2    0.04    0.10
   1   7   2    0.02    0.28
  -1   7  -2   -0.16    0.17
   1   7   2   -0.24    0.24
  -2  -7  -2    6.67    0.73
  -2  -7  -2    7.77    0.57
   2  -7   2   10.01    0.89
  -2   7  -2    8.30    0.64
  -2   7  -2    7.13    0.72
   2   7   2    8.89    0.80
   3  -7   2  101.51    7.13
   3  -7   2  107.90    7.00
  -3  -7  -2   95.66    6.40
   3   7   2  103.26    6.53
  -3   7  -2  105.45    6.46
   3   7   2  100.89    7.03
  -4  -7  -2   77.80    5.22
   4  -7   2   81.45    5.81
   4  -7   2   86.70    5.73
  -4   7  -2   81.74    5.37
   4   7   2   85.62    5.78
  -4   7  -2   87.82    5.29
   4   7   2   81.23    5.32
   5  -7   2    1.93    0.40
   5  -7   2    2.90    0.51
  -5   7  -2    1.97    0.36
   5   7   2    3.23    0.56
  -5   7  -2    1.82    0.29
   6  -7   2   17.99    1.36
  -6  -7  -2   14.06    1.07
  -6   7  -2   15.10    1.15
  -6   7  -2   14.55    1.20
   6   7   2   15.44    1.33
   7  -7   2   41.78    3.27
  -7  -7  -2   41.78    2.91
  -7   7  -2   47.92    3.05
  -7   7  -2   46.24    2.99
   7   7   2   47.62    3.31
  -8  -7  -2    0.15    0.22
   8  -7   2   -0.04    0.37
  -8  -7  -2    0.19    0.14
  -8   7  -2   -0.18    0.17
  -8   7  -2   -0.06    0.28
   8   7   2   -0.34    0.36
  -9  -7  -2    0.82    0.21
  -9  -7  -2    1.07    0.33
   9  -7   2    1.18    0.51
  -9   7  -2    1.02    0.29
   9   7   2    1.45    0.54
  -9   7  -2    0.84    0.37
 -10  -7  -2    2.68    0.49
  10  -7   2    1.93    0.65
 -10  -7  -2    1.82    0.30
 -10   7  -2    1.63    0.37
 -10   7  -2    1.51    0.46
  10   7   2    2.11    0.66
  11  -7   2   22.03    2.01
 -11  -7  -2   21.64    1.59
 -11  -7  -2   21.04    1.81
  11   7   2   22.74    2.01
 -11   7  -2   22.88    1.70
 -12  -7  -2    0.35    0.30
  12  -7   2    0.02    0.62
 -12  -7  -2    0.09    0.20
  12   7   2    0.18    0.64
 -12   7  -2   -0.07    0.26
 -13  -7  -2    5.90    0.78
 -13  -7  -2    6.09    0.69
  13  -7   2    8.46    1.27
 -13   7  -2    6.90    0.82
  13   7   2    6.04    1.08
 -14  -7  -2    3.54    0.54
 -14  -7  -2    3.16    0.60
  14  -7   2    3.85    0.96
 -14   7  -2    2.88    0.52
  14   7   2    2.02    0.91
  15  -7   2    1.38    0.94
 -15  -7  -2    2.00    0.39
 -15  -7  -2    2.30    0.54
  15   7   2    1.36    0.92
 -15   7  -2    2.07    0.49
 -16  -7  -2   -0.04    0.28
 -16  -8   2    6.10    0.96
  15  -8  -2    3.53    0.94
 -15  -8   2    0.96    0.48
 -15   8   2    0.98    0.45
  15   8  -2    0.37    0.73
  14  -8  -2    5.67    1.06
 -14  -8   2    5.33    0.82
  14   8  -2    4.23    0.99
 -14   8   2    5.37    0.87
  13  -8  -2    6.64    1.18
 -13  -8   2    6.54    0.88
  13   8  -2    5.41    0.98
 -13   8   2    5.36    0.90
 -12  -8   2   16.42    1.50
  12  -8  -2   16.57    1.69
  12   8  -2   13.99    1.59
 -12   8   2   16.61    1.43
 -12   8   2   15.49    1.59
  11  -8  -2    2.04    0.68
 -11  -8   2    2.31    0.51
 -11   8   2    1.47    0.44
 -11   8   2    2.52    0.66
  11   8  -2    2.36    0.67
 -10  -8   2   28.14    1.89
 -10  -8   2   26.70    2.21
  10  -8  -2   28.17    2.26
  10   8  -2   26.00    2.23
 -10   8   2   26.52    2.11
 -10   8   2   27.95    2.05
  -9  -8   2   25.07    1.70
   9  -8  -2   27.88    2.09
  -9  -8   2   22.12    1.98
   9   8  -2   24.10    2.02
  -9   8   2   24.94    1.94
  -9   8   2   22.89    1.83
   8  -8  -2   13.15    1.32
  -8  -8   2   13.29    1.27
  -8  -8   2   14.85    1.03
   8   8  -2   15.03    1.32
  -8   8   2   13.05    1.18
  -8   8   2   13.25    1.24
  -7  -8   2   18.56    1.21
  -7  -8   2   17.77    1.48
   7  -8  -2   15.66    1.44
  -7   8   2   15.04    1.37
   7   8  -2   18.18    1.47
  -7   8   2   16.71    1.40
  -6  -8   2   68.39    3.99
   6  -8  -2   58.59    4.41
  -6  -8   2   61.56    4.55
   6   8  -2   57.41    4.06
  -6   8   2   67.45    4.21
   6   8  -2   63.83    4.47
  -6   8   2   62.00    4.14
  -5  -8   2   37.60    2.15
  -5  -8   2   31.65    2.53
   5  -8  -2   32.58    2.44
  -5   8   2   31.57    2.29
  -5   8   2   28.79    2.33
   5   8  -2   34.32    2.50
   5   8  -2   35.62    2.26
  -4   8   2    1.03    0.31
  -4   8   2    1.77    0.41
  -3  -8   2   57.70    4.01
   3  -8  -2   51.14    3.85
  -3  -8   2   62.20    3.45
   3  -8  -2   46.02    3.87
   3   8  -2   58.91    3.62
  -3   8   2   56.69    3.61
   3   8  -2   57.84    3.90
  -3   8   2   49.47    3.67
   2  -8  -2   83.45    6.02
  -2  -8   2   88.86    6.19
   2  -8  -2   80.87    6.09
  -2   8   2   88.02    5.69
   2   8  -2   92.59    6.05
   2   8  -2   93.24    5.64
  -2   8   2   85.75    5.57
  -1  -8   2   10.46    1.10
   1  -8  -2   11.28    0.98
  -1   8   2   10.58    1.05
  -1   8   2   14.26    1.01
   1   8  -2   13.49    1.08
   0  -8   2   12.74    1.23
   0  -8  -2   13.65    1.07
   0   8   2   13.82    1.10
   0   8  -2   13.57    1.04
   0   8  -2   12.69    1.10
   0   8   2   11.09    1.09
   1  -8   2   90.99    5.76
   1  -8   2   71.35    5.91
  -1  -8  -2   82.26    5.85
  -1   8  -2   82.32    5.40
  -1   8  -2   91.35    5.26
   1   8   2   86.93    5.42
   1   8   2   78.87    5.77
   2  -8   2   65.00    4.78
  -2  -8  -2   65.71    4.18
  -2  -8  -2   70.95    4.73
   2  -8   2   70.53    4.63
   2   8   2   68.54    4.35
  -2   8  -2   56.97    4.32
  -2   8  -2   71.01    4.23
   2   8   2   63.21    4.65
   3  -8   2    0.59    0.30
  -3  -8  -2    0.30    0.21
  -3   8  -2    0.04    0.25
   3   8   2    0.51    0.25
   3   8   2    0.23    0.32
  -4  -8  -2   10.82    1.03
  -4  -8  -2   11.67    0.83
   4  -8   2   11.79    1.06
   4   8   2   12.10    1.13
  -4   8  -2   11.69    0.93
  -4   8  -2   11.47    1.00
   4   8   2   14.19    1.01
  -5  -8  -2   25.76    2.09
  -5  -8  -2   24.76    1.77
  -5   8  -2   28.12    1.95
  -5   8  -2   25.12    1.87
   5   8   2   26.71    2.13
   5   8   2   32.62    1.90
  -6  -8  -2   56.36    3.86
  -6  -8  -2   58.20    4.37
   6  -8   2   58.98    4.29
  -6   8  -2   64.57    4.04
   6   8   2   63.61    4.34
  -6   8  -2   63.07    3.96
   7  -8   2    2.31    0.51
  -7  -8  -2    2.92    0.50
  -7  -8  -2    2.67    0.36
   7   8   2    3.98    0.69
  -7   8  -2    2.97    0.47
  -7   8  -2    2.63    0.45
  -8  -8  -2   19.91    1.78
  -8  -8  -2   21.43    1.53
   8  -8   2   22.20    1.86
   8   8   2   21.76    1.88
  -8   8  -2   22.93    1.64
  -8   8  -2   24.78    1.71
   9  -8   2    1.09    0.54
  -9  -8  -2    0.98    0.22
  -9  -8  -2    1.00    0.33
  -9   8  -2    0.99    0.31
   9   8   2   -0.08    0.47
  -9   8  -2    1.01    0.40
  10  -8   2   19.95    1.90
 -10  -8  -2   20.75    1.77
 -10  -8  -2   20.99    1.52
 -10   8  -2   22.71    1.64
 -10   8  -2   23.36    1.71
  10   8   2   20.46    1.91
 -11  -8  -2    3.94    0.63
 -11  -8  -2    4.24    0.54
 -11   8  -2    4.39    0.66
 -11   8  -2    3.76    0.68
  11   8   2    3.72    0.85
 -12  -8  -2   30.31    2.51
  12  -8   2   32.11    2.71
 -12  -8  -2   31.56    2.21
 -12   8  -2   34.02    2.35
  12   8   2   31.53    2.71
 -13  -8  -2    3.21    0.56
 -13  -8  -2    3.57    0.64
  13  -8   2    2.97    0.91
 -13   8  -2    4.22    0.71
  13   8   2    3.98    0.96
 -14  -8  -2   -0.01    0.23
 -14  -8  -2    0.33    0.35
  14  -8   2    0.07    0.75
  14   8   2   -0.14    0.75
 -14   8  -2    0.34    0.34
 -15  -8  -2    1.02    0.45
 -15   8  -2    0.87    0.42
 -16  -9   2    0.58    0.48
  15  -9  -2    0.87    0.84
 -15  -9   2    0.70    0.46
 -15   9   2   -0.34    0.40
  15   9  -2    0.61    0.75
  14  -9  -2   11.28    1.51
 -14  -9   2   11.04    1.21
  14   9  -2    9.77    1.41
 -14   9   2   11.28    1.22
  13  -9  -2    0.78    0.72
 -13  -9   2    0.05    0.36
  13   9  -2   -0.38    0.61
 -13   9   2   -0.19    0.36
  12  -9  -2   27.24    2.37
 -12  -9   2   28.08    2.28
 -12   9   2   25.73    2.26
  12   9  -2   26.13    2.32
 -12   9   2   27.87    2.12
 -11  -9   2    1.34    0.46
  11  -9  -2    1.42    0.69
  11   9  -2    0.45    0.55
 -11   9   2    0.57    0.63
 -11   9   2   -0.21    0.36
  10  -9  -2    6.16    1.05
 -10  -9   2    6.03    0.82
  10   9  -2    6.39    0.97
 -10   9   2    5.40    0.80
 -10   9   2    6.96    1.02
  -9  -9   2    4.25    0.62
   9  -9  -2    2.94    0.67
   9   9  -2    2.46    0.62
  -8  -9   2   51.32    3.90
   8  -9  -2   51.98    3.82
  -8   9   2   53.56    3.62
  -8   9   2   51.63    3.55
   8   9  -2   53.02    3.84
   7  -9  -2   14.54    1.21
  -7  -9   2   11.18    1.12
  -7   9   2   10.27    1.08
   7   9  -2   11.60    1.21
  -7   9   2   11.66    1.16
   6  -9  -2    2.05    0.43
  -6  -9   2    2.25    0.47
  -6   9   2    1.19    0.36
  -6   9   2    1.06    0.44
   6   9  -2    1.94    0.34
   6   9  -2    2.04    0.50
   5  -9  -2    0.50    0.31
   5   9  -2    1.23    0.44
   5   9  -2    1.23    0.27
   4  -9  -2   72.24    5.30
  -4  -9   2   81.03    5.49
  -4   9   2   67.09    5.02
   4   9  -2   78.33    5.35
   4   9  -2   82.09    4.96
  -4   9   2   77.30    4.96
  -3  -9   2    0.98    0.40
   3  -9  -2    1.81    0.42
  -3   9   2    1.00    0.43
  -3   9   2    2.29    0.35
  -2  -9   2    5.19    0.73
   2  -9  -2    6.29    0.70
   2  -9  -2    4.86    0.61
   2   9  -2    6.20    0.68
  -2   9   2    5.24    0.79
   2   9  -2    6.67    0.73
  -2   9   2    6.40    0.68
  -1  -9   2   10.59    1.04
   1   9  -2    8.52    0.89
   1   9  -2    9.05    0.92
  -1   9   2   10.69    1.02
   0  -9  -2   97.57    6.65
   0  -9   2   89.89    6.74
   0   9   2   98.30    6.18
   0   9  -2  101.96    6.16
   0   9  -2   91.19    6.55
   0   9   2   91.19    6.56
   1  -9   2   12.11    1.29
   1  -9   2   14.85    1.18
  -1  -9  -2   15.24    1.20
   1   9   2   12.68    1.21
  -1   9  -2   14.51    1.04
   1   9   2   12.02    1.19
  -1   9  -2   15.12    1.16
  -2  -9  -2   47.99    3.33
   2  -9   2   47.31    3.25
   2  -9   2   40.12    3.39
  -2  -9  -2   45.47    2.89
  -2   9  -2   48.03    2.95
   2   9   2   42.27    3.28
  -2   9  -2   45.02    3.08
   2   9   2   47.85    3.09
  -3  -9  -2    4.27    0.58
  -3  -9  -2    5.33    0.39
  -3   9  -2    4.04    0.52
   3   9   2    4.40    0.71
  -3   9  -2    3.56    0.63
  -4  -9  -2  103.15    6.71
   4  -9   2   99.95    7.47
   4  -9   2  111.64    7.36
  -4  -9  -2  113.80    7.54
   4   9   2  109.02    6.88
   4   9   2  106.76    7.42
  -4   9  -2  112.16    6.80
  -4   9  -2  100.53    6.91
   5  -9   2    0.50    0.30
  -5  -9  -2   -0.10    0.21
  -5  -9  -2    0.03    0.10
  -5   9  -2   -0.26    0.30
   5   9   2   -0.48    0.37
  -5   9  -2   -0.16    0.18
  -6  -9  -2   24.69    1.98
   6  -9   2   25.16    1.96
  -6  -9  -2   23.15    1.66
  -6   9  -2   25.68    1.77
  -6   9  -2   26.17    1.87
   6   9   2   25.05    2.02
  -7  -9  -2    5.51    0.51
  -7  -9  -2    5.05    0.67
  -7   9  -2    5.55    0.68
   7   9   2    4.98    0.91
   8  -9   2    0.03    0.48
  -8  -9  -2    0.36    0.17
  -8  -9  -2    0.84    0.31
   8   9   2    0.56    0.47
  -8   9  -2    0.64    0.28
  -8   9  -2    0.35    0.38
   9  -9   2    0.91    0.56
  -9  -9  -2    0.26    0.17
  -9  -9  -2    0.33    0.29
  -9   9  -2   -0.23    0.39
  -9   9  -2    0.10    0.26
   9   9   2    0.14    0.49
 -10  -9  -2   34.89    2.38
 -10  -9  -2   33.45    2.73
  10  -9   2   33.83    2.81
  10   9   2   34.35    2.83
 -10   9  -2   36.53    2.52
 -10   9  -2   39.12    2.61
 -11  -9  -2   -0.01    0.29
 -11  -9  -2    0.24    0.20
  11  -9   2    0.30    0.65
  11   9   2   -0.30    0.58
 -11   9  -2    0.06    0.30
 -11   9  -2    1.26    0.52
  12  -9   2    6.67    1.18
 -12  -9  -2    6.77    0.85
 -12   9  -2    8.57    0.90
  12   9   2    5.96    1.07
 -13  -9  -2    0.25    0.35
  13  -9   2    2.41    0.81
 -13   9  -2    0.35    0.36
  13   9   2   -0.65    0.67
  14  -9   2   18.17    2.00
 -14  -9  -2   18.16    1.70
  14   9   2   19.94    2.01
 -14   9  -2   19.05    1.65
 -15  -9  -2    0.22    0.36
 -15   9  -2   -0.14    0.36
 -15 -10   2    0.38    0.44
 -15  10   2    0.47    0.43
 -14 -10   2    6.30    0.93
  14 -10  -2    6.05    1.13
  14  10  -2    5.43    1.03
 -14  10   2    5.60    0.96
 -13 -10   2    1.94    0.57
  13 -10  -2    2.92    0.86
 -13  10   2    1.26    0.53
  13  10  -2    1.57    0.74
 -12 -10   2   16.52    1.56
  12 -10  -2   15.33    1.73
 -12  10   2   18.86    1.70
  12  10  -2   14.70    1.64
 -12  10   2   16.57    1.48
  11 -10  -2   -0.08    0.62
 -11 -10   2    0.74    0.39
 -11  10   2    0.42    0.40
  11  10  -2   -0.14    0.54
  10 -10  -2   34.80    2.84
 -10 -10   2   35.03    2.81
 -10  10   2   34.15    2.57
 -10  10   2   37.77    2.70
  10  10  -2   34.34    2.80
  -9  10   2    2.48    0.67
  -9  10   2    2.51    0.51
   9  10  -2    1.97    0.67
  -8 -10   2    9.02    1.04
   8 -10  -2   10.70    1.12
   8  10  -2    9.82    1.14
  -8  10   2    9.70    0.99
  -8  10   2    8.75    1.11
  -7 -10   2    7.28    0.80
   7 -10  -2    5.99    0.82
   7  10  -2    4.29    0.84
  -7  10   2    5.84    0.86
  -7  10   2    5.18    0.78
   6 -10  -2   44.56    3.34
  -6 -10   2   47.38    3.47
   6  10  -2   48.03    3.42
   6  10  -2   46.40    3.08
  -6  10   2   44.17    3.22
  -6  10   2   45.47    3.14
  -5 -10   2    1.01    0.35
   5 -10  -2    1.43    0.38
   5  10  -2    0.52    0.37
  -5  10   2   -0.31    0.40
  -5  10   2    0.18    0.30
   4 -10  -2    1.15    0.35
  -4 -10   2    0.82    0.36
   4  10  -2    1.11    0.30
   4  10  -2    0.95    0.39
  -4  10   2    0.58    0.29
  -4  10   2    0.64    0.40
  -3 -10   2    2.44    0.49
  -3  10   2    1.69    0.51
  -2 -10   2  148.54   10.67
   2 -10  -2  140.91   10.42
   2 -10  -2  145.39   10.57
   2  10  -2  148.29   10.43
  -2  10   2  145.97    9.82
  -2  10   2  175.73    9.69
   2  10  -2  164.53    9.77
   1 -10  -2    6.00    0.72
   1  10  -2    6.46    0.80
  -1  10   2    6.37    0.82
   0 -10   2    1.56    0.50
   0 -10  -2    1.86    0.35
   0  10   2    1.48    0.46
   0  10  -2    2.05    0.41
   0  10  -2    0.71    0.49
   0  10   2    3.24    0.51
   1 -10   2   12.28    1.21
  -1 -10  -2   10.19    0.94
   1  10   2   10.85    1.08
  -1  10  -2    8.20    0.97
  -2 -10  -2   62.21    3.86
   2 -10   2   62.97    4.31
   2 -10   2   54.06    4.47
  -2 -10  -2   65.16    4.41
   2  10   2   58.32    4.34
  -2  10  -2   58.48    4.07
   2  10   2   67.08    4.11
   3 -10   2    5.69    0.70
  -3 -10  -2    6.80    0.74
  -3 -10  -2    5.95    0.49
  -3  10  -2    7.11    0.83
   4 -10   2   11.82    1.00
  -4 -10  -2   10.82    0.99
  -4 -10  -2   10.89    0.76
   4  10   2    9.92    1.05
  -4  10  -2   10.24    0.88
  -4  10  -2    9.16    1.00
   4  10   2   10.89    1.00
  -5 -10  -2    0.25    0.24
  -5  10  -2   -0.33    0.23
  -5  10  -2   -0.12    0.35
   5  10   2    0.64    0.44
  -6 -10  -2   33.51    2.32
   6 -10   2   37.12    2.68
  -6 -10  -2   36.23    2.74
   6  10   2   33.82    2.75
  -6  10  -2   38.26    2.59
  -6  10  -2   36.00    2.46
  -7 -10  -2    0.94    0.34
   7 -10   2    0.65    0.45
  -7  10  -2   -0.40    0.41
   7  10   2    1.14    0.52
  -7  10  -2    0.57    0.29
   8 -10   2   31.53    2.60
  -8 -10  -2   31.25    2.59
  -8  10  -2   34.22    2.47
   8  10   2   34.59    2.69
  -8  10  -2   35.70    2.37
  -9 -10  -2   10.22    1.17
   9 -10   2   13.27    1.39
  -9  10  -2   15.87    1.32
  -9  10  -2   13.30    1.16
   9  10   2   11.44    1.37
 -10 -10  -2   13.31    1.36
  10 -10   2   15.17    1.60
 -10  10  -2   17.62    1.47
 -10  10  -2   17.14    1.33
  10  10   2   13.83    1.55
 -11 -10  -2    0.94    0.38
  11 -10   2    1.41    0.70
  11  10   2   -0.20    0.65
 -11  10  -2    0.40    0.33
 -11  10  -2   -0.37    0.52
  12 -10   2   24.07    2.26
 -12 -10  -2   24.16    2.07
  12  10   2   25.11    2.28
 -12  10  -2   26.20    1.97
 -13 -10  -2    0.59    0.39
  13 -10   2   -0.49    0.75
  13  10   2    0.13    0.71
 -13  10  -2    0.24    0.37
 -14 -10  -2   -0.13    0.31
  14  10   2   -0.32    0.76
 -14  10  -2   -0.16    0.33
  14 -11  -2    7.82    1.42
 -14 -11   2    6.24    0.98
  14  11  -2    6.41    1.23
 -14  11   2    7.15    1.06
 -13 -11   2    0.21    0.39
  13 -11  -2    1.23    0.78
 -13  11   2   -0.24    0.73
  13  11  -2   -0.04    0.68
 -13  11   2   -0.23    0.39
 -12 -11   2   10.02    1.18
  12 -11  -2   10.30    1.43
  12  11  -2    9.58    1.35
 -12  11   2    9.74    1.18
 -12  11   2   11.67    1.45
  11 -11  -2    8.95    1.32
 -11 -11   2    6.00    0.90
 -11  11   2    7.83    1.23
  11  11  -2    4.40    0.98
 -11  11   2    6.20    0.95
 -10 -11   2   13.11    1.32
  10 -11  -2   13.89    1.54
 -10  11   2   12.75    1.28
  10  11  -2   13.15    1.50
 -10  11   2   13.86    1.47
  -9 -11   2    0.88    0.42
   9 -11  -2   -0.09    0.59
   9  11  -2    0.95    0.61
   8 -11  -2   21.24    1.89
  -8 -11   2   22.68    1.93
  -8  11   2   23.30    1.89
   8  11  -2   21.17    1.94
  -8  11   2   22.82    1.79
  -7 -11   2    1.54    0.45
   7 -11  -2    0.65    0.45
   7  11  -2   -0.28    0.44
  -7  11   2    0.33    0.34
  -7  11   2   -0.20    0.48
  -6 -11   2    4.10    0.66
   6 -11  -2    5.59    0.75
   6  11  -2    4.31    0.76
  -6  11   2    4.12    0.72
  -6  11   2    3.51    0.70
   5 -11  -2    0.32    0.36
   5  11  -2    0.83    0.32
   5  11  -2    0.50    0.40
  -5  11   2    1.19    0.50
   4 -11  -2   26.73    2.14
  -4 -11   2   28.83    2.26
  -4  11   2   25.83    2.14
   4  11  -2   30.76    2.05
   4  11  -2   28.16    2.20
  -4  11   2   27.55    2.02
  -3 -11   2   10.70    1.19
   3  11  -2   13.70    1.21
  -3  11   2   12.53    1.08
   2 -11  -2    1.23    0.39
  -2 -11   2    1.43    0.52
   2  11  -2    1.16    0.36
  -2  11   2    2.47    0.45
   2  11  -2    0.70    0.42
  -2  11   2    1.03    0.53
  -1 -11   2   23.25    1.78
   1 -11  -2   18.35    1.57
  -1  11   2   21.18    1.69
   1  11  -2   17.01    1.59
   1  11  -2   18.09    1.55
   0 -11  -2   56.53    4.05
   0 -11   2   54.68    4.19
   0  11  -2   51.31    4.01
   0  11  -2   61.22    3.79
   0  11   2   60.07    3.87
   0  11   2   52.16    4.02
   1 -11   2   13.85    1.22
   1 -11   2   11.62    1.35
  -1 -11  -2   15.56    1.23
  -1  11  -2   14.85    1.26
   1  11   2   12.76    1.27
  -2 -11  -2    7.41    0.81
   2 -11   2   10.14    0.89
   2 -11   2    5.90    0.99
   2  11   2    9.09    0.98
   2  11   2    9.21    0.98
  -2  11  -2    6.43    0.86
   3 -11   2   34.14    2.34
  -3 -11  -2   32.58    2.41
   3  11   2   33.33    2.28
  -3  11  -2   25.31    2.23
   3  11   2   29.48    2.40
   4 -11   2   20.29    1.58
  -4 -11  -2   20.43    1.64
  -4  11  -2   20.03    1.61
   4  11   2   17.57    1.53
   4  11   2   18.52    1.65
  -5 -11  -2   -0.05    0.24
   5 -11   2    0.43    0.32
  -5  11  -2   -0.70    0.40
   5  11   2   -0.21    0.43
   6 -11   2   42.41    3.00
  -6 -11  -2   38.40    3.04
   6  11   2   41.74    3.08
  -6  11  -2   37.90    2.87
  -7 -11  -2   10.03    1.07
   7 -11   2   11.59    1.18
   7  11   2   10.64    1.27
  -7  11  -2   11.17    1.08
   8 -11   2    3.44    0.73
  -8 -11  -2    4.46    0.66
   8  11   2    3.64    0.81
  -8  11  -2    5.03    0.69
  -8  11  -2    5.58    0.90
   9 -11   2   -0.19    0.54
  -9 -11  -2    0.24    0.30
   9  11   2   -0.19    0.59
  -9  11  -2   -0.02    0.28
  -9  11  -2   -0.21    0.45
 -10 -11  -2   14.85    1.46
  10 -11   2   16.02    1.67
  10  11   2   13.30    1.68
 -10  11  -2   18.50    1.57
 -10  11  -2   16.74    1.39
  11 -11   2    5.98    1.14
 -11 -11  -2    6.32    0.85
 -11  11  -2    6.88    0.88
 -11  11  -2    7.40    1.10
  11  11   2    4.48    1.00
  12 -11   2    0.70    0.75
 -12 -11  -2    1.37    0.44
  12  11   2    1.05    0.74
 -12  11  -2    1.24    0.43
 -13 -11  -2    0.64    0.40
  13 -11   2    0.97    0.81
  13  11   2   -0.03    0.74
 -13  11  -2    0.66    0.42
 -14  11  -2   14.78    1.46
 -14  12   2    0.98    0.56
  13 -12  -2   12.15    1.57
 -13 -12   2    9.81    1.23
 -13  12   2   10.55    1.58
  13  12  -2    9.47    1.49
 -13  12   2    9.86    1.23
  12 -12  -2    3.66    0.92
 -12 -12   2    3.48    0.70
  12  12  -2    2.87    0.89
 -12  12   2    2.88    0.61
 -12  12   2    3.26    0.91
  11 -12  -2   -1.09    0.69
 -11 -12   2   -0.06    0.38
  11  12  -2   -0.53    0.66
 -11  12   2   -0.27    0.40
 -11  12   2    0.74    0.67
  10 -12  -2    6.21    1.16
 -10 -12   2    6.63    0.91
  10  12  -2    4.43    0.98
 -10  12   2    7.92    1.00
 -10  12   2    9.59    1.27
  -9 -12   2   43.79    3.55
   9 -12  -2   45.79    3.52
   9  12  -2   46.30    3.55
  -9  12   2   46.91    3.38
  -9  12   2   46.86    3.26
  -8 -12   2   14.00    1.39
  -8  12   2   13.06    1.30
   8  12  -2   12.99    1.47
  -8  12   2   12.41    1.43
  -7 -12   2    1.03    0.48
   7 -12  -2    1.18    0.50
  -7  12   2    0.84    0.60
   7  12  -2    0.41    0.53
   6 -12  -2   12.08    1.29
  -6 -12   2   15.42    1.40
  -6  12   2   14.18    1.43
   6  12  -2   12.94    1.35
  -5 -12   2    2.14    0.52
   5  12  -2    1.95    0.55
  -4 -12   2    3.67    0.63
   4  12  -2    3.55    0.64
  -4  12   2    2.68    0.66
   4  12  -2    3.48    0.55
   3 -12  -2   17.85    1.63
  -3 -12   2   21.93    1.77
   3  12  -2   20.44    1.60
  -3  12   2   19.41    1.70
   3  12  -2   18.88    1.66
  -2 -12   2   43.95    3.23
   2 -12  -2   40.35    3.08
   2 -12  -2   38.91    3.11
   2  12  -2   46.43    2.95
   2  12  -2   42.20    3.09
  -2  12   2   37.11    3.00
  -1 -12   2   24.78    2.10
   1 -12  -2   25.07    1.98
   1  12  -2   29.64    1.97
  -1  12   2   20.99    1.99
   1  12  -2   23.31    1.98
   0 -12  -2    3.81    0.57
   0 -12   2    3.13    0.68
   0  12   2    2.42    0.63
   0  12   2    1.69    0.62
   0  12  -2    2.61    0.54
   0  12  -2    1.87    0.61
   1 -12   2   31.66    2.66
  -1 -12  -2   33.54    2.51
   1 -12   2   33.37    2.47
  -1  12  -2   32.31    2.38
   1  12   2   31.06    2.51
   1  12   2   33.53    2.46
   2 -12   2    5.98    1.02
   2 -12   2    8.55    0.88
  -2 -12  -2   10.14    0.90
  -2  12  -2    9.57    1.01
   2  12   2    6.55    0.91
   2  12   2    7.86    0.98
   3 -12   2    0.95    0.34
  -3 -12  -2    0.60    0.31
   3  12   2    0.60    0.41
   3  12   2    0.21    0.46
  -3  12  -2    0.53    0.44
  -4 -12  -2    2.34    0.47
   4  12   2    1.78    0.59
   5 -12   2   38.82    2.67
  -5 -12  -2   36.96    2.76
  -5  12  -2   30.01    2.57
   5  12   2   34.26    2.74
   6 -12   2    5.25    0.85
  -6 -12  -2    6.11    0.82
  -6  12  -2    8.60    1.10
   6  12   2    6.00    0.96
  -7 -12  -2    0.42    0.34
   7 -12   2    0.52    0.46
   7  12   2   -0.08    0.58
  -7  12  -2    0.35    0.49
  -8 -12  -2   18.03    1.68
   8 -12   2   19.69    1.75
  -8  12  -2   19.83    1.72
   8  12   2   18.64    1.82
  -9 -12  -2   20.77    1.86
   9 -12   2   19.80    1.93
  -9  12  -2   24.84    1.90
   9  12   2   20.06    2.01
 -10 -12  -2    1.86    0.50
  10 -12   2    1.37    0.71
  10  12   2    1.62    0.79
 -10  12  -2    1.73    0.61
  11 -12   2    0.33    0.68
 -11 -12  -2    0.08    0.33
  11  12   2   -0.18    0.73
 -11  12  -2   -0.52    0.58
  12 -12   2    3.32    0.95
 -12 -12  -2    4.76    0.75
  12  12   2    2.91    1.01
 -12  12  -2    2.75    0.83
 -13  13   2   -0.88    0.79
 -12 -13   2    0.25    0.43
  12 -13  -2   -0.43    0.75
 -12  13   2   -0.77    0.69
  12  13  -2   -0.71    0.70
 -11 -13   2   11.80    1.29
  11 -13  -2   10.03    1.46
 -11  13   2   11.09    1.46
  11  13  -2   11.14    1.47
 -10 -13   2    2.31    0.60
  10  13  -2    0.84    0.81
 -10  13   2    1.53    0.80
  -9 -13   2    0.72    0.43
   9  13  -2   -0.02    0.69
  -9  13   2    0.43    0.68
   8 -13  -2    7.38    1.11
  -8 -13   2    9.94    1.12
   8  13  -2    6.63    1.13
   7 -13  -2   58.05    4.37
  -7 -13   2   60.40    4.53
  -7  13   2   60.41    4.26
   7  13  -2   60.80    4.44
  -6 -13   2   -0.02    0.36
   6  13  -2   -0.90    0.51
  -6  13   2   -1.06    0.57
  -5 -13   2   12.94    1.35
   5 -13  -2   13.24    1.32
   5  13  -2   13.27    1.37
  -5  13   2   12.91    1.47
   5  13  -2   16.07    1.32
  -4 -13   2   15.15    1.44
  -4  13   2   12.02    1.49
   4  13  -2   14.35    1.39
   3 -13  -2   20.79    1.69
  -3 -13   2   18.64    1.76
  -3  13   2   17.97    1.79
   3  13  -2   22.27    1.72
   3  13  -2   18.22    1.71
   2 -13  -2    1.43    0.47
  -2 -13   2    2.09    0.58
   2  13  -2    0.66    0.47
   2  13  -2    0.61    0.53
  -2  13   2    0.08    0.62
  -1 -13   2   30.31    2.48
   1 -13  -2   28.17    2.31
   1 -13  -2   27.78    2.33
   1  13  -2   32.26    2.29
  -1  13   2   31.03    2.40
   1  13  -2   29.31    2.36
   0 -13  -2    2.34    0.47
   0 -13   2    3.31    0.70
   0  13   2    0.26    0.66
   0  13   2    1.19    0.64
   0  13  -2    1.84    0.55
   1 -13   2    5.31    0.97
   1 -13   2    7.12    0.84
  -1 -13  -2    7.38    0.81
   1  13   2    6.34    0.96
   1  13   2    4.92    0.86
  -1  13  -2    5.69    0.94
  -2 -13  -2    0.74    0.34
   2  13   2    0.49    0.54
  -2  13  -2   -0.40    0.47
   2  13   2    0.62    0.48
   3 -13   2   23.40    1.87
  -3 -13  -2   23.23    1.93
   3  13   2   23.27    1.99
   3  13   2   23.77    1.92
   4 -13   2   21.88    1.83
  -4 -13  -2   22.44    1.90
  -4  13  -2   25.05    1.93
   4  13   2   21.64    1.93
   5 -13   2   -0.13    0.37
  -5 -13  -2   -0.06    0.29
   5  13   2   -0.35    0.52
  -5  13  -2   -0.48    0.47
  -6 -13  -2    3.74    0.64
   6  13   2    2.28    0.71
  -7 -13  -2   31.84    2.62
   7 -13   2   33.62    2.59
  -7  13  -2   31.83    2.51
   7  13   2   33.87    2.68
   8 -13   2    8.44    1.11
  -8 -13  -2    8.01    0.98
   8  13   2    7.36    1.23
   9 -13   2    3.89    0.79
  -9 -13  -2    3.80    0.68
   9  13   2    3.49    0.88
  -9  13  -2    3.20    0.76
  10 -13   2    3.29    0.79
 -10 -13  -2    2.52    0.57
 -10  13  -2    1.94    0.71
  10  13   2    1.10    0.80
 -11 -13  -2   11.41    1.23
  11 -13   2   10.19    1.46
  11  13   2   10.18    1.51
 -11  13  -2   13.51    1.50
 -12 -13  -2    0.12    0.33
  12 -13   2   -1.03    0.67
  12  13   2   -1.15    0.74
 -12  13  -2   -1.05    0.66
 -12 -14   2    0.57    0.48
  12 -14  -2    1.04    0.88
 -12  14   2   -0.72    0.82
 -11 -14   2   -0.01    0.42
  11 -14  -2    1.07    0.78
 -11  14   2   -0.88    0.70
  11  14  -2   -0.82    0.70
  10 -14  -2    0.53    0.68
 -10 -14   2    1.53    0.55
  10  14  -2   -0.66    0.64
   9 -14  -2   35.59    3.01
  -9 -14   2   37.39    3.08
  -9  14   2   38.04    3.00
   9  14  -2   38.98    3.05
  -8  14   2    0.14    0.70
  -7 -14   2    5.77    0.93
   7 -14  -2    7.56    1.03
  -7  14   2    5.35    0.99
   7  14  -2    7.59    1.08
  -6 -14   2    0.68    0.45
   6 -14  -2    1.05    0.50
  -6  14   2    1.07    0.72
  -5 -14   2   19.49    1.70
   5 -14  -2   15.94    1.55
  -5  14   2   17.30    1.73
   5  14  -2   16.78    1.64
  -4 -14   2    0.05    0.43
   4  14  -2    0.59    0.44
  -3 -14   2   18.66    1.71
   3 -14  -2   16.12    1.57
  -3  14   2   15.65    1.71
   3  14  -2   20.29    1.62
   3  14  -2   18.01    1.64
   2 -14  -2    1.96    0.51
  -2 -14   2    0.71    0.54
   2  14  -2    0.00    0.59
   2  14  -2    1.01    0.52
  -1 -14   2   23.77    2.12
   1 -14  -2   22.88    1.97
   1  14  -2   22.03    2.03
   1  14  -2   26.98    1.98
  -1  14   2   23.45    2.12
   0 -14   2    5.42    0.98
   0 -14  -2    4.67    0.70
   0  14   2    3.65    0.85
   0  14  -2    3.18    0.71
   0  14   2    2.02    0.80
   1 -14   2   44.87    3.58
  -1 -14  -2   49.50    3.69
   1  14   2   48.29    3.69
   1  14   2   54.10    3.59
  -1  14  -2   49.14    3.48
  -2 -14  -2   18.85    1.50
   2 -14   2   13.92    1.41
  -2  14  -2   16.60    1.54
   2  14   2   14.28    1.60
   2  14   2   15.40    1.52
  -3 -14  -2    5.26    0.77
   3 -14   2    6.03    0.82
   3  14   2    6.12    1.01
   3  14   2    6.49    1.11
  -4 -14  -2    4.10    0.67
   4  14   2    2.32    0.76
  -4  14  -2    2.11    0.74
  -5 -14  -2   39.67    2.98
   5 -14   2   37.04    2.86
   5  14   2   39.02    2.99
  -5  14  -2   35.73    2.85
  -6 -14  -2    0.45    0.35
   6 -14   2   -0.33    0.42
  -6  14  -2    1.06    0.55
   6  14   2   -0.84    0.54
   7 -14   2   -0.34    0.45
  -7 -14  -2    0.29    0.32
  -7  14  -2    0.31    0.55
   7  14   2   -0.46    0.60
  -8 -14  -2    0.04    0.29
  -8  14  -2   -0.86    0.55
   8  14   2   -0.84    0.61
   9 -14   2   16.03    1.68
  -9 -14  -2   17.30    1.63
  -9  14  -2   17.92    1.74
   9  14   2   17.90    1.80
  10 -14   2    0.02    0.63
 -10 -14  -2    0.35    0.35
  10  14   2   -0.91    0.70
 -10  14  -2    0.45    0.64
 -11 -14  -2    2.53    0.60
  11 -14   2    1.99    0.86
 -11  14  -2    1.70    0.81
  11  14   2    1.20    0.89
 -12  14  -2    0.66    0.81
 -11 -15   2   16.46    1.74
  11 -15  -2   16.21    1.89
 -11  15   2   17.56    2.00
 -10 -15   2    0.80    0.54
  10 -15  -2    2.83    0.85
 -10  15   2    0.51    0.84
  10  15  -2    0.72    0.75
   9 -15  -2    1.32    0.69
  -9 -15   2    0.98    0.52
  -9  15   2    0.63    0.76
   9  15  -2    1.16    0.75
   8 -15  -2    2.13    0.69
  -8 -15   2    2.20    0.62
   8  15  -2    1.13    0.71
   7 -15  -2   24.88    2.23
  -7 -15   2   27.42    2.36
  -7  15   2   26.17    2.34
   7  15  -2   27.69    2.31
  -6 -15   2    0.46    0.48
  -6  15   2   -0.38    0.74
   6  15  -2   -0.99    0.58
   5 -15  -2   13.31    1.39
  -5 -15   2   15.50    1.53
   5  15  -2   14.83    1.48
  -5  15   2   13.37    1.66
   4 -15  -2    1.19    0.45
  -4 -15   2    0.67    0.48
  -4  15   2    0.82    0.73
   4  15  -2   -0.55    0.44
   3 -15  -2   24.65    2.14
  -3 -15   2   26.81    2.31
   3  15  -2   25.84    2.21
   3  15  -2   30.33    2.19
  -3  15   2   24.29    2.27
   2 -15  -2    1.08    0.48
  -2 -15   2    0.56    0.53
   2  15  -2    1.74    0.57
   2  15  -2    0.53    0.66
   1 -15  -2   19.08    1.80
  -1 -15   2   20.70    1.98
   1  15  -2   24.62    1.89
   1  15  -2   19.94    1.89
  -1  15   2   22.06    2.00
   0 -15   2    1.78    0.67
   0 -15   2    1.44    0.51
   0  15  -2    1.70    0.63
   1 -15   2    0.72    0.44
  -1 -15  -2    0.28    0.34
  -1  15  -2   -0.01    0.54
   1  15   2    0.49    0.70
   1  15   2    1.32    0.62
  -2 -15  -2    7.34    0.96
   2 -15   2    9.02    1.00
   2  15   2    7.17    1.19
   2  15   2    8.33    1.27
  -3 -15  -2   37.77    2.96
   3 -15   2   36.07    2.85
   3  15   2   39.11    2.98
  -3  15  -2   37.31    2.89
   4 -15   2    8.69    1.07
  -4 -15  -2    9.28    1.10
  -4  15  -2   12.72    1.34
   4  15   2   10.18    1.24
   5 -15   2    0.72    0.48
  -5 -15  -2    1.07    0.44
  -5  15  -2    0.22    0.55
   5  15   2    0.71    0.64
  -6 -15  -2    0.54    0.40
   6 -15   2    1.76    0.55
   6  15   2   -0.65    0.63
  -7 -15  -2   16.61    1.53
   7 -15   2   14.31    1.48
  -7  15  -2   13.97    1.62
   7  15   2   15.69    1.62
   8 -15   2   -0.32    0.51
  -8 -15  -2    0.53    0.40
  -8  15  -2    1.61    0.68
   8  15   2   -0.44    0.60
  -9 -15  -2    2.87    0.65
   9 -15   2    3.01    0.80
   9  15   2    2.25    0.85
  -9  15  -2    1.94    0.78
  10 -15   2    2.15    0.79
 -10 -15  -2    0.37    0.44
  10  15   2   -0.06    0.73
 -10  15  -2   -0.82    0.69
 -11  15  -2   12.60    1.67
  10 -16  -2    2.69    0.90
  -9 -16   2    5.70    1.00
   9 -16  -2    5.08    1.00
  -9  16   2    4.25    1.08
   9  16  -2    5.13    1.01
  -8 -16   2    0.11    0.47
   8 -16  -2    1.53    0.69
   8  16  -2    0.07    0.63
  -8  16   2   -0.44    0.77
  -7 -16   2    0.88    0.54
   7 -16  -2    1.16    0.61
  -7  16   2    0.86    0.76
   7  16  -2    0.70    0.61
  -6 -16   2    9.11    1.19
   6 -16  -2    9.85    1.20
  -6  16   2   12.34    1.53
   6  16  -2    8.28    1.23
   5 -16  -2    7.92    1.05
  -5 -16   2    7.73    1.08
  -5  16   2    6.29    1.14
   5  16  -2    7.04    1.12
   4 -16  -2    0.92    0.45
  -4 -16   2   -0.03    0.44
   4  16  -2   -0.65    0.59
  -4  16   2   -1.21    0.69
   3 -16  -2    2.06    0.56
  -3 -16   2    1.96    0.62
  -3  16   2    1.21    0.77
   3  16  -2    2.34    0.67
   3  16  -2    1.36    0.72
  -2 -16   2    6.23    1.02
   2 -16  -2    5.08    0.87
   2  16  -2    5.23    1.00
   2  16  -2    5.59    0.89
  -2  16   2    4.44    1.03
  -1 -16   2   14.22    1.64
   1 -16  -2   16.56    1.55
  -1  16   2   15.32    1.79
   1  16  -2   18.74    1.66
   0 -16   2    0.31    0.45
   0 -16  -2    0.15    0.43
   0  16  -2    0.02    0.60
   0  16   2   -0.41    0.62
   1 -16   2   28.15    2.53
   1  16   2   33.35    2.72
  -1  16  -2   32.45    2.60
   1  16   2   37.08    2.72
  -2 -16  -2   10.83    1.23
   2 -16   2    8.87    1.16
   2  16   2   13.41    1.44
   2  16   2   12.32    1.54
  -2  16  -2   14.07    1.46
  -3 -16  -2    0.99    0.45
   3 -16   2    0.80    0.45
   3  16   2    1.20    0.68
  -3  16  -2    2.07    0.71
   4 -16   2    2.79    0.59
  -4 -16  -2    2.16    0.57
   4  16   2    1.86    0.76
  -5 -16  -2   17.13    1.62
   5 -16   2   17.45    1.57
  -5  16  -2   13.66    1.70
   5  16   2   17.68    1.70
  -6 -16  -2    5.17    0.86
   6 -16   2    5.39    0.94
   6  16   2    4.73    0.92
  -6  16  -2    8.17    1.20
  -7 -16  -2    0.10    0.38
   7 -16   2   -0.17    0.51
  -7  16  -2   -0.81    0.61
   7  16   2   -0.62    0.65
   8 -16   2    3.67    0.81
  -8 -16  -2    3.30    0.69
   8  16   2    2.81    0.87
  -8  16  -2    1.32    0.82
   9 -16   2   12.37    1.51
  -9 -16  -2   11.52    1.35
   9  16   2   13.31    1.59
  -9  16  -2   12.09    1.63
   8 -17  -2    8.39    1.32
  -8 -17   2    9.06    1.27
   8  17  -2    9.76    1.32
  -8  17   2    9.99    1.61
  -7 -17   2    5.13    0.99
   7 -17  -2    5.82    1.06
   7  17  -2    4.95    0.95
  -7  17   2    3.51    1.07
   6 -17  -2    0.77    0.58
  -6 -17   2    0.50    0.53
  -6  17   2   -0.08    0.82
   6  17  -2    0.30    0.62
   5 -17  -2    2.45    0.67
  -5 -17   2    2.45    0.71
   5  17  -2    2.80    0.75
  -5  17   2    4.74    1.03
   4 -17  -2   11.96    1.33
  -4 -17   2   13.64    1.49
  -4  17   2   11.57    1.69
   4  17  -2   13.07    1.42
   3 -17  -2    1.28    0.52
  -3 -17   2    1.02    0.60
  -3  17   2    0.21    0.79
   3  17  -2    1.67    0.65
   3  17  -2    0.74    0.76
  -2 -17   2    0.39    0.52
   2 -17  -2    0.08    0.46
   2  17  -2    0.30    0.56
  -2  17   2   -0.51    0.70
   2  17  -2   -0.40    0.70
   1 -17  -2    1.18    0.56
  -1  17   2    1.87    0.79
   1  17  -2    1.66    0.70
   0 -17  -2    3.34    0.70
   0 -17   2    3.86    0.71
   0  17  -2    3.33    0.83
   0  17   2    2.76    0.92
   1 -17   2    1.24    0.53
   1  17   2    1.04    0.76
  -1  17  -2    1.46    0.73
   2 -17   2    0.95    0.48
  -2 -17  -2    1.04    0.48
   2  17   2    2.25    0.79
  -2  17  -2   -0.13    0.73
  -3 -17  -2    9.66    1.17
   3 -17   2   10.46    1.15
   3  17   2   11.63    1.34
  -3  17  -2    7.99    1.47
  -4 -17  -2   12.80    1.39
   4 -17   2   12.40    1.35
   4  17   2   14.74    1.52
  -4  17  -2   13.97    1.63
  -5 -17  -2    0.43    0.43
   5 -17   2    0.36    0.55
   5  17   2    1.14    0.74
  -5  17  -2    0.21    0.71
   6 -17   2    6.88    1.02
  -6 -17  -2    6.32    0.98
  -6  17  -2    4.21    1.02
   6  17   2    6.72    1.19
  -7 -17  -2    5.50    0.92
   7 -17   2    5.80    1.03
  -7  17  -2    4.84    1.03
   7  17   2    4.65    0.98
  -8 -17  -2    1.61    0.59
  -7 -18   2    0.60    0.55
   6 -18  -2   10.30    1.39
  -6 -18   2   12.75    1.48
  -6  18   2   11.80    1.77
   6  18  -2   12.05    1.45
  -5 -18   2    0.21    0.50
   5 -18  -2    1.26    0.62
  -5  18   2   -1.58    0.85
   5  18  -2   -0.08    0.70
   4 -18  -2    1.00    0.56
  -4 -18   2    0.95    0.62
   4  18  -2    1.46    0.76
  -4  18   2    0.60    0.82
   3 -18  -2    2.35    0.64
  -3 -18   2    3.03    0.80
  -3  18   2    4.77    1.05
   3  18  -2    3.87    0.85
   2 -18  -2   23.73    2.25
  -2  18   2   28.61    2.56
   2  18  -2   29.18    2.39
  -1 -18   2   -0.92    0.49
   1 -18  -2   -0.06    0.56
  -1  18   2   -0.53    0.76
   1  18  -2    0.52    0.66
   0 -18  -2    0.95    0.66
   0 -18   2    1.13    0.64
   0  18   2    3.10    0.87
   0  18  -2    2.45    0.81
   1 -18   2    0.02    0.53
  -1  18  -2   -0.42    0.67
   1  18   2   -0.80    0.69
   2 -18   2   14.88    1.62
   2  18   2   20.90    1.95
  -2  18  -2   18.96    1.90
   3 -18   2    0.71    0.48
  -3 -18  -2   -0.19    0.40
  -3  18  -2    0.82    0.76
   3  18   2    1.06    0.81
  -4 -18  -2    8.14    1.11
   4 -18   2    8.28    1.10
  -4  18  -2    7.07    1.23
   4  18   2   10.73    1.31
  -5 -18  -2    1.28    0.54
   5 -18   2    2.20    0.67
  -5  18  -2    1.44    0.84
   5  18   2    0.66    0.78
  -6 -18  -2    5.25    0.93
   6  18   2    5.39    1.03
  -6 -19   2    1.37    0.66
  -5 -19   2    0.34    0.56
  -4 -19   2   26.45    2.48
   4 -19  -2   24.62    2.27
  -4  19   2   29.67    2.69
   3 -19  -2    1.45    0.60
   3  19  -2   -0.17    0.82
  -3  19   2   -0.61    0.84
   2 -19  -2    0.04    0.53
   2  19  -2    0.71    0.70
  -2  19   2    0.94    0.81
  -1 -19   2    0.78    0.55
   1 -19  -2   -0.50    0.48
   1  19  -2   -0.63    0.69
  -1  19   2    0.17    0.79
   0 -19  -2    7.93    1.15
   0 -19   2    7.46    1.10
   0  19  -2   11.76    1.50
   0  19   2    9.60    1.62
   1 -19   2   -0.64    0.45
  -1 -19  -2    0.44    0.53
  -1  19  -2   -0.12    0.69
   2 -19   2    1.44    0.58
  -2  19  -2    2.27    0.87
   3  19   2    0.18    0.82
  -3  19  -2   -0.81    0.75
  -4 -19  -2   10.45    1.32
  -5 -19  -2   -0.12    0.45
  -1  20   2    0.89    0.95
   1  20  -2    2.22    0.88
   0  20   2    1.08    0.89
 -17   0   3    0.66    0.40
  17   0  -3   -1.03    0.80
 -16   0   3   -0.32    0.31
  16   0  -3   -0.48    0.74
 -15   0   3   18.89    1.56
  15   0  -3   17.68    1.85
  14   0  -3   -1.20    0.57
 -14   0   3   -0.28    0.28
 -13   0   3    5.55    0.71
  13   0  -3    3.94    0.85
 -12   0   3   -0.43    0.24
  11   0  -3   23.96    2.21
 -11   0   3   31.55    2.16
 -11   0   3   27.38    2.00
  10   0  -3    0.31    0.43
  10   0  -3   -0.19    0.15
 -10   0   3   -0.38    0.18
 -10   0   3   -0.38    0.20
   9   0  -3   83.51    5.35
   9   0  -3   79.98    5.84
  -9   0   3   88.36    5.41
   8   0  -3   -0.16    0.12
  -7   0   3    0.51    0.17
   7   0  -3    0.48    0.30
  -7   0   3    0.89    0.21
   7   0  -3    0.72    0.16
  -6   0   3   -0.29    0.10
   6   0  -3   -0.15    0.08
   6   0  -3   -0.23    0.16
  -5   0   3   70.63    4.75
  -5   0   3   77.50    5.20
   5   0  -3   71.49    4.76
   5   0  -3   80.43    5.14
  -4   0   3    0.02    0.11
   4   0  -3    0.08    0.06
  -4   0   3   -0.03    0.07
   4   0  -3    0.02    0.10
  -3   0   3  199.33   13.93
   3   0  -3  207.29   12.79
  -3   0   3  203.61   12.70
  -2   0   3   -0.07    0.06
   2   0  -3   -0.04    0.04
   2   0  -3   -0.03    0.05
  -2   0   3   -0.08    0.09
  -1   0   3  229.26   13.76
   1   0  -3  213.70   13.87
   0   0   3    0.04    0.09
   0   0  -3    0.02    0.03
   0   0   3    0.07    0.09
   1   0   3  290.61   18.76
  -1   0  -3  275.75   17.37
  -1   0  -3  274.47   17.54
  -2   0  -3   -0.34    0.05
  -2   0  -3   -0.41    0.05
   2   0   3   -0.37    0.16
   2   0   3   -0.44    0.09
  -3   0  -3   84.98    5.40
   3   0   3   87.63    6.02
   4   0   3    0.19    0.20
  -4   0  -3    0.00    0.06
   4   0   3   -0.33    0.15
  -4   0  -3   -0.02    0.07
  -5   0  -3  193.17   12.44
   5   0   3  206.12   13.49
  -6   0  -3   -0.24    0.11
   6   0   3    0.00    0.27
  -6   0  -3   -0.04    0.10
   6   0   3   -0.31    0.21
  -7   0  -3   47.02    2.98
  -7   0  -3   38.44    2.93
   7   0   3   53.61    3.47
   7   0   3   45.28    3.29
  -8   0  -3    0.03    0.14
   9   0   3   75.48    5.39
  -9   0  -3   72.30    4.72
   9   0   3   72.42    5.19
  10   0   3   -0.22    0.39
 -10   0  -3   -0.12    0.16
 -11   0  -3    7.75    0.74
  11   0   3    6.81    1.05
 -12   0  -3    0.06    0.23
  12   0   3   -0.78    0.56
 -13   0  -3    9.84    0.92
  13   0   3    9.17    1.32
 -14   0  -3    0.07    0.23
  14   0   3   -1.09    0.65
  15   0   3   -1.10    0.73
 -15   0  -3    0.19    0.28
  16   0   3    0.94    0.87
 -16   0  -3    0.16    0.31
 -17  -1   3   18.34    1.57
  17  -1  -3   17.88    1.94
  17   1  -3   15.88    1.95
 -17   1   3   16.90    1.58
 -16  -1   3   -0.17    0.31
  16  -1  -3    1.83    0.80
 -16   1   3   -0.34    0.31
  16   1  -3   -0.03    0.77
 -15  -1   3    4.62    0.71
  15  -1  -3    3.05    0.92
 -15   1   3    4.27    0.73
  15   1  -3    2.12    0.90
  14  -1  -3    1.57    0.71
 -14  -1   3    0.53    0.33
 -14   1   3    0.22    0.34
  14   1  -3    0.42    0.70
 -13  -1   3   23.57    1.75
  13  -1  -3   21.97    2.01
  13   1  -3   22.12    2.01
 -13   1   3   22.82    1.77
 -12  -1   3    5.32    0.72
  12  -1  -3    6.72    0.99
 -12   1   3    5.59    0.75
  12   1  -3    6.32    1.02
  11  -1  -3   60.56    4.48
 -11  -1   3   65.73    4.12
 -11   1   3   62.79    4.12
  11   1  -3   59.37    4.50
 -10  -1   3   24.77    1.86
 -10  -1   3   21.94    1.70
  10  -1  -3   25.05    1.93
  10  -1  -3   21.66    1.62
 -10   1   3   25.73    1.82
  10   1  -3   25.63    1.96
 -10   1   3   20.26    1.69
  -9  -1   3    5.50    0.61
   9  -1  -3    6.12    0.79
   9  -1  -3    4.66    0.54
  -9  -1   3    6.60    0.65
  -9   1   3    4.94    0.59
   9   1  -3    4.24    0.48
  -9   1   3    6.50    0.59
   8  -1  -3    1.23    0.25
  -8  -1   3    1.16    0.27
  -8  -1   3    1.06    0.32
   8  -1  -3    1.71    0.40
  -8   1   3    1.20    0.27
   8   1  -3    1.54    0.41
  -8   1   3    1.16    0.29
   8   1  -3    1.30    0.20
  -7  -1   3  218.36   13.73
   7  -1  -3  197.73   13.52
  -7  -1   3  197.57   12.51
   7  -1  -3  204.45   12.59
   7   1  -3  202.22   13.53
  -7   1   3  202.84   12.52
   7   1  -3  175.70   12.55
  -6  -1   3    4.65    0.49
   6  -1  -3    4.55    0.48
  -6  -1   3    5.84    0.53
   6  -1  -3    5.61    0.59
  -6   1   3    5.79    0.49
   6   1  -3    6.26    0.44
  -6   1   3    5.32    0.51
   5  -1  -3   16.99    1.19
  -5  -1   3   16.49    1.19
   5  -1  -3   19.19    1.32
  -5  -1   3   18.15    1.33
  -5   1   3   17.98    1.28
  -5   1   3   18.41    1.22
   5   1  -3   14.97    1.15
   5   1  -3   18.07    1.31
   4  -1  -3    6.28    0.45
  -4  -1   3    4.92    0.50
   4  -1  -3    6.22    0.50
  -4  -1   3    4.69    0.44
  -4   1   3    6.02    0.49
   4   1  -3    6.22    0.50
   4   1  -3    5.16    0.41
   3  -1  -3  631.31   38.44
   3  -1  -3  587.27   35.96
  -3  -1   3  525.81   35.60
  -3  -1   3  544.41   39.11
   3   1  -3  518.30   35.93
  -3   1   3  638.58   35.65
  -2  -1   3    5.57    0.45
   2  -1  -3    6.47    0.45
  -2   1   3    6.45    0.48
   2   1  -3    5.96    0.43
   1  -1  -3   62.52    4.13
   1  -1  -3   63.31    4.39
  -1  -1   3   65.38    4.55
   1   1  -3   65.45    4.13
  -1   1   3   62.53    4.11
   1   1  -3   70.43    4.40
   0  -1   3   11.42    0.81
   0  -1  -3   10.41    0.75
   0  -1   3   12.63    0.90
   0   1  -3   11.71    0.77
   0   1  -3   11.54    0.74
   1  -1   3  261.31   15.81
   1  -1   3  206.53   15.47
  -1  -1  -3  205.23   14.33
  -1   1  -3  245.67   14.49
   1   1   3  251.65   15.48
  -1   1  -3  216.88   14.33
  -2  -1  -3    1.08    0.13
  -2  -1  -3    1.33    0.16
   2  -1   3    1.41    0.23
   2  -1   3    1.36    0.27
   2   1   3    1.55    0.23
  -2   1  -3    1.53    0.16
   2   1   3    1.68    0.30
  -2   1  -3    1.60    0.18
   3  -1   3   26.78    2.00
  -3  -1  -3   25.06    1.74
   3   1   3   27.37    1.93
   3   1   3   29.71    2.05
  -3   1  -3   27.69    1.75
  -4  -1  -3   17.16    1.21
   4  -1   3   19.23    1.36
  -4   1  -3   18.08    1.22
   4   1   3   18.34    1.36
   5  -1   3  107.90    7.45
   5  -1   3  123.07    7.64
  -5  -1  -3   98.18    6.84
   5   1   3  108.14    7.45
  -5   1  -3  104.85    6.86
   5   1   3  113.90    7.67
  -6  -1  -3    1.62    0.27
   6  -1   3    0.97    0.35
  -6   1  -3    1.20    0.20
  -6   1  -3    1.02    0.18
  -7  -1  -3  126.72    8.11
   7  -1   3  133.82    8.83
   7  -1   3  124.79    9.02
  -7   1  -3  130.62    8.12
   7   1   3  128.36    8.83
   8  -1   3    6.70    0.86
   8  -1   3    7.25    0.89
  -8  -1  -3    7.29    0.62
   8   1   3    7.08    0.92
  -8   1  -3    6.62    0.63
   8   1   3    6.50    0.84
   9  -1   3   37.16    2.98
  -9  -1  -3   38.90    2.56
   9  -1   3   38.39    2.88
   9   1   3   39.11    3.04
  -9   1  -3   38.43    2.56
   9   1   3   37.27    2.89
  10  -1   3   -0.43    0.44
 -10  -1  -3    0.11    0.19
  10  -1   3   -0.33    0.44
  10   1   3   -0.45    0.44
  10   1   3    0.04    0.45
 -10   1  -3    0.14    0.18
 -11  -1  -3   30.58    2.29
  11  -1   3   31.78    2.62
  11   1   3   36.80    2.68
  11   1   3   37.79    2.89
 -11   1  -3   31.40    2.30
  12  -1   3   13.01    1.38
 -12  -1  -3   12.26    1.06
 -12   1  -3   12.14    1.06
  12   1   3   12.88    1.43
  13  -1   3    0.98    0.75
 -13  -1  -3    2.32    0.40
 -13   1  -3    2.28    0.40
  13   1   3    1.61    0.78
 -14  -1  -3    6.91    0.78
  14  -1   3    8.17    1.28
  14   1   3    6.51    1.24
 -14   1  -3    6.51    0.78
  15  -1   3   16.99    1.90
 -15  -1  -3   16.70    1.42
  15   1   3   18.42    1.92
 -15   1  -3   17.14    1.44
  16  -1   3    2.36    0.97
 -16  -1  -3    1.51    0.41
 -16   1  -3    1.51    0.40
  16   1   3    2.14    0.96
 -17  -2   3    1.61    0.45
  17  -2  -3    1.80    0.90
 -17   2   3    1.02    0.48
  17   2  -3   -0.33    0.88
  16  -2  -3    4.36    0.98
 -16  -2   3    4.52    0.74
 -16   2   3    2.99    0.60
  16   2  -3    3.17    0.93
  15  -2  -3    9.23    1.37
 -15  -2   3    9.16    0.99
 -15   2   3    9.31    1.03
  15   2  -3    9.15    1.35
  14  -2  -3    0.62    0.64
 -14  -2   3    0.08    0.30
 -14   2   3   -0.18    0.30
 -13  -2   3    4.48    0.64
  13  -2  -3    3.22    0.81
 -13   2   3    3.69    0.65
  13   2  -3    3.75    0.81
 -12  -2   3    2.72    0.52
  12  -2  -3    2.29    0.66
 -12  -2   3    2.58    0.43
  12   2  -3    2.89    0.70
 -12   2   3    1.83    0.43
 -11  -2   3   40.50    2.74
  11  -2  -3   35.67    2.75
 -11  -2   3   36.10    2.48
 -11   2   3   32.66    2.48
  11   2  -3   33.48    2.77
  10  -2  -3    1.28    0.45
  10  -2  -3    0.19    0.24
 -10  -2   3    0.62    0.24
 -10  -2   3    0.69    0.33
 -10   2   3    0.30    0.25
  10   2  -3    1.65    0.49
  -9  -2   3   50.90    3.22
   9  -2  -3   46.79    3.50
   9  -2  -3   49.24    3.19
  -9  -2   3   55.21    3.56
  -9   2   3   47.66    3.24
   9   2  -3   47.22    3.52
   9   2  -3   43.54    3.12
  -8  -2   3  105.79    6.65
   8  -2  -3   92.39    6.53
  -8  -2   3   98.17    6.03
   8   2  -3   83.96    5.98
   8   2  -3   95.07    6.55
  -8   2   3   93.29    6.05
  -7  -2   3   12.79    1.10
   7  -2  -3   13.88    1.11
  -7  -2   3   11.68    0.98
  -7   2   3   14.65    1.16
   7   2  -3   11.54    0.90
   7   2  -3   13.85    1.14
  -7   2   3   14.92    1.02
  -7   2   3   12.83    1.02
  -6  -2   3   14.00    1.23
   6  -2  -3   15.81    1.23
  -6  -2   3   14.96    1.10
   6   2  -3   17.06    1.24
   6   2  -3   14.86    1.04
  -6   2   3   16.78    1.15
  -6   2   3   15.47    1.13
  -5  -2   3  191.48   12.37
   5  -2  -3  206.91   13.38
  -5  -2   3  194.20   13.61
   5   2  -3  210.60   13.39
   5   2  -3  174.71   12.45
  -5   2   3  203.90   12.41
  -5   2   3  208.05   13.54
  -4  -2   3   10.18    0.90
  -4  -2   3    9.43    0.77
   4  -2  -3   11.89    0.86
   4   2  -3   12.70    0.88
  -4   2   3   13.10    0.91
  -4   2   3   12.33    0.84
   4   2  -3    9.94    0.76
   3  -2  -3    8.43    0.64
  -3  -2   3    7.57    0.57
  -3  -2   3    6.78    0.68
  -3   2   3    9.44    0.65
   3   2  -3    7.72    0.57
  -3   2   3   10.06    0.71
   2  -2  -3   15.49    1.17
  -2  -2   3   15.16    1.27
  -2  -2   3   17.31    1.09
  -2   2   3   16.29    1.18
  -2   2   3   17.97    1.20
   2   2  -3   15.24    1.09
  -2   2   3   19.61    1.15
   1  -2  -3  185.60   12.10
  -1  -2   3  178.58   12.38
  -1   2   3  195.91   11.24
  -1   2   3  172.56   11.37
   1   2  -3  169.71   11.32
   0  -2   3   38.76    3.17
   0   2  -3   46.78    2.88
   0   2   3   51.58    2.92
   0   2  -3   43.48    2.81
   1  -2   3   37.16    2.52
  -1  -2  -3   35.31    2.34
  -1  -2  -3   36.02    2.33
  -1   2  -3   38.11    2.32
   1   2   3   31.75    2.52
  -1   2  -3   42.35    2.38
  -2  -2  -3  121.97    8.88
   2  -2   3  155.33    9.62
   2   2   3  127.91    9.62
   2   2   3  150.45    9.89
  -2   2  -3  142.86    8.89
  -2   2  -3  159.55    9.00
  -3  -2  -3   39.99    2.59
   3  -2   3   44.78    2.84
  -3   2  -3   41.52    2.63
   3   2   3   37.70    2.97
  -3   2  -3   39.00    2.60
   3   2   3   42.28    2.84
   4  -2   3   13.68    1.04
  -4  -2  -3   11.22    0.84
   4  -2   3   13.38    0.98
   4   2   3   12.75    0.98
  -4   2  -3   10.88    0.85
   4   2   3   11.57    1.08
  -4   2  -3   12.35    0.86
   5  -2   3   32.50    2.32
  -5  -2  -3   28.40    2.08
   5  -2   3   35.90    2.41
  -5   2  -3   29.58    2.09
   5   2   3   32.35    2.33
   5   2   3   35.07    2.50
  -6  -2  -3    3.23    0.36
   6  -2   3    3.00    0.51
   6  -2   3    3.84    0.50
   6   2   3    3.57    0.53
  -6   2  -3    2.29    0.35
  -6   2  -3    3.34    0.38
   6   2   3    3.31    0.63
   7  -2   3   31.27    2.38
   7  -2   3   29.94    2.31
  -7  -2  -3   31.38    2.07
   7   2   3   30.00    2.33
  -7   2  -3   27.35    2.04
   7   2   3   35.64    2.53
  -7   2  -3   32.57    2.08
   8  -2   3    6.96    0.84
   8  -2   3    5.11    0.80
  -8  -2  -3    6.02    0.58
  -8   2  -3    5.90    0.58
   8   2   3    5.85    0.92
   8   2   3    6.12    0.79
  -8   2  -3    6.10    0.58
   9  -2   3   35.70    2.59
  -9  -2  -3   32.63    2.26
   9  -2   3   31.11    2.64
   9   2   3   34.41    2.58
  -9   2  -3   33.88    2.28
 -10  -2  -3   17.57    1.35
  10  -2   3   19.09    1.65
 -10   2  -3   18.00    1.36
  10   2   3   18.19    1.64
  10   2   3   18.42    1.80
 -11  -2  -3    0.29    0.23
  11  -2   3   -0.85    0.52
  11   2   3    0.08    0.56
 -11   2  -3    0.32    0.22
  11   2   3   -0.47    0.49
 -12  -2  -3   11.92    1.01
  12  -2   3   13.09    1.37
  12   2   3   11.98    1.40
 -12   2  -3   11.22    1.03
  12   2   3   10.03    1.51
  13  -2   3   21.31    1.99
 -13  -2  -3   20.55    1.58
  13   2   3   23.74    2.02
 -13   2  -3   18.99    1.60
 -14  -2  -3   14.43    1.21
  14  -2   3   14.01    1.62
 -14   2  -3   13.59    1.23
  14   2   3   14.27    1.64
  15  -2   3   -1.29    0.76
 -15  -2  -3    0.03    0.27
 -15   2  -3    0.10    0.29
 -16  -2  -3    2.13    0.44
  16  -2   3    1.31    0.94
 -16   2  -3    2.31    0.47
  16   2   3    1.46    0.94
 -17  -3   3    2.48    0.52
  17  -3  -3    3.34    1.01
 -17   3   3    1.62    0.54
  17   3  -3    2.99    0.96
 -16  -3   3    2.92    0.52
  16  -3  -3    2.21    0.86
  16   3  -3    2.36    0.86
 -16   3   3    1.97    0.52
  15  -3  -3    8.51    1.34
 -15  -3   3   10.10    0.99
 -15   3   3    7.61    1.01
  15   3  -3    9.21    1.35
 -14  -3   3   35.75    2.51
  14  -3  -3   37.74    2.88
  14   3  -3   36.29    2.88
 -14   3   3   30.35    2.54
 -13  -3   3    6.73    0.79
 -13  -3   3    7.83    0.91
  13   3  -3    7.50    1.07
 -13   3   3    5.82    0.80
 -12  -3   3    7.81    0.79
 -12  -3   3    8.19    0.90
  12  -3  -3    6.05    1.05
 -12   3   3    7.19    0.83
  12   3  -3    5.92    1.00
  11  -3  -3    4.83    0.89
  11  -3  -3    5.56    0.61
 -11  -3   3    5.76    0.65
 -11  -3   3    6.13    0.71
 -11   3   3    4.44    0.68
  11   3  -3    5.01    0.80
 -10  -3   3   24.81    1.84
 -10  -3   3   23.20    1.65
  10  -3  -3   21.81    1.86
  10   3  -3   22.41    1.87
 -10   3   3   21.35    1.68
  -9  -3   3   47.71    3.13
  -9  -3   3   49.41    3.47
   9  -3  -3   46.09    3.43
  -9   3   3   51.28    3.27
  -9   3   3   43.82    3.15
   9   3  -3   45.51    3.43
   8  -3  -3    6.05    0.73
  -8  -3   3    6.26    0.58
  -8  -3   3    5.90    0.68
  -8   3   3    6.65    0.80
   8   3  -3    6.08    0.74
  -8   3   3    6.02    0.62
   8   3  -3    5.31    0.48
   7  -3  -3   64.47    4.52
  -7  -3   3   60.00    4.59
  -7  -3   3   65.19    4.15
   7   3  -3   69.44    4.54
   7   3  -3   59.99    4.12
  -7   3   3   70.19    4.48
  -7   3   3   64.20    4.20
  -6  -3   3   85.45    5.61
   6  -3  -3   90.72    6.09
  -6  -3   3   81.87    6.20
  -6   3   3   90.70    5.67
   6   3  -3   85.34    5.62
   6   3  -3  101.01    6.12
  -6   3   3   87.17    6.08
   5  -3  -3    0.97    0.23
  -5  -3   3    0.62    0.13
  -5  -3   3    0.16    0.20
  -5   3   3    0.46    0.16
  -5   3   3    0.74    0.27
   4  -3  -3  108.45    7.31
  -4  -3   3   98.33    7.46
  -4  -3   3  103.11    6.74
  -4   3   3  126.20    6.84
   4   3  -3  115.65    7.33
   4   3  -3   96.44    6.80
  -3  -3   3    7.70    0.72
   3  -3  -3    8.33    0.64
  -3  -3   3    8.46    0.56
  -3   3   3    7.16    0.68
   3   3  -3    8.12    0.58
  -2  -3   3  161.01   10.37
   2  -3  -3  151.55   10.11
   2   3  -3  145.34    9.46
  -2   3   3  136.17   10.28
  -2   3   3  139.00    9.50
  -2   3   3  169.86    9.42
  -1  -3   3    3.52    0.43
  -1   3   3    3.46    0.39
  -1   3   3    3.90    0.37
  -1   3   3    3.56    0.40
   1   3  -3    3.84    0.33
  -1   3   3    3.71    0.36
   0  -3   3  142.46    9.91
   0   3   3  143.15    9.07
   0   3   3  156.80    9.02
   0   3  -3  132.75    8.91
   1  -3   3   51.79    3.19
   1  -3   3   40.77    3.28
  -1   3  -3   48.61    3.00
   1   3   3   42.59    3.19
  -1   3  -3   44.84    2.92
   1   3   3   51.09    3.01
   2  -3   3   72.27    4.48
   2  -3   3   64.77    4.34
  -2   3  -3   62.06    4.07
   2   3   3   59.82    4.35
  -2   3  -3   60.66    4.00
  -3  -3  -3    6.70    0.54
   3  -3   3    7.85    0.65
  -3   3  -3    7.81    0.56
   3   3   3    8.94    0.83
   3   3   3    7.70    0.66
  -3   3  -3    7.44    0.59
   4  -3   3  270.96   16.97
  -4  -3  -3  223.45   15.66
   4   3   3  270.45   16.98
  -4   3  -3  245.53   15.83
   4   3   3  250.69   17.39
  -4   3  -3  251.89   15.69
   5  -3   3   15.68    1.21
   5  -3   3   13.59    1.15
  -5  -3  -3   13.17    0.99
  -5   3  -3   13.82    1.01
   5   3   3   14.93    1.17
  -5   3  -3   14.15    1.01
   5   3   3   15.22    1.35
   6  -3   3    4.80    0.62
  -6  -3  -3    5.06    0.46
   6  -3   3    4.92    0.61
   6   3   3    5.20    0.63
  -6   3  -3    4.34    0.46
   6   3   3    5.09    0.79
  -6   3  -3    5.10    0.48
  -7  -3  -3   68.33    4.15
   7  -3   3   63.54    4.65
   7  -3   3   64.47    4.56
   7   3   3   69.16    4.83
  -7   3  -3   61.59    4.16
  -7   3  -3   61.67    4.16
   7   3   3   65.47    4.58
  -8  -3  -3   77.47    5.02
   8  -3   3   75.85    5.60
   8  -3   3   78.78    5.51
   8   3   3   83.82    5.81
  -8   3  -3   77.07    5.04
   8   3   3   77.46    5.53
  -8   3  -3   80.38    5.04
   9  -3   3    1.02    0.54
  -9  -3  -3    1.43    0.26
   9   3   3    1.40    0.56
  -9   3  -3    1.39    0.27
   9   3   3    1.09    0.50
 -10  -3  -3    2.31    0.35
  10  -3   3    2.54    0.64
  10   3   3    3.08    0.64
 -10   3  -3    1.94    0.35
  10   3   3    2.39    0.78
  11  -3   3    3.42    0.80
 -11  -3  -3    4.24    0.57
  11   3   3    3.88    0.96
  11   3   3    4.92    0.91
 -11   3  -3    4.79    0.60
 -12  -3  -3   16.44    1.29
  12  -3   3   17.02    1.66
 -12   3  -3   16.47    1.32
  12   3   3   16.39    1.67
 -13  -3  -3    0.05    0.21
  13  -3   3   -1.23    0.64
 -13   3  -3   -0.21    0.24
  13   3   3   -0.30    0.62
 -14  -3  -3   11.20    1.01
  14  -3   3   11.70    1.45
  14   3   3   10.88    1.47
 -14   3  -3   10.58    1.04
 -15  -3  -3    3.82    0.60
  15  -3   3    2.56    0.94
  15   3   3    2.40    0.93
 -15   3  -3    2.69    0.50
 -16  -3  -3    1.88    0.42
 -17  -4   3    0.33    0.35
  16  -4  -3   19.46    2.03
 -16  -4   3   21.07    1.65
 -16   4   3   18.79    1.74
  16   4  -3   20.04    2.04
 -15  -4   3    1.27    0.36
 -15   4   3    0.40    0.44
 -14  -4   3    1.01    0.34
  14  -4  -3    1.02    0.68
 -14  -4   3    0.98    0.44
 -14   4   3    0.72    0.38
  14   4  -3    0.71    0.67
 -13  -4   3    9.55    0.90
  13  -4  -3    8.06    1.19
 -13  -4   3    9.20    1.04
 -13   4   3    6.38    0.95
  13   4  -3    8.52    1.15
 -12  -4   3   67.81    4.41
  12  -4  -3   64.73    4.85
 -12  -4   3   75.05    4.91
 -12   4   3   62.13    4.46
  12   4  -3   64.13    4.86
 -11  -4   3   -0.01    0.27
  11   4  -3    0.38    0.46
 -11   4   3   -0.10    0.25
 -10  -4   3    6.38    0.63
  10  -4  -3    5.31    0.83
 -10  -4   3    6.47    0.73
 -10   4   3    5.36    0.68
  10   4  -3    4.86    0.83
 -10   4   3    5.81    0.83
  -9  -4   3    6.74    0.87
   9  -4  -3    8.65    0.94
  -9  -4   3   10.14    0.79
   9   4  -3    9.54    0.97
  -9   4   3    7.23    0.82
   8  -4  -3   45.85    3.44
  -8  -4   3   49.32    3.51
  -8  -4   3   49.11    3.14
   8   4  -3   48.50    3.46
  -8   4   3   55.99    3.30
  -8   4   3   46.13    3.19
   8   4  -3   42.23    3.08
  -6  -4   3   14.81    1.33
  -6  -4   3   16.85    1.15
   6  -4  -3   16.35    1.30
  -6   4   3   18.81    1.31
   6   4  -3   14.68    1.12
   6   4  -3   17.59    1.33
  -6   4   3   17.10    1.23
  -5  -4   3   11.21    0.84
  -5  -4   3    9.59    0.98
   5  -4  -3   13.40    0.98
  -5   4   3   11.83    0.94
  -5   4   3   11.22    0.97
   5   4  -3   12.44    0.83
  -4  -4   3   41.16    2.56
  -4  -4   3   35.79    2.90
   4  -4  -3   38.77    2.81
  -4   4   3   46.20    2.68
   4   4  -3   37.07    2.59
  -4   4   3   38.17    2.68
   4   4  -3   45.40    2.84
  -3  -4   3   10.71    0.99
   3  -4  -3   12.12    0.93
  -3  -4   3   12.25    0.80
  -3   4   3   11.74    0.93
  -3   4   3   13.55    0.93
   3   4  -3   11.51    0.85
  -2  -4   3    9.17    0.80
   2  -4  -3    8.94    0.70
  -2   4   3    8.44    0.68
  -2   4   3    8.12    0.70
   2   4  -3    8.50    0.64
  -1  -4   3   43.66    2.99
  -1   4   3   37.29    2.92
  -1   4   3   38.23    2.83
  -1   4   3   43.41    2.69
   1   4  -3   40.85    2.65
  -1   4   3   42.48    2.66
   0  -4   3    0.85    0.26
   0   4  -3    1.18    0.21
   0   4   3    0.48    0.17
   0   4  -3    0.77    0.15
   0   4   3    0.73    0.18
   0   4   3    0.87    0.22
   0   4   3    0.98    0.26
   1  -4   3    0.82    0.25
   1   4   3    1.42    0.30
  -1   4  -3    1.03    0.14
   1   4   3    1.46    0.32
   1   4   3    0.52    0.19
   1   4   3    0.89    0.19
   2  -4   3  185.12   12.04
  -2  -4  -3  163.99   11.11
   2  -4   3  185.79   12.28
   2   4   3  171.86   12.04
  -2   4  -3  174.87   11.12
   2   4   3  182.00   11.25
  -2   4  -3  187.60   11.27
   3  -4   3    4.45    0.46
  -3  -4  -3    4.22    0.35
   3   4   3    4.62    0.49
   3   4   3    3.62    0.41
   3   4   3    4.51    0.60
  -3   4  -3    4.07    0.42
  -3   4  -3    4.44    0.37
  -4  -4  -3  111.51    8.09
   4  -4   3  132.35    8.79
  -4   4  -3  126.91    8.11
   4   4   3  135.29    9.12
   4   4   3  140.10    8.82
  -4   4  -3  131.63    8.20
   5  -4   3    1.21    0.34
   5  -4   3    1.16    0.30
  -5  -4  -3    0.92    0.16
  -5   4  -3    1.12    0.19
  -5   4  -3    1.05    0.21
   5   4   3    1.41    0.32
   5   4   3    1.07    0.43
   6  -4   3   73.88    5.39
  -6  -4  -3   72.79    4.92
   6  -4   3   72.00    5.47
  -6   4  -3   77.72    4.98
  -6   4  -3   78.57    4.95
   6   4   3   86.10    5.71
   6   4   3   84.50    5.43
   7  -4   3   13.12    1.22
   7  -4   3   12.34    1.23
  -7  -4  -3   13.70    1.01
   7   4   3   12.56    1.37
   7   4   3   15.23    1.26
  -7   4  -3   14.46    1.05
  -7   4  -3   14.88    1.05
   8  -4   3    9.33    1.01
  -8  -4  -3    9.37    0.77
  -8   4  -3    9.62    0.80
   8   4   3    9.38    1.20
  -8   4  -3   10.01    0.81
   8   4   3    9.52    1.02
   9  -4   3    1.61    0.48
  -9  -4  -3    0.50    0.19
   9   4   3    0.51    0.44
  -9   4  -3    0.55    0.23
  -9   4  -3   -0.16    0.27
   9   4   3    0.02    0.52
  10  -4   3   31.21    2.52
 -10  -4  -3   31.63    2.17
 -10   4  -3   31.46    2.21
  10   4   3   32.41    2.54
  10   4   3   32.08    2.76
 -11  -4  -3    0.54    0.23
  11  -4   3    0.10    0.60
 -11   4  -3    0.30    0.25
  11   4   3    0.25    0.55
  12  -4   3    4.20    0.92
 -12  -4  -3    5.40    0.63
 -12   4  -3    6.10    0.69
  12   4   3    5.80    0.97
 -13  -4  -3    3.87    0.55
 -13  -4  -3    4.40    0.60
  13  -4   3    1.88    0.85
 -13   4  -3    3.81    0.61
  13   4   3    3.28    0.86
 -14  -4  -3    6.76    0.74
 -14  -4  -3    6.83    0.82
  14  -4   3    5.51    1.08
 -14   4  -3    6.68    0.80
  14   4   3    8.44    1.28
  15  -4   3   -0.93    0.72
 -15  -4  -3    0.03    0.24
 -15   4  -3   -0.33    0.27
  15   4   3   -0.84    0.75
 -16  -4  -3    6.41    0.81
 -17  -5   3    0.67    0.37
  16  -5  -3    1.30    0.86
 -16  -5   3    1.79    0.41
 -16   5   3    1.28    0.46
  16   5  -3    1.81    0.83
  15  -5  -3    0.30    0.74
 -15  -5   3    0.20    0.28
 -15   5   3   -0.14    0.34
  15   5  -3   -0.06    0.67
 -14  -5   3   40.97    2.81
 -14  -5   3   42.99    3.15
  14  -5  -3   37.68    3.21
 -14   5   3   38.06    2.90
  14   5  -3   41.07    3.24
 -13  -5   3    0.28    0.36
 -13  -5   3    0.31    0.25
 -13   5   3   -0.21    0.29
  13   5  -3    0.38    0.57
 -12  -5   3   -0.17    0.33
 -12  -5   3   -0.11    0.22
  12  -5  -3   -0.13    0.56
  12   5  -3    0.27    0.52
 -12   5   3    0.05    0.31
  11  -5  -3    3.05    0.70
 -11  -5   3    4.27    0.66
 -11   5   3    2.86    0.51
  11   5  -3    3.32    0.68
  10  -5  -3   52.61    3.98
 -10  -5   3   57.20    4.04
 -10  -5   3   56.81    3.61
 -10   5   3   59.84    3.77
  10   5  -3   50.36    3.98
 -10   5   3   52.56    3.68
  -9  -5   3    7.67    0.90
  -9  -5   3   10.75    0.80
  -9   5   3    7.06    0.83
  -9   5   3    8.73    1.03
   9   5  -3   10.07    1.03
  -8  -5   3   29.56    1.91
   8  -5  -3   27.51    2.14
  -8  -5   3   27.01    2.17
   8   5  -3   29.73    2.16
   8   5  -3   25.01    1.84
  -8   5   3   27.13    1.98
  -8   5   3   30.34    2.07
  -7  -5   3    7.51    0.71
   7  -5  -3    7.95    0.90
   7   5  -3   10.70    0.92
   7   5  -3   10.02    0.70
   6  -5  -3  102.67    7.15
  -6  -5   3   95.72    7.30
  -6  -5   3  106.94    6.57
   6   5  -3   91.43    6.61
  -6   5   3  104.95    6.66
   6   5  -3  111.58    7.18
  -6   5   3  118.75    6.76
   5  -5  -3   27.27    1.88
  -5  -5   3   24.72    1.66
  -5   5   3   22.14    1.80
   5   5  -3   26.87    1.69
  -4  -5   3   18.19    1.10
  -4  -5   3   14.73    1.33
   4  -5  -3   15.66    1.25
   4   5  -3   18.91    1.29
  -4   5   3   17.55    1.23
  -4   5   3   13.62    1.21
   4   5  -3   16.11    1.14
   3  -5  -3   20.16    1.54
  -3  -5   3   19.35    1.69
  -3  -5   3   23.34    1.40
   3  -5  -3   24.78    1.60
   3   5  -3   22.89    1.48
  -3   5   3   22.51    1.54
  -3   5   3   19.04    1.54
  -2  -5   3  137.43    8.43
   2  -5  -3  117.28    8.19
  -2   5   3  122.72    7.61
   2   5  -3  124.73    7.66
  -2   5   3  104.09    8.33
  -2   5   3  119.90    7.69
  -1  -5   3    0.42    0.24
   1   5  -3    0.37    0.14
   1   5  -3    0.41    0.20
  -1   5   3    0.49    0.24
  -1   5   3    0.16    0.18
  -1   5   3    0.36    0.17
  -1   5   3   -0.23    0.22
   0  -5   3  140.39   10.50
   0   5   3  136.67   10.50
   0   5  -3  143.71    9.59
   0   5  -3  172.58   10.27
   0   5   3  175.06    9.57
   0   5   3  142.55    9.60
   1  -5   3   19.98    1.27
   1  -5   3   15.26    1.38
   1   5   3   16.57    1.28
  -1   5  -3   15.79    1.19
   1   5   3   16.78    1.20
  -1   5  -3   17.36    1.11
   2  -5   3   43.12    3.11
   2  -5   3   44.93    3.01
  -2  -5  -3   41.07    2.74
  -2   5  -3   43.61    2.75
   2   5   3   40.03    2.81
  -2   5  -3   46.90    2.84
   3  -5   3   52.85    3.59
  -3  -5  -3   46.78    3.27
  -3   5  -3   50.96    3.29
  -3   5  -3   52.92    3.37
   3   5   3   47.46    3.33
   3   5   3   51.70    3.61
   3   5   3   62.18    3.91
  -4  -5  -3   96.12    6.80
   4  -5   3  109.83    7.41
   4   5   3  115.62    7.75
  -4   5  -3  108.89    6.92
   4   5   3  114.98    7.43
  -4   5  -3  107.51    6.83
  -5  -5  -3    1.74    0.26
   5  -5   3    1.54    0.34
   5   5   3    1.72    0.37
  -5   5  -3    1.87    0.31
   5   5   3    1.86    0.53
  -5   5  -3    1.60    0.27
   6  -5   3    9.27    1.00
   6  -5   3   10.71    1.03
  -6  -5  -3   10.32    0.80
  -6   5  -3   11.41    0.87
   6   5   3   11.57    1.25
   6   5   3   11.93    1.06
  -6   5  -3   11.23    0.85
   7  -5   3    1.16    0.42
   7  -5   3    0.96    0.36
  -7  -5  -3    0.76    0.18
  -7   5  -3    0.73    0.21
  -7   5  -3    0.22    0.24
   7   5   3    0.59    0.51
   7   5   3    0.87    0.40
   8  -5   3   59.61    4.58
  -8  -5  -3   61.54    4.14
  -8   5  -3   69.64    4.22
  -8   5  -3   64.60    4.19
   8   5   3   67.70    4.93
   8   5   3   64.73    4.62
  -9  -5  -3   18.34    1.39
   9  -5   3   18.60    1.70
  -9   5  -3   22.53    1.48
   9   5   3   18.87    1.93
  -9   5  -3   19.70    1.45
   9   5   3   18.73    1.71
 -10  -5  -3    4.37    0.54
  10  -5   3    3.98    0.75
 -10   5  -3    4.85    0.61
  10   5   3    3.87    0.94
  10   5   3    4.50    0.79
  11  -5   3    0.77    0.56
 -11  -5  -3   -0.07    0.18
 -11   5  -3   -0.29    0.21
  11   5   3   -0.99    0.50
  12  -5   3   26.34    2.35
 -12  -5  -3   27.46    1.96
 -12  -5  -3   28.63    2.18
 -12   5  -3   26.88    2.01
  12   5   3   28.86    2.40
 -13  -5  -3   -0.21    0.25
 -13  -5  -3   -0.22    0.20
  13  -5   3   -0.94    0.65
 -13   5  -3   -0.22    0.23
  13   5   3   -1.15    0.64
 -14  -5  -3    9.61    0.92
 -14  -5  -3   10.23    1.02
  14  -5   3    9.31    1.43
  14   5   3   10.56    1.42
 -14   5  -3    9.21    0.98
 -15  -5  -3    0.17    0.26
  15  -5   3   -1.20    0.73
 -15   5  -3   -0.05    0.29
  15   5   3   -1.35    0.72
 -16  -5  -3    6.66    0.82
 -16  -6   3    8.11    0.89
  16  -6  -3    7.39    1.38
  16   6  -3    7.25    1.36
 -16   6   3    6.92    1.02
 -15  -6   3    6.08    0.90
 -15  -6   3    5.88    0.76
 -15   6   3    4.91    0.86
  15   6  -3    4.72    1.03
  14  -6  -3    4.35    0.94
 -14  -6   3    4.36    0.65
 -14  -6   3    4.09    0.73
 -14   6   3    3.12    0.59
  14   6  -3    3.78    0.89
 -13  -6   3    1.68    0.49
  13  -6  -3    1.36    0.72
 -13  -6   3    1.91    0.37
 -13   6   3    0.86    0.42
  13   6  -3    0.80    0.69
  12  -6  -3   25.15    2.19
 -12  -6   3   26.70    2.13
 -12  -6   3   25.97    1.85
 -12   6   3   23.64    1.95
  12   6  -3   24.11    2.18
 -12   6   3   27.53    2.12
 -11  -6   3   10.64    1.11
  11  -6  -3   14.12    1.33
 -11  -6   3   11.58    0.95
 -11   6   3    9.39    1.03
  11   6  -3    9.64    1.26
 -11   6   3   10.65    1.25
 -10  -6   3    0.34    0.32
  10  -6  -3   -0.69    0.43
 -10  -6   3    0.24    0.19
 -10   6   3   -0.32    0.24
 -10   6   3    1.26    0.50
  10   6  -3    0.18    0.44
   9  -6  -3   14.45    1.33
  -9  -6   3   15.97    1.09
  -9  -6   3   13.39    1.28
   9   6  -3   13.03    1.32
  -9   6   3   12.68    1.18
   8  -6  -3   41.73    3.01
  -8  -6   3   36.70    3.04
  -8  -6   3   42.36    2.68
  -8   6   3   37.53    2.77
  -8   6   3   42.41    2.86
   8   6  -3   43.92    3.04
  -7  -6   3   -0.26    0.24
  -7   6   3   -0.52    0.35
  -7   6   3   -0.33    0.20
  -6  -6   3   51.71    3.09
  -6  -6   3   42.67    3.51
   6  -6  -3   47.76    3.41
   6   6  -3   40.37    3.10
  -6   6   3   51.22    3.22
   6   6  -3   53.13    3.44
  -6   6   3   49.98    3.25
  -5  -6   3   39.50    2.46
   5  -6  -3   37.23    2.74
   5   6  -3   38.92    2.52
  -5   6   3   33.63    2.58
   5   6  -3   43.20    2.78
  -5   6   3   37.34    2.63
   4  -6  -3  160.51   11.83
  -4  -6   3  164.65   12.10
  -4  -6   3  194.22   10.90
   4   6  -3  186.59   11.88
  -4   6   3  172.39   11.12
   4   6  -3  169.48   11.05
  -4   6   3  178.00   11.02
   3  -6  -3   19.07    1.32
  -3  -6   3   15.40    1.40
   3  -6  -3   14.81    1.23
  -3   6   3   16.13    1.25
  -3   6   3   15.08    1.28
   3   6  -3   20.56    1.36
   3   6  -3   18.03    1.21
  -2  -6   3  102.54    6.74
   2  -6  -3   90.93    6.53
   2  -6  -3   94.24    6.59
  -2   6   3   88.90    6.06
   2   6  -3  109.20    6.56
   2   6  -3   98.02    6.11
  -2   6   3   86.86    6.14
  -1  -6   3   26.44    2.11
  -1   6   3   23.83    2.10
   1   6  -3   29.04    1.88
  -1   6   3   27.19    1.91
  -1   6   3   30.14    2.03
  -1   6   3   28.88    1.89
   0  -6   3    0.64    0.28
   0   6   3    0.65    0.26
   0   6   3    0.44    0.21
   0   6   3    0.85    0.31
   1  -6   3    0.71    0.31
   1   6   3    0.98    0.27
   1   6   3    0.77    0.23
  -1   6  -3    0.57    0.19
   1   6   3    0.95    0.35
  -1   6  -3    0.62    0.12
   2  -6   3  163.82   10.78
   2  -6   3  154.75   10.52
  -2  -6  -3  147.03    9.69
  -2   6  -3  153.77    9.70
   2   6   3  151.92   10.55
   2   6   3  148.61    9.84
  -2   6  -3  169.67    9.87
  -3  -6  -3    0.54    0.10
   3  -6   3    0.62    0.21
   3  -6   3    0.34    0.24
  -3   6  -3    0.35    0.20
   3   6   3   -0.09    0.24
   3   6   3    0.30    0.37
  -3   6  -3    0.24    0.12
  -4  -6  -3    7.57    0.60
   4  -6   3    7.60    0.76
   4  -6   3    9.74    0.81
  -4   6  -3    8.27    0.65
   4   6   3    6.45    0.67
   4   6   3    9.90    0.81
   4   6   3    9.09    1.05
  -4   6  -3    7.33    0.70
  -5  -6  -3   28.91    2.05
   5  -6   3   31.16    2.32
  -5   6  -3   31.62    2.10
  -5   6  -3   31.66    2.16
   5   6   3   33.33    2.61
   5   6   3   33.59    2.36
   6  -6   3  106.68    7.79
  -6  -6  -3  102.52    7.13
  -6   6  -3  115.84    7.18
   6   6   3  116.70    8.19
   6   6   3  122.82    7.84
  -6   6  -3  117.20    7.26
  -7  -6  -3    4.16    0.44
   7  -6   3    3.65    0.60
  -7   6  -3    4.01    0.50
  -7   6  -3    4.95    0.58
   7   6   3    3.87    0.80
   7   6   3    4.70    0.71
  -8  -6  -3    4.80    0.49
   8  -6   3    4.10    0.72
   8   6   3    4.57    0.81
   8   6   3    4.16    0.90
  -8   6  -3    5.05    0.56
  -8   6  -3    4.87    0.64
   9  -6   3    2.42    0.60
  -9  -6  -3    2.41    0.39
  -9   6  -3    1.87    0.35
   9   6   3    1.83    0.60
   9   6   3    1.27    0.71
  -9   6  -3    1.43    0.40
 -10  -6  -3   71.59    4.74
  10  -6   3   69.04    5.28
 -10   6  -3   82.33    4.86
 -10   6  -3   72.04    4.80
  10   6   3   72.49    5.32
 -11  -6  -3    0.90    0.32
 -11  -6  -3    0.48    0.23
  11  -6   3    0.75    0.60
 -11   6  -3    0.51    0.28
  11   6   3    0.16    0.58
  12  -6   3   20.23    2.00
 -12  -6  -3   22.39    1.59
 -12  -6  -3   22.21    1.79
 -12   6  -3   20.97    1.65
  12   6   3   20.83    2.02
  13  -6   3    3.54    0.87
 -13  -6  -3    3.24    0.51
 -13  -6  -3    2.91    0.56
 -13   6  -3    2.33    0.45
  13   6   3    1.84    0.80
 -14  -6  -3    7.82    0.88
 -14  -6  -3    6.99    0.77
  14  -6   3    7.17    1.21
  14   6   3    6.58    1.20
 -14   6  -3    8.13    0.89
 -15  -6  -3    0.00    0.32
 -15  -6  -3   -0.08    0.24
  15  -6   3   -0.76    0.78
  15   6   3   -1.15    0.74
 -15   6  -3   -0.33    0.29
  16  -7  -3    0.68    0.88
  16   7  -3    0.86    0.85
 -16   7   3    0.64    0.44
  15  -7  -3    4.91    1.06
 -15  -7   3    6.99    0.93
  15   7  -3    4.92    1.08
 -15   7   3    6.03    0.94
  14  -7  -3   16.51    1.74
 -14  -7   3   16.19    1.50
  14   7  -3   14.42    1.67
 -14   7   3   12.83    1.40
 -13  -7   3    2.26    0.55
  13  -7  -3    3.34    0.79
 -13  -7   3    2.17    0.38
 -13   7   3    1.67    0.47
  13   7  -3    1.69    0.72
 -12  -7   3   -0.07    0.21
  12  -7  -3   -0.70    0.56
 -12  -7   3   -0.15    0.33
 -12   7   3   -1.25    0.57
  12   7  -3   -0.22    0.53
 -12   7   3   -0.39    0.27
 -11  -7   3    7.41    0.69
 -11  -7   3    7.26    0.88
  11  -7  -3    4.62    0.87
  11   7  -3    6.46    0.99
 -11   7   3    5.11    0.83
  10  -7  -3   48.20    3.53
 -10  -7   3   47.02    3.54
 -10  -7   3   48.46    3.11
 -10   7   3   45.98    3.22
 -10   7   3   47.19    3.31
  10   7  -3   44.29    3.50
  -9  -7   3   34.04    2.22
   9  -7  -3   33.71    2.54
  -9  -7   3   31.70    2.56
  -9   7   3   32.87    2.34
  -9   7   3   32.12    2.42
   9   7  -3   31.88    2.52
  -8  -7   3    8.70    0.69
  -8  -7   3    7.93    0.90
   8  -7  -3    8.27    0.94
  -8   7   3    6.66    0.95
   8   7  -3    8.28    0.93
  -8   7   3    7.64    0.83
  -7  -7   3   27.36    2.40
  -7  -7   3   36.37    2.09
   7  -7  -3   31.08    2.36
  -7   7   3   31.23    2.23
   7   7  -3   33.61    2.39
  -7   7   3   30.35    2.26
   7   7  -3   29.35    2.10
   6  -7  -3   21.90    1.77
  -6  -7   3   25.09    1.53
   6   7  -3   24.97    1.81
  -6   7   3   21.81    1.73
  -6   7   3   19.10    1.66
   6   7  -3   23.38    1.58
   5  -7  -3   24.25    1.72
  -5  -7   3   19.74    1.77
  -5   7   3   19.92    1.63
  -5   7   3   18.80    1.65
   5   7  -3   25.67    1.57
   5   7  -3   24.84    1.76
   4  -7  -3   12.87    1.09
  -4  -7   3   10.62    1.17
  -4   7   3   13.18    1.11
   4   7  -3   15.02    1.16
   4   7  -3   14.80    1.01
  -4   7   3   11.93    1.14
   3  -7  -3  222.23   15.81
  -3  -7   3  254.54   16.18
   3  -7  -3  216.39   16.01
   3   7  -3  254.95   15.85
  -3   7   3  212.18   14.83
  -3   7   3  237.58   14.68
   3   7  -3  244.23   14.79
   2  -7  -3    2.85    0.47
  -2  -7   3    1.92    0.44
   2  -7  -3    2.37    0.31
  -2   7   3    2.15    0.39
   2   7  -3    2.58    0.42
  -2   7   3    1.94    0.32
   2   7  -3    2.40    0.40
   1  -7  -3   87.20    6.16
  -1  -7   3   87.45    6.30
  -1   7   3  100.91    5.70
   1   7  -3   87.21    5.70
  -1   7   3   79.76    5.72
   1   7  -3   90.85    6.10
   0  -7   3  165.95   12.23
   0   7  -3  182.30   11.94
   0   7   3  180.54   11.19
   0   7  -3  176.67   11.17
   1  -7   3   10.12    1.09
   1  -7   3   13.03    0.97
   1   7   3   12.64    1.20
   1   7   3   10.84    0.98
   1   7   3   11.52    1.00
  -1   7  -3   10.94    0.91
  -1   7  -3   11.48    0.81
  -2  -7  -3    3.50    0.30
   2  -7   3    4.10    0.48
   2  -7   3    3.28    0.55
   2   7   3    3.42    0.54
   2   7   3    4.63    0.73
  -2   7  -3    2.93    0.47
  -2   7  -3    3.20    0.37
   2   7   3    2.37    0.41
  -3  -7  -3   14.45    1.00
   3  -7   3   16.06    1.19
   3  -7   3   13.59    1.22
   3   7   3   15.99    1.13
   3   7   3   13.44    1.23
  -3   7  -3   14.57    1.04
   3   7   3   16.83    1.45
  -3   7  -3   13.34    1.12
  -4  -7  -3   59.78    4.22
   4  -7   3   75.58    4.77
   4  -7   3   65.96    4.64
   4   7   3   73.74    5.04
  -4   7  -3   65.01    4.27
  -4   7  -3   64.26    4.36
   4   7   3   65.18    4.32
   4   7   3   68.23    4.71
   5  -7   3   92.85    6.60
  -5  -7  -3   87.56    6.03
  -5   7  -3  100.61    6.19
   5   7   3   97.77    6.64
  -5   7  -3   95.92    6.08
   5   7   3  102.04    7.03
  -6  -7  -3   12.23    0.92
   6  -7   3   11.71    1.15
  -6   7  -3   12.66    1.04
   6   7   3   13.64    1.17
  -6   7  -3   13.19    0.99
   6   7   3   13.15    1.46
   7  -7   3   24.45    1.97
  -7  -7  -3   22.98    1.69
   7   7   3   23.42    2.28
  -7   7  -3   26.76    1.82
  -7   7  -3   25.66    1.76
   7   7   3   27.11    2.02
   8  -7   3   21.86    1.87
  -8  -7  -3   21.28    1.55
   8   7   3   22.54    1.91
  -8   7  -3   24.92    1.69
  -8   7  -3   22.55    1.63
   9  -7   3    1.40    0.54
  -9  -7  -3    0.95    0.22
   9   7   3    0.82    0.52
  -9   7  -3    1.08    0.29
  -9   7  -3    0.84    0.37
 -10  -7  -3    1.94    0.32
  10  -7   3    1.63    0.64
 -10  -7  -3    2.62    0.45
  10   7   3    1.81    0.67
 -10   7  -3    2.07    0.38
 -10   7  -3    1.10    0.44
 -11  -7  -3   15.11    1.18
 -11  -7  -3   14.28    1.32
  11  -7   3   16.53    1.61
  11   7   3   15.11    1.60
 -11   7  -3   15.47    1.27
  12  -7   3   19.23    1.96
 -12  -7  -3   19.59    1.70
 -12  -7  -3   19.61    1.50
  12   7   3   21.31    1.99
 -12   7  -3   21.30    1.61
 -13  -7  -3    0.73    0.27
 -13  -7  -3    0.81    0.36
  13  -7   3    0.82    0.77
 -13   7  -3    1.01    0.35
  13   7   3    0.37    0.73
  14  -7   3    4.63    1.03
 -14  -7  -3    4.50    0.68
 -14  -7  -3    4.34    0.61
  14   7   3    3.82    1.00
 -14   7  -3    4.90    0.74
 -15  -7  -3    5.51    0.79
  15  -7   3    5.54    1.18
 -15  -7  -3    5.49    0.71
 -15   7  -3    6.02    0.86
  15   7   3    5.50    1.18
 -16  -8   3    6.97    1.03
  15  -8  -3   15.01    1.77
 -15  -8   3   15.49    1.50
 -15   8   3   12.65    1.40
  15   8  -3   14.09    1.69
 -14  -8   3    0.76    0.44
  14  -8  -3    1.10    0.79
  14   8  -3   -0.37    0.63
 -14   8   3   -0.17    0.36
 -13  -8   3    9.87    1.08
  13  -8  -3    8.74    1.29
  13   8  -3    7.52    1.21
 -13   8   3    7.77    1.03
 -12  -8   3   14.56    1.44
  12  -8  -3   14.99    1.59
 -12   8   3   13.68    1.36
  12   8  -3   14.30    1.52
 -12   8   3   17.14    1.59
 -11  -8   3   21.01    1.82
  11  -8  -3   22.51    1.93
 -11   8   3   20.15    1.68
  11   8  -3   19.30    1.84
 -11   8   3   21.12    1.85
  10   8  -3    3.94    0.72
 -10   8   3    2.84    0.54
   9  -8  -3   82.86    5.84
  -9  -8   3   84.61    5.27
  -9  -8   3   78.61    5.94
   9   8  -3   81.64    5.83
  -9   8   3   82.20    5.42
  -9   8   3   84.70    5.52
  -8  -8   3   11.12    0.80
   8  -8  -3   11.58    1.13
  -8  -8   3    9.18    1.00
  -8   8   3    8.61    0.96
  -8   8   3    8.66    1.05
   8   8  -3    8.71    1.06
   7  -8  -3    1.16    0.42
  -7  -8   3    0.12    0.33
  -7   8   3   -0.67    0.39
  -7   8   3   -0.22    0.27
   7   8  -3    0.45    0.39
  -6  -8   3    4.60    0.65
   6  -8  -3    2.81    0.48
   6   8  -3    4.36    0.65
  -6   8   3    2.15    0.51
  -6   8   3    2.34    0.46
   6   8  -3    4.06    0.50
   5  -8  -3   23.22    1.83
  -5  -8   3   24.99    1.95
   5   8  -3   25.23    1.88
  -5   8   3   20.65    1.78
  -5   8   3   23.81    1.78
   5   8  -3   25.83    1.69
   4  -8  -3   93.17    6.51
  -4  -8   3   90.37    6.70
  -4   8   3   88.91    6.16
   4   8  -3  100.33    6.56
  -4   8   3   92.70    6.08
   4   8  -3  102.92    6.09
  -3  -8   3    1.05    0.43
   3  -8  -3    1.29    0.25
   3  -8  -3    1.88    0.35
   3   8  -3    2.19    0.40
   3   8  -3    1.77    0.30
  -3   8   3    1.58    0.40
  -2  -8   3    6.53    0.79
   2  -8  -3    5.33    0.65
   2  -8  -3    5.06    0.55
  -2   8   3    7.14    0.79
   2   8  -3    6.29    0.68
   2   8  -3    6.01    0.60
   1  -8  -3   72.32    5.24
  -1  -8   3   74.48    5.40
  -1   8   3   74.61    4.92
  -1   8   3   69.65    5.21
   1   8  -3   77.69    4.87
   1   8  -3   70.60    5.19
  -1   8   3   86.71    4.88
   0  -8  -3    8.61    0.74
   0  -8   3    7.72    0.93
   0   8  -3    8.51    0.83
   0   8   3    7.29    0.84
   0   8  -3    7.68    0.74
   1  -8   3   70.88    5.72
  -1  -8  -3   82.48    5.62
   1  -8   3   86.76    5.53
  -1   8  -3   69.98    5.16
  -1   8  -3   88.88    5.03
   1   8   3   74.96    5.54
   1   8   3   85.55    5.22
   2  -8   3   35.49    2.86
  -2  -8  -3   37.16    2.41
   2  -8   3   42.34    2.72
   2   8   3   39.12    2.59
  -2   8  -3   37.80    2.44
  -2   8  -3   33.45    2.54
   2   8   3   38.15    2.75
   3  -8   3   47.59    3.33
  -3  -8  -3   46.29    2.89
   3  -8   3   48.39    3.22
   3   8   3   41.31    3.03
  -3   8  -3   47.97    2.95
   3   8   3   45.73    3.28
  -3   8  -3   40.27    3.02
  -4  -8  -3    0.42    0.11
   4  -8   3    0.49    0.25
   4  -8   3    0.36    0.29
  -4   8  -3    0.29    0.17
   4   8   3   -0.47    0.34
  -4   8  -3   -0.10    0.26
   5  -8   3   48.59    3.51
   5  -8   3   56.79    3.62
  -5  -8  -3   45.45    3.14
   5   8   3   48.64    3.57
  -5   8  -3   47.58    3.29
  -5   8  -3   48.83    3.21
  -6  -8  -3    5.75    0.50
   6   8   3    4.41    0.78
  -6   8  -3    5.91    0.68
  -6   8  -3    5.24    0.58
   7  -8   3    1.02    0.45
  -7  -8  -3    1.21    0.21
  -7   8  -3    1.06    0.35
  -7   8  -3    1.20    0.27
  -8  -8  -3   12.18    1.15
  -8  -8  -3   12.70    0.97
   8  -8   3   11.41    1.26
  -8   8  -3   13.53    1.06
  -8   8  -3   13.51    1.15
   8   8   3   12.92    1.29
  -9  -8  -3   15.03    1.13
  -9  -8  -3   14.89    1.32
   9  -8   3   13.82    1.46
  -9   8  -3   17.07    1.34
  -9   8  -3   16.01    1.24
   9   8   3   13.65    1.48
  10  -8   3    2.38    0.69
 -10  -8  -3    2.10    0.44
 -10  -8  -3    2.68    0.43
  10   8   3    2.82    0.69
 -10   8  -3    1.75    0.39
  11  -8   3    2.01    0.74
 -11  -8  -3    1.94    0.33
 -11  -8  -3    2.29    0.48
  11   8   3    1.93    0.74
 -11   8  -3    2.10    0.41
  12  -8   3    2.70    0.77
 -12  -8  -3    0.85    0.38
 -12  -8  -3    1.25    0.28
 -12   8  -3    0.99    0.35
  12   8   3    0.49    0.68
 -13  -8  -3   19.29    1.79
 -13  -8  -3   20.41    1.58
  13  -8   3   22.32    2.10
  13   8   3   22.59    2.12
 -13   8  -3   22.93    1.73
  14  -8   3    3.00    1.01
 -14  -8  -3    4.10    0.61
 -14  -8  -3    4.38    0.70
  14   8   3    3.75    1.03
 -14   8  -3    5.07    0.78
 -15  -8  -3    0.36    0.27
 -15  -8  -3    0.36    0.37
 -15   8  -3    0.29    0.38
 -16  -9   3    0.23    0.46
 -15  -9   3    5.18    0.88
  15  -9  -3    4.04    1.07
  15   9  -3    2.42    0.91
 -15   9   3    3.27    0.67
  14  -9  -3    0.21    0.72
 -14  -9   3    0.51    0.45
 -14   9   3   -0.55    0.39
  14   9  -3   -0.45    0.63
 -13  -9   3   15.42    1.50
  13  -9  -3   15.94    1.71
 -13   9   3   16.21    1.69
  13   9  -3   13.51    1.60
 -13   9   3   14.90    1.43
  12  -9  -3   -0.24    0.62
 -12  -9   3    0.47    0.42
 -12   9   3   -0.22    0.37
 -12   9   3    1.89    0.75
  12   9  -3   -0.01    0.54
 -11  -9   3   23.78    2.03
  11  -9  -3   25.08    2.12
  11   9  -3   22.62    2.03
 -11   9   3   23.44    1.89
 -11   9   3   23.08    2.01
  10  -9  -3   11.95    1.29
 -10  -9   3    8.40    1.02
 -10   9   3   10.81    1.25
  10   9  -3    8.97    1.14
 -10   9   3    9.54    1.04
  -9  -9   3    8.03    0.92
   9  -9  -3    8.85    1.10
   9   9  -3    9.21    1.03
  -9   9   3    6.59    1.08
  -9   9   3    8.09    0.91
   8  -9  -3    0.99    0.45
  -8   9   3    0.65    0.37
  -8   9   3    0.49    0.46
   8   9  -3    0.69    0.47
  -7  -9   3   64.16    4.82
   7  -9  -3   65.62    4.69
   7   9  -3   66.02    4.73
  -7   9   3   65.94    4.39
  -7   9   3   68.72    4.48
   6  -9  -3    9.12    0.94
  -6  -9   3    8.56    0.96
  -6   9   3    7.82    1.01
  -6   9   3    7.61    0.90
   6   9  -3    8.23    0.99
   6   9  -3   10.62    0.83
   5  -9  -3    4.92    0.64
  -5  -9   3    3.54    0.63
  -5   9   3    3.40    0.58
   5   9  -3    4.49    0.57
   5   9  -3    4.15    0.66
  -5   9   3    3.73    0.64
   4  -9  -3    2.75    0.49
   4   9  -3    3.60    0.55
   4   9  -3    4.39    0.63
  -3  -9   3  120.28    8.06
   3  -9  -3  109.17    7.81
   3  -9  -3   99.76    7.87
   3   9  -3  124.25    7.31
   3   9  -3  118.76    7.84
  -3   9   3  112.95    7.26
  -3   9   3  112.45    7.39
  -2  -9   3    0.85    0.43
   2  -9  -3    1.04    0.28
  -2   9   3    1.50    0.44
  -1  -9   3    1.87    0.47
   1  -9  -3    2.63    0.38
  -1   9   3    1.98    0.44
   1   9  -3    1.89    0.36
   1   9  -3    1.84    0.42
   0  -9  -3    1.90    0.33
   0  -9   3    1.39    0.46
   0   9   3    1.45    0.46
   0   9  -3    1.36    0.35
   0   9  -3    2.89    0.52
  -1  -9  -3  106.10    7.16
   1  -9   3  108.63    7.04
   1  -9   3   94.34    7.28
   1   9   3   92.87    7.04
   1   9   3  105.95    6.64
  -1   9  -3  109.70    6.42
  -1   9  -3   98.45    6.59
   2  -9   3    0.65    0.26
   2  -9   3    0.11    0.33
  -2  -9  -3    0.36    0.21
  -2  -9  -3    0.35    0.10
   2   9   3    0.15    0.34
  -2   9  -3    0.12    0.25
  -3  -9  -3   11.49    0.79
   3  -9   3   12.41    0.99
  -3  -9  -3   12.38    1.02
   3  -9   3   10.44    1.06
   3   9   3   10.11    1.01
   3   9   3   10.26    1.07
  -3   9  -3   10.55    1.00
  -3   9  -3   11.04    0.87
  -4  -9  -3    9.47    0.67
   4  -9   3    9.48    0.93
  -4  -9  -3    8.97    0.88
  -4   9  -3    8.37    0.89
   4   9   3    8.71    0.93
  -4   9  -3    7.67    0.76
   4   9   3    9.67    1.01
   5  -9   3   18.03    1.45
  -5  -9  -3   17.85    1.47
  -5  -9  -3   17.35    1.21
  -5   9  -3   17.03    1.38
   5   9   3   17.23    1.54
  -5   9  -3   18.46    1.31
  -6  -9  -3    4.65    0.61
   6  -9   3    4.97    0.73
  -6  -9  -3    4.19    0.45
  -6   9  -3    5.22    0.58
  -6   9  -3    3.88    0.58
   6   9   3    5.23    0.79
   7  -9   3   55.97    4.27
  -7  -9  -3   55.57    4.32
  -7  -9  -3   54.48    3.82
  -7   9  -3   61.99    3.92
  -7   9  -3   67.85    4.04
   7   9   3   62.64    4.34
   8  -9   3    0.59    0.51
  -8  -9  -3    1.45    0.25
  -8  -9  -3    1.56    0.37
  -8   9  -3    1.32    0.41
   8   9   3    1.79    0.56
  -8   9  -3    1.28    0.32
   9  -9   3    6.47    1.08
  -9  -9  -3    7.89    0.87
  -9  -9  -3    8.18    0.71
  -9   9  -3    7.85    0.82
  -9   9  -3    8.98    0.97
   9   9   3    8.29    1.09
 -10  -9  -3    0.10    0.18
 -10  -9  -3    0.08    0.27
  10  -9   3    0.48    0.56
  10   9   3   -0.23    0.54
 -10   9  -3   -0.30    0.24
 -10   9  -3   -0.90    0.41
 -11  -9  -3   35.11    2.85
 -11  -9  -3   36.99    2.50
  11  -9   3   36.59    2.99
 -11   9  -3   40.15    2.65
  11   9   3   35.61    3.00
  12  -9   3    0.57    0.73
 -12  -9  -3    0.28    0.32
 -12  -9  -3    0.12    0.22
 -12   9  -3    0.25    0.30
  12   9   3    0.00    0.66
  13  -9   3    0.65    0.76
 -13  -9  -3   -0.22    0.29
 -13   9  -3   -0.04    0.31
  13   9   3   -0.72    0.66
  14  -9   3    1.57    0.83
 -14  -9  -3    0.08    0.34
 -14   9  -3    0.05    0.34
  14   9   3   -0.62    0.76
 -15 -10   3   14.27    1.53
  15 -10  -3   15.18    1.86
 -15  10   3   15.12    1.53
 -14 -10   3    0.07    0.41
  14 -10  -3    1.29    0.83
  14  10  -3    0.00    0.65
 -14  10   3   -0.36    0.41
  13 -10  -3    8.88    1.31
 -13 -10   3    7.99    1.04
 -13  10   3    7.93    1.33
  13  10  -3    5.83    1.12
 -13  10   3    5.79    1.00
 -12 -10   3    0.66    0.45
  12 -10  -3    0.78    0.74
 -12  10   3   -0.17    0.39
  12  10  -3   -0.18    0.54
 -12  10   3    0.31    0.69
  11 -10  -3    7.87    1.16
 -11 -10   3    5.62    0.83
  11  10  -3    7.24    1.03
 -11  10   3    3.86    0.91
 -11  10   3    5.04    0.87
  10 -10  -3    0.37    0.69
 -10 -10   3    4.08    0.75
  10  10  -3    2.26    0.68
   9 -10  -3   44.39    3.26
  -9 -10   3   41.53    3.29
   9  10  -3   42.91    3.27
  -9  10   3   42.52    3.00
  -9  10   3   40.66    3.09
   8 -10  -3    1.16    0.54
  -8 -10   3    0.63    0.40
  -8  10   3    0.19    0.35
   8  10  -3   -0.58    0.47
  -8  10   3   -0.04    0.52
  -7 -10   3    0.74    0.40
   7 -10  -3    1.15    0.42
  -7  10   3    0.18    0.32
   7  10  -3   -0.12    0.44
  -7  10   3    0.30    0.45
   6 -10  -3    6.43    0.80
   6  10  -3    5.96    0.70
   6  10  -3    5.30    0.84
  -6  10   3    8.05    0.98
  -5 -10   3   29.05    2.19
   5 -10  -3   23.66    2.03
   5  10  -3   27.70    2.09
   5  10  -3   28.06    1.90
  -5  10   3   25.30    2.02
  -5  10   3   25.83    1.95
  -4 -10   3   -0.01    0.34
  -4  10   3    0.37    0.42
  -4  10   3    0.28    0.30
   3 -10  -3    0.33    0.30
   3 -10  -3    0.43    0.23
  -3 -10   3   -0.14    0.32
  -3  10   3    0.21    0.39
   3  10  -3    0.65    0.35
  -3  10   3    0.67    0.29
   3  10  -3    0.18    0.26
   2  10  -3    5.78    0.73
   2  10  -3    4.64    0.68
   1 -10  -3  122.79    8.62
  -1 -10   3  133.46    8.82
  -1  10   3  118.82    8.54
   1  10  -3  131.30    7.99
  -1  10   3  122.83    8.04
   1  10  -3  116.16    8.51
   0 -10  -3    6.67    0.68
   0 -10   3    5.31    0.89
   0  10  -3    6.19    0.78
   0  10   3    4.93    0.78
   0  10   3    7.37    1.02
   1 -10   3    9.28    1.15
   1 -10   3   11.95    0.99
  -1 -10  -3   11.35    0.95
  -1  10  -3    9.48    0.98
   1  10   3    8.78    1.05
  -2 -10  -3    0.26    0.10
  -2 -10  -3    0.01    0.19
   2 -10   3    0.23    0.38
   2  10   3   -0.12    0.32
  -2  10  -3   -0.01    0.28
   2  10   3   -0.11    0.37
   3 -10   3   84.92    5.72
   3 -10   3   72.88    5.88
  -3 -10  -3   82.49    5.19
  -3 -10  -3   88.62    5.87
   3  10   3   82.14    5.78
  -3  10  -3   79.91    5.39
   3  10   3   85.60    5.41
   4 -10   3    0.21    0.28
  -4 -10  -3    0.18    0.11
  -4 -10  -3    0.27    0.24
   4  10   3    0.29    0.40
  -4  10  -3   -0.28    0.20
  -4  10  -3   -0.69    0.32
  -5 -10  -3   43.98    2.92
   5 -10   3   46.57    3.29
  -5 -10  -3   47.32    3.39
  -5  10  -3   41.30    3.11
   5  10   3   47.42    3.38
  -5  10  -3   46.05    3.02
  -6 -10  -3    1.44    0.40
   6  10   3    1.05    0.53
  -6  10  -3    1.18    0.33
  -7 -10  -3   17.37    1.57
   7 -10   3   17.56    1.60
  -7 -10  -3   16.53    1.29
  -7  10  -3   21.01    1.44
  -7  10  -3   19.08    1.57
   7  10   3   19.99    1.70
   8 -10   3    0.55    0.52
  -8 -10  -3    0.30    0.18
  -8 -10  -3    0.28    0.30
  -8  10  -3   -0.23    0.42
   8  10   3    0.28    0.55
  -8  10  -3    0.48    0.27
  -9 -10  -3   27.17    2.32
   9 -10   3   26.92    2.39
   9  10   3   27.62    2.43
  -9  10  -3   31.56    2.15
  -9  10  -3   33.05    2.26
 -10 -10  -3    2.50    0.51
  10 -10   3    2.06    0.70
  10  10   3    2.29    0.71
 -10  10  -3    2.08    0.43
  11 -10   3    1.04    0.70
 -11 -10  -3    1.22    0.40
 -11  10  -3    0.69    0.54
 -11  10  -3    1.61    0.41
  11  10   3    1.27    0.71
 -12 -10  -3    1.59    0.46
  12  10   3    1.25    0.77
 -12  10  -3    1.36    0.42
  13 -10   3   22.73    2.27
 -13 -10  -3   22.66    2.02
  13  10   3   23.96    2.28
 -13  10  -3   25.74    1.95
 -14 -10  -3   -0.02    0.33
 -14  10  -3   -0.21    0.34
  14 -11  -3    7.63    1.41
 -14 -11   3    6.98    1.04
  14  11  -3    6.41    1.22
 -14  11   3    7.13    1.09
 -13 -11   3    8.56    1.13
  13 -11  -3   11.32    1.47
  13  11  -3    9.07    1.33
 -13  11   3    9.18    1.16
 -13  11   3    8.56    1.47
  12 -11  -3    2.05    0.84
 -12 -11   3    3.17    0.67
  12  11  -3    1.96    0.75
 -12  11   3    2.17    0.57
 -12  11   3    2.00    0.84
  11 -11  -3   23.59    2.19
 -11 -11   3   23.40    2.09
 -11  11   3   24.41    2.12
 -11  11   3   23.37    1.94
  11  11  -3   22.64    2.13
 -10 -11   3    7.18    0.96
  10 -11  -3    9.56    1.25
  10  11  -3    6.48    1.14
 -10  11   3    8.09    1.27
 -10  11   3    8.52    1.03
   9 -11  -3    9.54    1.21
  -9 -11   3    8.39    1.07
  -9  11   3    9.17    1.06
  -9  11   3    7.48    1.18
   9  11  -3    8.81    1.18
  -8 -11   3    1.92    0.51
   8 -11  -3    1.15    0.57
   8  11  -3    0.20    0.52
   7 -11  -3    5.14    0.83
  -7 -11   3    5.24    0.78
  -7  11   3    3.84    0.75
  -7  11   3    4.68    0.79
   7  11  -3    4.83    0.80
   6 -11  -3    1.04    0.43
  -6 -11   3    0.56    0.39
   6  11  -3    0.72    0.32
  -6  11   3    0.52    0.35
  -6  11   3   -0.07    0.49
   6  11  -3    0.00    0.41
   5 -11  -3    3.54    0.65
  -5 -11   3    2.22    0.55
  -5  11   3    2.68    0.60
  -5  11   3    2.82    0.49
   4 -11  -3    4.86    0.75
   4  11  -3    5.51    0.73
  -4  11   3    7.40    0.94
   4  11  -3    5.73    0.79
   3 -11  -3   76.16    5.78
  -3 -11   3   86.01    6.02
  -3  11   3   87.17    5.41
   3  11  -3   81.35    5.81
   3  11  -3   88.80    5.43
  -3  11   3   77.70    5.53
   2 -11  -3   19.35    1.74
   2 -11  -3   25.12    1.84
   2  11  -3   20.62    1.81
  -2  11   3   24.89    1.76
   1 -11  -3    6.84    0.74
  -1 -11   3    7.67    0.98
  -1  11   3    6.24    0.86
   1  11  -3    7.45    0.86
  -1  11   3    8.47    1.05
   1  11  -3    6.11    0.83
   0 -11  -3   21.80    1.76
   0 -11   3   24.63    2.04
   0  11  -3   20.96    1.81
   0  11  -3   21.65    1.71
   0  11   3   21.39    1.86
   0  11   3   25.28    1.86
  -1 -11  -3   28.52    2.12
   1 -11   3   28.83    2.10
   1 -11   3   26.42    2.32
   1  11   3   27.60    2.16
   1  11   3   24.39    2.10
  -1  11  -3   27.26    2.01
   2 -11   3    0.91    0.49
   2 -11   3    1.40    0.35
  -2 -11  -3    1.56    0.34
  -2  11  -3    1.27    0.39
   2  11   3    0.48    0.44
  -3 -11  -3   10.83    0.97
   3  11   3   10.64    1.07
   3  11   3    8.62    1.06
  -3  11  -3    8.59    0.99
   4 -11   3   28.34    2.05
  -4 -11  -3   27.20    2.11
   4  11   3   23.93    2.12
  -4  11  -3   26.63    2.03
   5 -11   3   32.82    2.45
  -5 -11  -3   30.52    2.50
   5  11   3   32.41    2.54
  -5  11  -3   34.37    2.42
  -6 -11  -3    2.00    0.47
   6  11   3    2.48    0.65
   7 -11   3   56.14    3.99
  -7 -11  -3   48.20    4.01
   7  11   3   56.95    4.07
  -7  11  -3   57.43    3.79
  -8 -11  -3    6.97    0.80
   8 -11   3    5.87    0.92
   8  11   3    4.16    0.95
  -8  11  -3    7.16    0.97
  -9 -11  -3   10.33    1.13
   9 -11   3   11.20    1.34
  -9  11  -3   14.17    1.31
   9  11   3   12.38    1.44
  -9  11  -3   12.72    1.11
  10 -11   3   -0.19    0.62
 -10 -11  -3    0.21    0.31
 -10  11  -3    0.44    0.33
  10  11   3   -0.61    0.63
 -10  11  -3   -0.09    0.50
 -11 -11  -3    8.96    1.04
  11 -11   3    9.99    1.34
 -11  11  -3    9.91    1.05
  11  11   3    8.10    1.34
 -11  11  -3   11.59    1.28
 -12 -11  -3    4.92    0.77
  12 -11   3    4.56    0.98
  12  11   3    4.81    1.01
 -12  11  -3    5.77    0.84
  13 -11   3   -0.60    0.75
 -13 -11  -3   -0.02    0.33
 -13  11  -3   -0.09    0.34
  13  11   3   -0.92    0.69
 -14  11  -3    0.96    0.47
 -14  12   3   -0.46    0.46
 -13 -12   3    6.06    0.97
  13 -12  -3    4.87    1.09
  13  12  -3    4.23    1.03
 -13  12   3    6.16    1.16
 -13  12   3    6.21    1.04
  12 -12  -3    4.66    0.97
 -12 -12   3    4.60    0.83
  12  12  -3    2.82    0.88
 -12  12   3    4.37    1.02
 -12  12   3    3.39    0.67
  11 -12  -3    2.11    0.82
 -11 -12   3    1.07    0.49
 -11  12   3    0.11    0.71
  11  12  -3   -0.27    0.68
 -11  12   3    0.52    0.45
 -10 -12   3    0.13    0.41
  10 -12  -3   -0.05    0.69
  10  12  -3    0.97    0.64
 -10  12   3    0.32    0.43
 -10  12   3    0.78    0.69
  -9 -12   3    5.53    0.83
   9 -12  -3    4.17    0.82
   9  12  -3    3.69    0.83
   8 -12  -3   35.99    2.87
  -8 -12   3   35.34    2.96
   8  12  -3   36.15    2.92
  -8  12   3   38.79    2.75
  -8  12   3   38.75    2.88
  -7 -12   3    6.46    0.94
   7 -12  -3    7.82    1.00
  -7  12   3    6.53    0.97
  -7  12   3    6.12    1.07
   7  12  -3    6.67    0.98
  -6 -12   3   16.26    1.55
   6 -12  -3   13.49    1.43
   6  12  -3   15.68    1.47
  -6  12   3   18.74    1.49
  -6  12   3   15.85    1.57
  -5 -12   3   37.78    3.01
   5 -12  -3   36.38    2.87
   5  12  -3   44.70    2.72
   5  12  -3   37.92    2.91
  -5  12   3   38.02    2.72
  -5  12   3   34.61    2.83
  -4 -12   3    2.15    0.57
  -4  12   3    1.36    0.64
   4  12  -3    2.85    0.61
  -4  12   3    2.56    0.48
   3 -12  -3    1.53    0.43
  -3 -12   3    1.39    0.51
  -3  12   3    0.42    0.54
   3  12  -3    0.85    0.44
  -2 -12   3   30.23    2.21
   2 -12  -3   22.84    1.99
   2 -12  -3   22.89    1.96
   2  12  -3   26.12    1.93
  -2  12   3   26.41    2.09
   2  12  -3   23.42    1.99
  -1 -12   3   28.75    2.32
   1 -12  -3   27.00    2.11
   1  12  -3   28.94    2.06
  -1  12   3   25.64    2.19
   1  12  -3   25.00    2.13
   0 -12   3   18.34    1.66
   0 -12  -3   17.37    1.44
   0  12  -3   17.24    1.46
   0  12   3   15.03    1.59
   0  12   3   17.67    1.57
   1 -12   3    2.33    0.61
  -1 -12  -3    1.24    0.32
   1  12   3    0.53    0.50
   1  12   3    1.04    0.49
  -1  12  -3    0.82    0.40
  -2 -12  -3   20.91    1.58
   2 -12   3   20.72    1.56
   2 -12   3   16.03    1.73
   2  12   3   17.22    1.61
  -2  12  -3   16.68    1.52
   2  12   3   18.60    1.63
   3  12   3    1.80    0.55
   3  12   3    0.71    0.52
  -4 -12  -3    5.10    0.69
   4 -12   3    5.71    0.73
   4  12   3    3.96    0.77
  -5 -12  -3    8.02    0.89
   5  12   3    7.09    1.06
   6 -12   3   33.40    2.52
  -6 -12  -3   32.38    2.56
   6  12   3   31.83    2.59
  -6  12  -3   32.36    2.46
  -7 -12  -3   14.72    1.46
   7 -12   3   17.08    1.53
  -7  12  -3   19.74    1.56
   7  12   3   15.02    1.63
  -8 -12  -3   -0.03    0.28
   8 -12   3    0.85    0.52
   8  12   3   -1.15    0.59
  -8  12  -3    0.13    0.49
   9 -12   3   18.35    1.75
  -9 -12  -3   16.18    1.57
  -9  12  -3   19.58    1.69
   9  12   3   17.07    1.80
  10 -12   3   12.75    1.54
 -10 -12  -3   12.93    1.36
  10  12   3   13.63    1.63
 -10  12  -3   17.55    1.52
  11 -12   3   -0.87    0.63
 -11 -12  -3   -0.01    0.31
  11  12   3   -0.21    0.71
 -11  12  -3   -0.38    0.56
  12 -12   3    1.88    0.85
 -12 -12  -3    3.01    0.61
  12  12   3    1.52    0.91
 -13 -13   3   -0.05    0.44
  13 -13  -3    1.31    0.92
 -13  13   3   -1.58    0.79
  12 -13  -3    0.26    0.81
 -12 -13   3    0.24    0.45
  12  13  -3   -0.52    0.70
 -11 -13   3    0.75    0.49
  11 -13  -3   -0.09    0.75
  11  13  -3   -0.23    0.65
 -11  13   3    0.68    0.78
 -10 -13   3   27.86    2.46
  10 -13  -3   27.37    2.47
  10  13  -3   27.91    2.46
 -10  13   3   30.37    2.48
   9 -13  -3   15.94    1.54
  -9 -13   3   12.19    1.35
  -9  13   3   10.90    1.57
   9  13  -3   11.16    1.45
  -8 -13   3    0.25    0.47
   8 -13  -3    0.75    0.58
  -8  13   3    0.99    0.67
   8  13  -3    0.66    0.56
   7 -13  -3   12.46    1.34
  -7 -13   3   15.73    1.47
   7  13  -3   11.15    1.36
   6 -13  -3   29.65    2.41
  -6 -13   3   31.25    2.56
   6  13  -3   31.18    2.46
  -6  13   3   29.39    2.44
   5 -13  -3    2.29    0.56
  -5 -13   3    2.21    0.59
   5  13  -3    0.86    0.56
  -5  13   3    1.62    0.69
   5  13  -3    1.92    0.47
   4 -13  -3   55.72    4.43
  -4 -13   3   62.74    4.67
  -4  13   3   63.76    4.38
   4  13  -3   66.79    4.20
   4  13  -3   60.38    4.47
   3 -13  -3   21.52    1.73
  -3 -13   3   19.53    1.82
  -3  13   3   16.11    1.78
   3  13  -3   17.24    1.72
   3  13  -3   23.77    1.70
   2 -13  -3   18.43    1.63
  -2 -13   3   18.23    1.75
   2  13  -3   16.60    1.63
   2  13  -3   21.40    1.63
  -2  13   3   18.34    1.77
   1 -13  -3    0.33    0.28
   1 -13  -3    0.06    0.38
  -1 -13   3    1.81    0.58
   1  13  -3    0.04    0.41
  -1  13   3   -0.76    0.54
   0 -13   3   18.47    1.77
   0 -13  -3   19.59    1.52
   0  13   3   16.76    1.67
   0  13  -3   17.87    1.56
   0  13   3   15.86    1.67
   1 -13   3    0.05    0.49
   1 -13   3    0.97    0.37
  -1 -13  -3    0.77    0.32
   1  13   3   -0.03    0.52
  -1  13  -3    0.91    0.45
  -2 -13  -3    5.62    0.73
   2 -13   3    6.66    0.79
  -2  13  -3    5.94    0.95
   2  13   3    4.75    0.80
   2  13   3    5.11    0.95
  -3 -13  -3    2.23    0.46
   3  13   3    0.93    0.61
   3  13   3    1.43    0.55
  -4 -13  -3   35.61    2.61
   4 -13   3   35.24    2.52
   4  13   3   30.62    2.60
  -4  13  -3   29.17    2.44
   5 -13   3    8.95    1.02
  -5 -13  -3    9.26    1.02
   5  13   3    9.48    1.17
  -5  13  -3    9.17    1.11
  -6 -13  -3   -0.07    0.28
   6 -13   3    0.18    0.44
   6  13   3   -0.68    0.54
  -6  13  -3   -0.80    0.43
  -7 -13  -3    0.83    0.38
   7 -13   3    1.89    0.54
   7  13   3    0.20    0.64
  -8 -13  -3   31.01    2.57
   8 -13   3   30.57    2.56
   8  13   3   33.22    2.69
  -8  13  -3   31.70    2.47
  -9 -13  -3    1.07    0.43
   9 -13   3    0.74    0.62
  -9  13  -3    1.55    0.61
   9  13   3    0.67    0.74
 -10 -13  -3    2.03    0.52
  10 -13   3    1.53    0.73
 -10  13  -3    1.15    0.67
  10  13   3    1.90    0.82
  11 -13   3    1.98    0.80
 -11 -13  -3    1.56    0.50
  11  13   3    0.10    0.81
 -11  13  -3    1.56    0.72
 -12 -14   3   12.79    1.40
  12 -14  -3   11.66    1.67
  12  14  -3   10.10    1.55
 -12  14   3   11.60    1.72
 -11 -14   3    0.14    0.48
  11  14  -3   -0.93    0.70
 -11  14   3   -0.68    0.81
 -10 -14   3   -0.12    0.44
  10 -14  -3    0.63    0.72
  10  14  -3    0.50    0.63
 -10  14   3    0.41    0.76
   9 -14  -3    0.78    0.65
  -9 -14   3    1.67    0.59
   9  14  -3    0.11    0.61
   8 -14  -3   40.12    3.25
  -8 -14   3   42.37    3.38
  -8  14   3   41.89    3.23
   8  14  -3   42.26    3.27
  -7  14   3    0.46    0.74
   6 -14  -3   14.44    1.42
  -6 -14   3   14.43    1.52
   6  14  -3   14.51    1.47
  -6  14   3   14.36    1.64
  -5 -14   3    0.72    0.47
   5 -14  -3    0.25    0.43
  -5  14   3    0.59    0.66
   5  14  -3   -0.89    0.45
   5  14  -3    0.08    0.40
   4 -14  -3   25.52    2.17
  -4 -14   3   28.57    2.37
   4  14  -3   29.96    2.15
  -4  14   3   26.78    2.32
   4  14  -3   24.94    2.21
  -3 -14   3    1.60    0.61
   3 -14  -3    2.51    0.55
   3  14  -3    2.13    0.55
  -3  14   3    0.96    0.71
   3  14  -3    1.06    0.60
   2 -14  -3   39.38    3.10
  -2 -14   3   41.03    3.30
  -2  14   3   40.35    3.11
   2  14  -3   46.43    3.01
   2  14  -3   38.38    3.12
  -1 -14   3    3.33    0.75
   1  14  -3    2.43    0.74
  -1  14   3    0.67    0.77
   0 -14  -3    4.29    0.66
   0 -14   3    4.52    0.84
   0 -14   3    4.08    0.78
   0  14  -3    3.67    0.72
   0  14   3    3.74    0.89
   0  14   3    3.52    0.81
  -1 -14  -3   -0.06    0.26
   1  14   3   -0.57    0.63
   1  14   3   -0.12    0.56
  -1  14  -3   -0.92    0.44
  -2 -14  -3   32.65    2.40
   2 -14   3   29.35    2.32
   2  14   3   28.99    2.43
  -2  14  -3   26.64    2.28
   2  14   3   30.41    2.41
  -3 -14  -3    2.48    0.51
   3 -14   3    2.54    0.52
  -3  14  -3    2.11    0.63
   3  14   3    2.16    0.70
   4 -14   3    5.97    0.83
  -4 -14  -3    5.18    0.74
  -4  14  -3    3.48    0.77
   4  14   3    6.07    0.97
   5 -14   3    2.31    0.55
  -6 -14  -3   22.99    1.92
   6 -14   3   21.87    1.88
   6  14   3   22.60    2.00
  -6  14  -3   20.33    1.88
  -7 -14  -3    0.10    0.31
   7 -14   3   -0.40    0.46
   7  14   3   -0.23    0.63
  -7  14  -3    1.33    0.56
   8 -14   3    0.39    0.56
  -8 -14  -3    0.90    0.41
   8  14   3    0.45    0.67
  -8  14  -3    0.45    0.58
  -9 -14  -3    0.09    0.34
   9 -14   3    0.98    0.62
   9  14   3   -0.40    0.67
 -10 -14  -3   12.95    1.36
  10 -14   3   12.49    1.56
 -10  14  -3   14.06    1.58
  10  14   3   14.10    1.69
  11  14   3    0.47    0.86
 -11  14  -3    1.13    0.76
 -12  14  -3    8.33    1.45
 -11 -15   3    1.20    0.61
  11 -15  -3    0.45    0.78
 -11  15   3    1.98    0.99
  11  15  -3   -0.11    0.74
 -10 -15   3   15.34    1.64
  10 -15  -3   14.72    1.69
  10  15  -3   14.58    1.67
 -10  15   3   13.48    1.80
  -9 -15   3    3.14    0.73
   9  15  -3    1.63    0.73
  -9  15   3    2.30    0.95
  -8 -15   3    3.66    0.78
   8 -15  -3    3.87    0.84
  -8  15   3    4.62    1.00
   8  15  -3    4.55    0.86
  -7 -15   3    2.67    0.72
   7 -15  -3    2.54    0.65
   7  15  -3    1.20    0.65
   6 -15  -3   18.42    1.72
  -6 -15   3   19.68    1.86
   6  15  -3   17.38    1.74
  -6  15   3   19.79    1.96
   5 -15  -3    1.09    0.51
  -5 -15   3    0.46    0.48
  -5  15   3    0.77    0.77
  -4 -15   3    9.87    1.21
   4 -15  -3    9.06    1.09
   4  15  -3   10.15    1.20
  -4  15   3    8.69    1.36
   4  15  -3    8.74    1.15
  -3 -15   3    8.24    1.10
   3 -15  -3    7.22    0.97
   3  15  -3    5.87    0.97
  -3  15   3    5.94    1.08
   3  15  -3    6.44    1.06
   2 -15  -3   11.56    1.27
  -2 -15   3   11.51    1.39
   2  15  -3   11.62    1.29
  -2  15   3   12.97    1.61
   2  15  -3   14.09    1.37
   1 -15  -3   -0.60    0.39
  -1 -15   3    0.57    0.58
   1  15  -3   -0.57    0.47
   0 -15   3   32.25    2.83
   0 -15   3   30.35    2.56
   0  15  -3   35.91    2.58
   0  15   3   35.19    2.72
  -1 -15  -3    0.71    0.38
   1 -15   3    0.10    0.39
  -1  15  -3    2.18    0.61
   1  15   3   -0.15    0.66
  -2 -15  -3    5.11    0.73
   2 -15   3    5.22    0.82
   2  15   3    6.92    1.10
   2  15   3    4.77    0.89
  -2  15  -3    3.06    0.78
  -3 -15  -3    0.85    0.40
   3  15   3    0.08    0.66
  -3  15  -3   -0.59    0.59
  -4 -15  -3   39.25    2.99
   4 -15   3   38.87    2.90
   4  15   3   38.84    3.02
  -4  15  -3   34.06    2.84
   5 -15   3    1.89    0.58
   5  15   3    1.19    0.70
  -5  15  -3    3.05    0.69
  -6 -15  -3   -0.19    0.31
   6 -15   3   -0.34    0.44
  -6  15  -3   -0.48    0.51
   6  15   3   -0.80    0.57
   7 -15   3    1.02    0.56
  -7 -15  -3    1.07    0.44
   7  15   3    0.03    0.71
  -7  15  -3   -0.96    0.62
  -8 -15  -3   17.36    1.71
   8 -15   3   19.06    1.77
   8  15   3   19.87    1.89
  -8  15  -3   17.97    1.82
  -9 -15  -3    2.11    0.57
   9 -15   3    1.46    0.70
   9  15   3    1.49    0.83
  -9  15  -3    1.49    0.73
  10 -15   3    7.30    1.27
  10  15   3    7.77    1.32
 -10  15  -3    5.66    1.08
 -10 -16   3    4.24    0.92
  10 -16  -3    3.64    0.96
 -10  16   3    3.06    1.08
  -9 -16   3    3.08    0.79
   9 -16  -3    2.31    0.82
   9  16  -3    2.86    0.81
  -9  16   3    3.88    1.04
  -8 -16   3    9.94    1.28
   8 -16  -3    9.27    1.30
  -8  16   3    7.82    1.34
   8  16  -3    9.62    1.29
   7 -16  -3    2.17    0.67
  -7 -16   3    0.78    0.55
  -7  16   3   -0.48    0.79
   7  16  -3    0.33    0.63
  -6 -16   3    8.65    1.20
   6 -16  -3    7.69    1.12
   6  16  -3    8.33    1.14
  -6  16   3   10.13    1.48
  -5 -16   3    9.68    1.22
   5 -16  -3    9.26    1.15
   5  16  -3    7.09    1.15
  -5  16   3   10.33    1.53
   4 -16  -3    8.59    1.03
  -4 -16   3    8.09    1.13
   4  16  -3    6.40    1.05
  -4  16   3    6.56    1.13
   4  16  -3    7.21    1.17
   3 -16  -3    0.71    0.46
  -3 -16   3    0.48    0.51
  -3  16   3   -0.68    0.67
   3  16  -3   -0.16    0.59
   3  16  -3    0.21    0.50
   2 -16  -3    5.59    0.91
  -2 -16   3    6.72    1.09
   2  16  -3    5.82    0.98
   2  16  -3    6.35    1.08
  -2  16   3    5.90    1.07
   1 -16  -3    8.57    1.04
  -1 -16   3    7.85    1.20
   1  16  -3    8.17    1.17
  -1  16   3    5.38    1.12
   0 -16   3    1.11    0.59
   0  16  -3    2.71    0.69
   0  16   3    1.70    0.81
   1 -16   3    2.82    0.60
   1  16   3    2.69    0.81
   1  16   3    1.61    0.85
  -1  16  -3    0.30    0.64
   2 -16   3   34.53    2.91
  -2 -16  -3   38.11    3.00
  -2  16  -3   36.05    2.91
   2  16   3   40.12    3.09
   2  16   3   43.20    3.07
  -3 -16  -3   11.62    1.22
   3 -16   3    9.46    1.15
  -3  16  -3   11.44    1.36
   3  16   3   12.10    1.42
   4 -16   3    0.11    0.45
  -4 -16  -3    0.59    0.39
   4  16   3    1.29    0.66
  -4  16  -3    0.49    0.62
   5 -16   3    2.06    0.61
   5  16   3    0.50    0.70
  -5  16  -3   -0.17    0.65
   6 -16   3   16.07    1.52
  -6 -16  -3   14.57    1.50
   6  16   3   16.44    1.67
  -6  16  -3   13.58    1.62
  -7 -16  -3    0.22    0.39
   7 -16   3   -0.47    0.50
  -7  16  -3    0.97    0.68
   7  16   3    0.93    0.73
   8 -16   3    1.90    0.71
  -8 -16  -3    2.05    0.58
  -8  16  -3    0.88    0.75
   8  16   3    1.62    0.83
   9  16   3    3.14    0.96
  -9  16  -3    3.12    0.95
  -8 -17   3    0.89    0.59
   8 -17  -3    0.75    0.69
   8  17  -3    0.77    0.67
  -8  17   3    1.61    0.93
   7 -17  -3   12.02    1.48
  -7 -17   3   14.14    1.59
  -7  17   3   15.04    1.83
   7  17  -3   13.14    1.50
  -6 -17   3    2.83    0.78
   6 -17  -3    3.42    0.75
  -6  17   3    2.45    1.06
   6  17  -3    2.56    0.75
   5 -17  -3    0.18    0.50
  -5 -17   3    0.53    0.57
  -5  17   3   -0.45    0.83
   5  17  -3   -0.45    0.63
  -4 -17   3    8.03    1.18
   4 -17  -3    7.34    1.03
  -4  17   3    6.74    1.22
   4  17  -3    7.70    1.10
   3 -17  -3    6.14    0.97
  -3 -17   3    7.60    1.14
   3  17  -3    6.86    1.05
   3  17  -3    7.49    1.16
  -3  17   3    5.75    1.12
  -2 -17   3    4.37    0.90
   2 -17  -3    5.65    0.92
   2  17  -3    5.30    0.88
   2  17  -3    4.06    0.93
  -2  17   3    3.54    1.00
   1 -17  -3    0.08    0.48
  -1 -17   3   -0.24    0.47
   1  17  -3    0.53    0.57
  -1  17   3   -0.69    0.64
   0 -17   3    9.47    1.18
   0 -17  -3   10.37    1.23
   0  17   3   12.81    1.62
   0  17  -3   10.80    1.42
   1 -17   3    8.54    1.15
  -1  17  -3   13.43    1.48
   1  17   3   12.82    1.63
  -2 -17  -3    0.42    0.41
   2 -17   3    0.06    0.43
   2  17   3    1.54    0.78
   3 -17   3    8.62    1.04
  -3 -17  -3    8.13    1.05
  -3  17  -3    5.87    1.08
   3  17   3   10.59    1.35
  -4 -17  -3   10.80    1.25
   4 -17   3   12.71    1.28
  -4  17  -3   10.13    1.47
   4  17   3   11.56    1.44
   5 -17   3    5.77    0.99
  -5 -17  -3    6.40    0.94
  -5  17  -3    7.21    1.23
   5  17   3    6.77    1.18
   6 -17   3    0.07    0.50
  -6 -17  -3   -0.30    0.33
   6  17   3   -1.08    0.66
  -6  17  -3   -0.90    0.61
   7 -17   3    7.88    1.14
  -7 -17  -3    7.66    1.03
   7  17   3    7.42    1.26
  -7  17  -3    5.73    1.11
  -7 -18   3    0.80    0.61
   7 -18  -3    0.52    0.65
   6 -18  -3    0.49    0.61
  -6 -18   3    1.55    0.66
   6  18  -3    0.29    0.70
  -6  18   3    2.02    1.04
  -5 -18   3   10.88    1.39
   5 -18  -3    9.14    1.25
   5  18  -3   10.71    1.31
  -5  18   3    9.80    1.68
  -4 -18   3    0.86    0.61
   4 -18  -3    2.26    0.64
  -4  18   3   -0.03    0.97
   4  18  -3    1.71    0.79
  -3 -18   3    1.24    0.67
   3 -18  -3    0.70    0.53
   3  18  -3    1.13    0.65
   3  18  -3    1.54    0.79
  -3  18   3    1.98    0.86
   2 -18  -3    1.13    0.60
   2  18  -3    1.56    0.72
  -2  18   3    2.98    0.93
  -1 -18   3   11.36    1.38
   1 -18  -3   13.27    1.47
   1  18  -3   15.90    1.61
  -1  18   3   16.40    1.85
   0 -18  -3   -0.37    0.50
   0 -18   3   -0.49    0.44
   0  18  -3   -0.06    0.60
   0  18   3   -1.42    0.71
   1 -18   3    3.15    0.74
   1  18   3    6.38    1.11
  -1  18  -3    4.60    0.92
   2 -18   3    2.09    0.57
  -2  18  -3   -0.15    0.72
   2  18   3    1.67    0.89
   3 -18   3   13.18    1.44
  -3  18  -3   14.70    1.73
   3  18   3   18.44    1.84
   4 -18   3    1.21    0.56
  -4 -18  -3    0.07    0.43
   4  18   3    0.35    0.74
  -4  18  -3   -0.05    0.71
   5 -18   3    6.54    1.03
  -5 -18  -3    7.47    1.03
  -5  18  -3    4.12    1.03
   5  18   3    7.03    1.24
  -6 -18  -3    0.72    0.49
  -5 -19   3    1.65    0.73
   4 -19  -3    0.56    0.56
  -4 -19   3    0.42    0.59
   3 -19  -3   16.08    1.68
  -3  19   3   19.46    2.16
   3  19  -3   17.03    1.79
   2 -19  -3    0.25    0.56
   2  19  -3    1.18    0.71
  -2  19   3   -0.92    0.81
  -1 -19   3    0.89    0.60
   1 -19  -3    0.87    0.62
   1  19  -3    1.58    0.76
  -1  19   3    2.65    0.93
   0 -19  -3    0.00    0.57
   0 -19   3    0.02    0.54
   0  19  -3    0.32    0.70
   0  19   3    0.54    0.82
  -1 -19  -3   10.58    1.30
   1 -19   3    8.90    1.22
  -1  19  -3   11.64    1.55
   2 -19   3   -0.24    0.47
  -2  19  -3    0.19    0.74
   3  19   3    3.93    1.02
  -5 -19  -3    6.96    1.06
   2  20  -3    2.91    0.92
  -1  20   3    8.78    1.50
   1  20  -3    9.29    1.52
 -17   0   4   -0.08    0.37
  17   0  -4   -0.27    0.81
 -16   0   4    4.48    0.76
  16   0  -4    2.85    0.96
  15   0  -4   -0.51    0.68
 -15   0   4   -0.13    0.31
  14   0  -4    2.95    0.81
 -14   0   4    3.12    0.53
  13   0  -4   -0.38    0.60
 -13   0   4   -0.22    0.25
 -12   0   4   98.47    6.28
  12   0  -4   94.54    6.81
 -10   0   4   38.34    2.48
  10   0  -4   35.29    2.37
  10   0  -4   33.87    2.70
   9   0  -4    0.01    0.37
   8   0  -4  118.17    8.17
  -8   0   4  120.73    7.56
   8   0  -4  118.86    7.55
  -7   0   4    0.02    0.15
  -6   0   4    9.15    0.72
   6   0  -4    8.43    0.65
  -6   0   4    8.99    0.76
   6   0  -4    8.40    0.79
  -5   0   4   -0.06    0.09
   5   0  -4   -0.19    0.13
   5   0  -4   -0.03    0.07
  -5   0   4   -0.12    0.15
  -4   0   4    8.04    0.63
   4   0  -4    8.41    0.58
  -4   0   4    7.15    0.68
   3   0  -4   -0.04    0.06
  -3   0   4   -0.06    0.09
   3   0  -4   -0.04    0.08
  -3   0   4    0.02    0.12
   2   0  -4   14.80    0.98
  -2   0   4   15.01    1.01
  -1   0   4   -0.09    0.08
  -1   0   4    0.00    0.08
   1   0  -4   -0.01    0.03
   0   0  -4  322.31   19.49
   0   0   4  321.19   21.25
   0   0   4  290.43   20.81
  -1   0  -4   -0.16    0.05
   1   0   4   -0.17    0.08
  -1   0  -4   -0.14    0.04
   1   0   4   -0.12    0.15
   2   0   4   85.55    6.46
  -2   0  -4   95.54    5.81
  -2   0  -4   97.69    5.86
  -3   0  -4   -0.02    0.07
   3   0   4   -0.05    0.21
   4   0   4    2.53    0.44
  -4   0  -4    2.00    0.23
   4   0   4    2.38    0.36
   5   0   4   -0.15    0.22
  -5   0  -4   -0.06    0.10
  -5   0  -4   -0.16    0.08
   5   0   4   -0.17    0.27
   6   0   4  159.38   11.13
  -6   0  -4  157.75   10.01
   6   0   4  162.29   10.86
   7   0   4   -0.09    0.29
   7   0   4   -0.09    0.29
  -7   0  -4   -0.09    0.11
  -7   0  -4   -0.28    0.12
   8   0   4   23.06    1.93
  -8   0  -4   24.64    1.68
   8   0   4   25.67    2.09
   9   0   4    0.08    0.40
  -9   0  -4    0.06    0.15
   9   0   4   -0.27    0.38
 -10   0  -4   23.49    1.68
  10   0   4   23.80    1.99
  10   0   4   23.81    2.12
  11   0   4   -1.07    0.52
 -11   0  -4   -0.09    0.18
 -12   0  -4    0.17    0.24
 -13   0  -4   -0.18    0.21
  13   0   4   -0.51    0.64
 -14   0  -4   26.55    1.98
  14   0   4   26.90    2.43
 -15   0  -4    0.28    0.29
  15   0   4   -0.33    0.75
  17  -1  -4    1.11    0.86
 -17  -1   4    0.99    0.43
  17   1  -4   -0.29    0.86
 -17   1   4    0.61    0.45
 -16  -1   4   18.17    1.54
  16  -1  -4   16.63    1.83
 -16   1   4   17.84    1.56
  16   1  -4   15.54    1.84
  15  -1  -4    1.91    0.78
 -15  -1   4   -0.09    0.31
  15   1  -4   -0.50    0.74
 -15   1   4   -0.33    0.34
  14  -1  -4   21.69    1.99
 -14  -1   4   22.82    1.74
 -14   1   4   20.90    1.74
  14   1  -4   20.64    2.00
 -13   1   4    2.01    0.46
 -12  -1   4   12.49    1.11
 -12   1   4   12.17    1.13
  12   1  -4   12.22    1.39
 -11  -1   4    4.54    0.67
 -11  -1   4    4.42    0.68
 -11   1   4    2.87    0.52
  11   1  -4    6.27    0.93
 -10  -1   4   60.01    3.79
  10  -1  -4   56.02    4.11
  10  -1  -4   59.06    3.73
  10   1  -4   54.86    4.12
  10   1  -4   54.25    3.68
 -10   1   4   59.12    3.80
  -9  -1   4   30.77    2.21
   9  -1  -4   31.02    2.17
   9  -1  -4   32.52    2.42
  -9  -1   4   35.35    2.43
   9   1  -4   29.61    2.12
  -9   1   4   35.97    2.40
  -9   1   4   29.97    2.23
   9   1  -4   33.59    2.46
  -8  -1   4    9.94    0.86
  -8  -1   4    9.28    0.79
   8  -1  -4    9.47    0.75
   8  -1  -4    9.21    0.90
   8   1  -4    9.24    0.94
   8   1  -4    7.94    0.70
  -8   1   4   10.02    0.82
  -8   1   4    8.98    0.80
  -7  -1   4   18.86    1.44
   7  -1  -4   18.99    1.27
  -7  -1   4   16.77    1.29
   7  -1  -4   18.60    1.43
  -7   1   4   17.87    1.32
   7   1  -4   16.98    1.22
   7   1  -4   18.78    1.44
  -7   1   4   18.54    1.40
  -6  -1   4  285.07   18.63
  -6  -1   4  311.53   20.47
   6  -1  -4  295.11   18.79
   6  -1  -4  316.64   20.13
   6   1  -4  267.14   18.76
  -6   1   4  292.01   18.66
  -6   1   4  306.81   20.43
   6   1  -4  319.98   20.14
   5  -1  -4   24.22    1.54
  -5  -1   4   19.87    1.40
  -5  -1   4   21.61    1.57
   5  -1  -4   21.41    1.40
  -5   1   4   18.22    1.53
  -5   1   4   21.80    1.44
   5   1  -4   18.99    1.37
  -4  -1   4    1.86    0.33
   4  -1  -4    2.50    0.26
   4  -1  -4    2.19    0.29
  -4  -1   4    1.94    0.27
   4   1  -4    2.43    0.30
   4   1  -4    1.85    0.22
  -4   1   4    2.32    0.31
   3  -1  -4    1.62    0.19
  -3  -1   4    0.83    0.23
   3  -1  -4    1.41    0.21
  -3  -1   4    0.96    0.17
  -3   1   4    1.06    0.19
   3   1  -4    1.48    0.17
  -2  -1   4  234.61   14.42
   2  -1  -4  235.86   14.55
   2  -1  -4  245.88   15.53
   2   1  -4  228.20   14.54
  -2   1   4  214.95   14.43
   1  -1  -4    0.05    0.04
  -1  -1   4    0.15    0.09
  -1  -1   4    0.05    0.10
  -1   1   4    0.16    0.10
   1   1  -4    0.12    0.05
   1   1  -4    0.02    0.06
  -1   1   4    0.04    0.12
   0  -1   4   23.93    1.61
   0  -1   4   24.05    1.73
   0  -1  -4   22.84    1.52
   0   1   4   21.14    1.60
   0   1  -4   26.40    1.53
  -1  -1  -4    3.73    0.31
  -1  -1  -4    4.27    0.32
   1  -1   4    4.16    0.45
   1  -1   4    3.94    0.37
  -1   1  -4    4.63    0.32
   1   1   4    4.80    0.37
   2  -1   4   16.61    1.05
  -2  -1  -4   12.54    0.92
  -2  -1  -4   12.95    0.93
   2  -1   4   15.26    1.15
  -2   1  -4   13.55    0.94
   2   1   4   14.80    1.16
  -2   1  -4   14.54    0.96
   2   1   4   14.51    1.04
  -3  -1  -4   12.86    0.99
  -3  -1  -4   15.00    1.02
   3  -1   4   17.41    1.16
   3  -1   4   16.18    1.25
   3   1   4   15.52    1.15
  -3   1  -4   14.88    1.03
   3   1   4   16.28    1.27
  -3   1  -4   15.86    1.03
   4  -1   4  140.94    8.85
   4  -1   4  127.28    9.05
  -4  -1  -4  120.93    8.14
   4   1   4  134.51    9.10
  -4   1  -4  130.83    8.15
   4   1   4  128.34    8.84
   5  -1   4   16.32    1.29
   5  -1   4   15.06    1.19
  -5  -1  -4   13.10    1.02
   5   1   4   15.24    1.19
  -5   1  -4   14.14    1.03
   5   1   4   15.69    1.33
   6  -1   4   29.72    2.28
  -6  -1  -4   30.67    2.04
   6  -1   4   30.77    2.38
   6   1   4   35.01    2.47
   6   1   4   28.45    2.29
  -6   1  -4   31.64    2.05
   7  -1   4   -0.17    0.35
   7  -1   4    0.51    0.34
  -7  -1  -4    0.14    0.13
   7   1   4    0.28    0.33
  -7   1  -4   -0.06    0.14
  -7   1  -4    0.37    0.15
   7   1   4    0.12    0.35
   8  -1   4   72.70    5.42
   8  -1   4   74.02    5.26
  -8  -1  -4   74.42    4.79
  -8   1  -4   75.52    4.79
   8   1   4   78.88    5.49
   8   1   4   73.24    5.27
   9  -1   4    2.28    0.60
  -9  -1  -4    2.62    0.41
   9  -1   4    2.23    0.54
   9   1   4    2.46    0.61
  -9   1  -4    2.92    0.42
   9   1   4    2.24    0.55
  10  -1   4    3.08    0.76
  10  -1   4    3.80    0.70
 -10  -1  -4    3.54    0.50
  10   1   4    2.48    0.67
  10   1   4    3.38    0.76
 -10   1  -4    3.13    0.50
 -11  -1  -4   10.48    0.93
  11  -1   4   11.98    1.28
  11   1   4   11.53    1.45
 -11   1  -4   10.10    0.93
  11   1   4   10.97    1.30
  12  -1   4   56.41    4.02
 -12  -1  -4   50.55    3.52
  12   1   4   55.02    4.02
 -12   1  -4   50.02    3.53
 -13  -1  -4    0.77    0.30
  13  -1   4    0.29    0.70
  13   1   4   -0.04    0.66
 -13   1  -4    0.77    0.29
  14  -1   4    1.44    0.87
 -14  -1  -4    1.93    0.39
 -14   1  -4    1.80    0.39
  14   1   4    1.28    0.85
  15  -1   4    4.08    1.01
 -15  -1  -4    4.06    0.64
 -15   1  -4    3.69    0.64
  15   1   4    2.53    0.95
  17  -2  -4    4.62    1.02
 -17  -2   4    2.53    0.54
 -17   2   4    1.93    0.55
  17   2  -4    3.16    0.98
  16  -2  -4    5.14    1.06
 -16  -2   4    5.43    0.81
  16   2  -4    4.49    1.05
 -16   2   4    5.07    0.85
  15  -2  -4   12.55    1.45
 -15  -2   4    9.00    1.04
  15   2  -4   11.72    1.43
 -15   2   4    8.40    1.07
  14  -2  -4   13.43    1.47
 -14  -2   4   13.55    1.23
  14   2  -4   12.44    1.50
 -14   2   4   13.93    1.28
 -13  -2   4    0.92    0.34
  13  -2  -4    1.44    0.65
  13   2  -4    1.34    0.66
 -13   2   4    1.32    0.40
  12  -2  -4   15.64    1.56
 -12  -2   4   20.23    1.52
 -12  -2   4   16.99    1.35
  12   2  -4   12.93    1.57
 -12   2   4   16.22    1.38
  11  -2  -4   20.78    1.83
 -11  -2   4   22.30    1.65
  11  -2  -4   23.14    1.58
 -11  -2   4   25.27    1.84
  11   2  -4   19.69    1.85
 -11   2   4   19.90    1.66
  10  -2  -4   33.95    2.59
  10  -2  -4   31.35    2.29
 -10  -2   4   35.01    2.34
 -10  -2   4   38.70    2.60
 -10   2   4   31.45    2.35
  10   2  -4   32.21    2.60
  -9  -2   4   18.13    1.43
   9  -2  -4   15.83    1.41
   9  -2  -4   15.87    1.22
  -9  -2   4   16.56    1.26
   9   2  -4   15.44    1.42
  -9   2   4   15.69    1.28
   9   2  -4   15.43    1.15
  -9   2   4   19.46    1.33
  -8  -2   4   31.32    2.12
   8  -2  -4   30.40    2.32
  -8  -2   4   32.40    2.37
   8  -2  -4   30.79    2.11
   8   2  -4   32.08    2.34
  -8   2   4   33.70    2.28
  -8   2   4   30.60    2.16
   8   2  -4   29.45    2.05
   7  -2  -4   17.53    1.32
   7  -2  -4   14.48    1.17
  -7  -2   4   15.27    1.17
  -7  -2   4   15.82    1.32
  -7   2   4   16.19    1.23
   7   2  -4   18.14    1.12
  -7   2   4   16.45    1.22
   6  -2  -4   12.74    0.99
  -6  -2   4   10.76    0.99
  -6  -2   4   11.02    0.86
  -6   2   4   12.86    0.92
  -6   2   4   10.38    0.91
   6   2  -4   14.00    1.01
   6   2  -4   11.02    0.82
  -5  -2   4    0.10    0.19
  -5  -2   4    0.04    0.10
   5  -2  -4    0.36    0.17
   5   2  -4    0.36    0.10
  -5   2   4    0.12    0.13
  -5   2   4   -0.07    0.14
   5   2  -4    0.40    0.19
   4  -2  -4  166.95   10.59
  -4  -2   4  146.33    9.81
  -4  -2   4  143.25   10.82
   4   2  -4  143.73    9.88
   4   2  -4  175.48   10.61
  -4   2   4  168.06    9.88
  -3  -2   4    0.46    0.11
  -3  -2   4    0.46    0.20
   3  -2  -4    0.61    0.14
   3   2  -4    0.55    0.10
  -3   2   4    0.18    0.13
  -3   2   4    0.48    0.15
   3   2  -4    0.85    0.16
   2  -2  -4   30.09    2.11
   2  -2  -4   32.85    2.01
  -2  -2   4   31.57    1.98
  -2   2   4   29.20    2.02
   2   2  -4   31.12    2.00
  -1  -2   4  347.46   24.90
   1  -2  -4  360.26   22.84
  -1   2   4  396.38   22.66
   1   2  -4  360.92   22.83
   1   2  -4  358.14   24.40
   0  -2  -4  843.39   57.62
   0  -2   4  940.25   61.60
   0  -2   4  941.92   62.71
   0   2  -4  942.07   57.64
   0   2   4 1000.00   57.15
   0   2  -4  863.39   57.05
  -1  -2  -4  212.08   15.63
   1  -2   4  281.95   17.10
   1  -2   4  248.91   16.73
  -1  -2  -4  228.15   15.48
  -1   2  -4  242.36   15.48
  -1   2  -4  259.64   15.66
   1   2   4  274.77   17.12
   2  -2   4  264.24   15.40
  -2  -2  -4  202.36   14.24
   2   2   4  217.42   15.75
  -2   2  -4  248.34   14.40
  -2   2  -4  220.90   14.24
   2   2   4  222.89   15.39
  -3  -2  -4   81.11    5.87
   3  -2   4  101.13    6.38
   3   2   4  101.44    6.63
  -3   2  -4   91.14    5.88
  -3   2  -4  100.32    5.95
   3   2   4   88.74    6.37
  -4  -2  -4   76.89    5.26
   4  -2   4   90.48    5.74
   4   2   4   89.77    5.97
  -4   2  -4   82.75    5.27
  -4   2  -4   75.69    5.31
   4   2   4   88.24    5.75
  -5  -2  -4   39.97    2.67
   5  -2   4   44.47    3.07
   5  -2   4   45.08    2.96
  -5   2  -4   36.13    2.67
  -5   2  -4   42.97    2.68
   5   2   4   43.72    2.96
   5   2   4   38.69    3.11
   6  -2   4  103.47    7.17
  -6  -2  -4   96.25    6.57
   6  -2   4  105.47    7.34
   6   2   4  111.29    7.45
  -6   2  -4  102.15    6.59
   6   2   4  108.83    7.19
  -7  -2  -4   16.22    1.16
   7  -2   4   16.27    1.38
   7  -2   4   17.29    1.46
  -7   2  -4   13.73    1.12
   7   2   4   17.78    1.54
  -7   2  -4   17.09    1.17
   7   2   4   16.82    1.38
   8  -2   4    0.77    0.44
   8  -2   4    1.68    0.46
  -8  -2  -4    1.20    0.23
   8   2   4    1.50    0.54
  -8   2  -4    1.37    0.24
  -8   2  -4    0.75    0.23
   8   2   4    1.74    0.47
   9  -2   4    4.48    0.77
   9  -2   4    4.25    0.72
  -9  -2  -4    3.81    0.49
   9   2   4    3.67    0.76
  -9   2  -4    4.30    0.50
   9   2   4    3.93    0.75
 -10  -2  -4   37.89    2.65
  10  -2   4   41.12    3.03
  10   2   4   39.46    3.03
 -10   2  -4   38.82    2.66
  10   2   4   40.38    3.23
  11  -2   4   22.92    2.03
 -11  -2  -4   22.61    1.70
  11   2   4   24.39    2.24
  11   2   4   24.50    2.08
 -11   2  -4   23.92    1.72
 -12  -2  -4    1.55    0.34
  12  -2   4    1.97    0.74
  12   2   4    0.50    0.72
  12   2   4    2.02    0.78
 -12   2  -4    1.58    0.34
  13  -2   4   14.37    1.56
 -13  -2  -4   13.18    1.14
  13   2   4   13.60    1.55
 -13   2  -4   13.30    1.16
  14  -2   4   11.86    1.54
 -14  -2  -4   12.24    1.08
  14   2   4   11.71    1.55
 -14   2  -4   11.72    1.10
 -15  -2  -4    0.71    0.32
  15  -2   4    0.23    0.83
  15   2   4   -0.12    0.79
 -15   2  -4    0.83    0.35
 -17  -3   4   14.21    1.35
  17  -3  -4   14.18    1.78
 -17   3   4   13.64    1.43
  17   3  -4   14.07    1.75
 -16  -3   4    6.05    0.88
  16  -3  -4    8.20    1.33
  16   3  -4    8.69    1.32
  15  -3  -4    0.17    0.69
 -15  -3   4    0.14    0.33
  15   3  -4    0.13    0.69
 -15   3   4    0.04    0.37
  14  -3  -4   15.69    1.62
 -14  -3   4   17.52    1.39
 -14   3   4   14.62    1.42
  14   3  -4   14.58    1.62
 -13  -3   4   25.34    1.93
  13  -3  -4   26.82    2.22
 -13  -3   4   29.63    2.19
  13   3  -4   24.91    2.22
 -13   3   4   22.99    1.96
  12  -3  -4    6.25    1.01
 -12  -3   4    5.83    0.80
 -12  -3   4    6.21    0.72
  12   3  -4    4.96    0.84
 -12   3   4    4.02    0.72
 -11  -3   4    5.69    0.71
 -11  -3   4    5.84    0.65
  11  -3  -4    5.02    0.88
  11  -3  -4    5.29    0.61
 -11   3   4    4.22    0.66
  11   3  -4    4.60    0.77
  10  -3  -4    6.72    0.67
  10  -3  -4    5.87    0.86
 -10  -3   4    7.26    0.70
 -10  -3   4    6.69    0.79
 -10   3   4    6.16    0.75
  10   3  -4    6.49    0.87
   9  -3  -4   43.01    3.17
  -9  -3   4   45.34    2.90
  -9  -3   4   45.83    3.23
   9   3  -4   45.78    3.19
   9   3  -4   40.29    2.81
  -9   3   4   40.91    2.93
  -8  -3   4    3.18    0.53
  -8   3   4    3.35    0.58
  -8   3   4    3.80    0.40
  -8   3   4    3.54    0.51
  -7  -3   4   28.62    1.91
   7  -3  -4   29.44    2.11
  -7  -3   4   27.01    2.16
  -7   3   4   26.18    2.02
  -7   3   4   29.20    1.98
   7   3  -4   27.81    1.86
   7   3  -4   31.32    2.12
  -6  -3   4  149.47   11.07
   6  -3  -4  163.16   10.87
  -6  -3   4  148.29   10.03
   6   3  -4  145.91   10.09
  -6   3   4  168.53   10.11
  -6   3   4  179.50   10.26
   6   3  -4  169.18   10.88
   5  -3  -4   60.46    3.93
  -5  -3   4   51.87    3.60
  -5  -3   4   52.09    4.03
  -5   3   4   61.68    3.70
   5   3  -4   54.41    3.63
  -5   3   4   61.08    3.77
  -4  -3   4   14.60    1.30
  -4  -3   4   15.16    1.09
   4  -3  -4   17.05    1.20
   4   3  -4   15.58    1.10
  -4   3   4   16.81    1.25
  -4   3   4   18.64    1.20
   3  -3  -4   44.76    3.16
  -3  -3   4   54.04    2.93
  -3  -3   4   42.34    3.30
   3   3  -4   44.07    2.95
  -3   3   4   46.48    3.06
  -3   3   4   52.30    3.02
  -3   3   4   39.60    3.20
   2  -3  -4   95.70    6.37
  -2  -3   4   90.52    6.59
  -2   3   4   98.98    5.96
  -2   3   4   95.11    6.50
  -2   3   4   92.96    6.05
   2   3  -4   93.06    5.97
  -1  -3   4  396.00   27.38
  -1   3   4  415.61   27.32
  -1   3   4  433.10   25.16
   1   3  -4  357.75   25.09
   0  -3   4   34.04    2.29
   0   3   4   31.75    2.07
   0   3  -4   30.11    1.93
   0   3  -4   27.73    2.00
   1  -3   4    9.83    0.73
  -1   3  -4    9.41    0.64
  -1   3  -4    9.46    0.70
   2  -3   4  206.14   13.01
  -2  -3  -4  168.42   12.02
  -2   3  -4  208.66   12.18
  -2   3  -4  183.57   12.02
   2   3   4  201.39   13.37
   3  -3   4   38.26    2.66
   3  -3   4   38.27    2.54
  -3  -3  -4   31.38    2.31
  -3   3  -4   38.12    2.37
  -3   3  -4   34.74    2.32
   3   3   4   37.95    2.56
   3   3   4   35.34    2.73
  -4  -3  -4   12.25    0.93
   4  -3   4   15.20    1.10
  -4   3  -4   13.56    0.97
   4   3   4   12.58    1.22
  -4   3  -4   13.57    0.95
   4   3   4   14.55    1.10
   5  -3   4   88.52    5.98
   5  -3   4   84.07    5.82
  -5  -3  -4   77.09    5.33
  -5   3  -4   82.89    5.35
  -5   3  -4   81.44    5.38
   5   3   4   89.71    6.10
   5   3   4   89.90    5.84
  -6  -3  -4    0.70    0.16
   6  -3   4    0.39    0.31
   6  -3   4    1.06    0.39
  -6   3  -4    0.88    0.18
   6   3   4    0.73    0.43
  -6   3  -4    0.62    0.18
  -7  -3  -4   10.68    0.83
   7  -3   4   10.99    1.06
   7  -3   4   10.20    1.06
  -7   3  -4   10.95    0.85
   7   3   4   11.85    1.24
  -7   3  -4    9.28    0.81
   7   3   4   12.04    1.06
  -8  -3  -4   11.10    0.89
   8  -3   4   11.75    1.19
   8  -3   4   13.19    1.15
   8   3   4   11.54    1.13
  -8   3  -4   10.20    0.88
  -8   3  -4   10.90    0.90
   8   3   4   11.74    1.32
   9  -3   4   34.66    2.58
  -9  -3  -4   33.62    2.26
   9   3   4   33.12    2.58
   9   3   4   33.00    2.78
  -9   3  -4   32.78    2.27
 -10  -3  -4   -0.27    0.19
  10  -3   4   -0.88    0.50
  10   3   4   -0.16    0.51
  10   3   4    1.05    0.52
 -10   3  -4   -0.05    0.20
  11  -3   4   16.65    1.57
 -11  -3  -4   15.52    1.21
  11   3   4   14.50    1.54
  11   3   4   14.06    1.72
 -11   3  -4   15.47    1.23
  12  -3   4    3.10    0.82
 -12  -3  -4    4.13    0.56
  12   3   4    3.88    0.95
  12   3   4    2.50    0.80
 -12   3  -4    3.99    0.58
  13  -3   4   14.36    1.58
 -13  -3  -4   13.53    1.15
 -13   3  -4   13.18    1.17
  13   3   4   13.81    1.56
  14  -3   4    0.08    0.72
 -14  -3  -4    0.29    0.26
 -14   3  -4    0.36    0.29
  14   3   4   -0.74    0.66
  15  -3   4    6.57    1.19
 -15  -3  -4    6.89    0.80
 -15   3  -4    7.17    0.85
  15   3   4    7.50    1.35
 -17  -4   4   -0.32    0.33
  17  -4  -4    0.21    0.83
 -17   4   4   -0.26    0.38
  17   4  -4   -0.46    0.76
 -16  -4   4    1.23    0.38
  16  -4  -4    0.83    0.81
  16   4  -4    1.08    0.81
 -16   4   4    0.19    0.43
 -15  -4   4   40.49    2.81
  15  -4  -4   38.26    3.18
  15   4  -4   41.90    3.24
 -15   4   4   36.39    2.88
 -14  -4   4    1.84    0.40
  14   4  -4    2.89    0.77
 -14   4   4    1.26    0.48
  13  -4  -4    0.42    0.63
 -13  -4   4    1.02    0.45
 -13  -4   4    0.85    0.33
 -13   4   4    0.34    0.37
  13   4  -4    1.12    0.60
  12  -4  -4   10.75    1.29
  12  -4  -4    9.94    0.96
 -12  -4   4   10.04    1.16
 -12  -4   4   11.31    1.00
  12   4  -4   10.35    1.24
 -11  -4   4   54.88    3.75
 -11  -4   4   52.68    3.36
  11  -4  -4   47.22    3.70
  11  -4  -4   51.40    3.34
  11   4  -4   45.11    3.68
 -11   4   4   49.02    3.42
  10  -4  -4   10.36    1.08
 -10  -4   4    8.60    0.94
 -10  -4   4   10.14    0.85
 -10   4   4    7.39    0.87
  10   4  -4    9.47    1.02
  -9  -4   4   16.80    1.25
   9  -4  -4   15.90    1.43
  -9  -4   4   15.84    1.43
  -9   4   4   18.32    1.46
   9   4  -4   16.54    1.42
  -9   4   4   16.69    1.32
   8  -4  -4    2.22    0.50
  -7  -4   4  146.61    9.20
   7  -4  -4  149.04    9.98
  -7  -4   4  141.58   10.17
  -7   4   4  152.11    9.28
   7   4  -4  136.09    9.24
   7   4  -4  154.09    9.99
   6  -4  -4    7.05    0.74
  -5  -4   4   43.89    2.82
   5  -4  -4   44.03    3.09
  -5  -4   4   37.82    3.18
   5   4  -4   40.95    2.84
   5   4  -4   48.71    3.11
  -5   4   4   44.84    2.98
  -5   4   4   48.65    2.94
   4  -4  -4   54.91    3.99
  -4  -4   4   55.59    4.14
  -4  -4   4   59.08    3.67
   4   4  -4   54.72    3.71
   4   4  -4   66.58    4.03
  -4   4   4   62.59    3.78
  -4   4   4   53.24    3.81
  -3  -4   4   46.91    2.62
   3  -4  -4   39.66    2.86
  -3  -4   4   38.17    3.00
  -3   4   4   37.38    2.75
   3   4  -4   39.90    2.67
  -3   4   4   46.06    2.74
   2  -4  -4  118.76    7.48
  -2  -4   4  116.32    7.73
   2   4  -4  109.20    7.00
  -2   4   4  102.41    6.96
  -2   4   4  106.33    7.63
  -1  -4   4  256.73   16.26
  -1   4   4  224.33   14.72
   1   4  -4  227.10   14.83
  -1   4   4  237.26   14.88
  -1   4   4  234.72   16.17
   0  -4   4   11.84    1.07
   0   4  -4   10.70    0.86
   0   4   4   13.72    0.94
   0   4   4   11.14    0.96
   0   4   4   13.50    1.06
   0   4  -4   11.52    0.77
   1  -4   4   -0.11    0.17
   1  -4   4    0.16    0.14
   1   4   4   -0.26    0.16
   1   4   4    0.11    0.19
  -1   4  -4    0.04    0.06
  -1   4  -4   -0.09    0.11
   1   4   4   -0.37    0.23
   1   4   4   -0.02    0.23
  -2  -4  -4    0.11    0.06
   2  -4   4    0.04    0.13
   2  -4   4    0.18    0.20
   2   4   4   -0.01    0.18
   2   4   4   -0.10    0.16
  -2   4  -4    0.00    0.07
  -2   4  -4    0.05    0.12
   2   4   4    0.00    0.26
   3  -4   4  134.64    9.20
  -3  -4  -4  117.79    8.28
   3  -4   4  137.70    8.99
   3   4   4  135.17    9.31
   3   4   4  132.40    9.00
  -3   4  -4  139.86    8.41
  -3   4  -4  131.88    8.29
   4  -4   4    0.54    0.32
  -4  -4  -4    0.17    0.09
   4  -4   4    0.18    0.21
  -4   4  -4    0.09    0.10
  -4   4  -4   -0.13    0.15
   4   4   4    0.13    0.24
   4   4   4   -0.10    0.30
   5  -4   4    4.33    0.57
   5  -4   4    3.68    0.53
  -5  -4  -4    3.51    0.36
   5   4   4    3.19    0.55
   5   4   4    3.11    0.64
  -5   4  -4    3.12    0.43
  -5   4  -4    3.46    0.38
  -6  -4  -4    2.16    0.32
   6  -4   4    1.73    0.41
   6  -4   4    2.59    0.50
   6   4   4    1.55    0.54
   6   4   4    2.21    0.45
  -6   4  -4    2.25    0.35
  -7  -4  -4  106.82    7.21
   7  -4   4  114.88    8.03
   7  -4   4  106.05    7.87
  -7   4  -4  113.94    7.23
   7   4   4  122.70    7.91
   7   4   4  121.15    8.24
  -7   4  -4  116.10    7.28
  -8  -4  -4    0.09    0.15
   8  -4   4   -0.71    0.40
   8  -4   4    0.17    0.40
  -8   4  -4   -0.25    0.21
   8   4   4    0.63    0.38
   8   4   4   -0.41    0.43
  -8   4  -4    0.12    0.18
   9  -4   4    6.22    0.94
  -9  -4  -4    7.24    0.65
  -9   4  -4    7.01    0.68
   9   4   4    5.52    1.09
   9   4   4    7.52    0.95
 -10  -4  -4    2.03    0.34
  10  -4   4    2.92    0.68
  10   4   4    2.82    0.66
 -10   4  -4    1.93    0.36
  10   4   4    1.91    0.79
  11  -4   4   27.57    2.32
 -11  -4  -4   28.04    1.97
  11   4   4   28.14    2.36
 -11   4  -4   28.04    2.00
  11   4   4   27.58    2.56
 -12  -4  -4    0.06    0.20
 -12   4  -4   -0.22    0.21
  12   4   4   -1.10    0.54
  13  -4   4   12.96    1.57
 -13  -4  -4   13.17    1.12
 -13   4  -4   13.21    1.16
  13   4   4   13.74    1.57
 -14  -4  -4    1.46    0.40
  14  -4   4    0.13    0.76
 -14  -4  -4    1.19    0.32
  14   4   4    0.46    0.78
 -14   4  -4    1.11    0.36
 -15  -4  -4    6.51    0.76
  15  -4   4    5.56    1.14
 -15   4  -4    6.40    0.82
  15   4   4    6.22    1.20
 -17  -5   4   12.52    1.23
 -16  -5   4    0.33    0.33
  16   5  -4    2.11    0.79
  15  -5  -4    0.58    0.74
 -15  -5   4    0.22    0.31
  15   5  -4    0.86    0.72
 -15   5   4    0.09    0.35
  14  -5  -4   -0.49    0.63
 -14  -5   4    0.17    0.46
  14   5  -4   -0.31    0.60
 -14   5   4   -0.66    0.34
 -13  -5   4   43.29    3.01
  13  -5  -4   35.06    2.96
 -13  -5   4   38.88    2.63
 -13   5   4   34.05    2.70
  13   5  -4   35.90    2.96
 -12  -5   4    0.85    0.41
  12   5  -4    1.41    0.63
 -12   5   4    0.13    0.34
 -11  -5   4    7.75    0.90
 -11  -5   4    8.11    0.77
  11  -5  -4    4.96    0.99
  11   5  -4    6.98    1.00
 -11   5   4    8.12    1.03
 -11   5   4    7.60    0.85
  10  -5  -4    1.29    0.53
 -10  -5   4   -0.16    0.33
  10   5  -4    0.73    0.44
   9  -5  -4   70.59    5.19
  -9  -5   4   73.42    5.30
  -9  -5   4   76.81    4.76
   9   5  -4   70.69    5.21
  -9   5   4   78.85    4.95
  -9   5   4   72.32    4.83
  -8  -5   4   10.92    0.91
   8  -5  -4   11.35    1.11
   8   5  -4   12.59    1.14
   8   5  -4   11.92    0.87
  -7  -5   4   84.70    5.26
  -7  -5   4   78.67    5.88
   7  -5  -4   83.96    5.74
   7   5  -4   74.10    5.27
  -7   5   4   83.96    5.44
  -7   5   4   85.64    5.36
   7   5  -4   89.47    5.77
   6  -5  -4    6.41    0.70
  -6  -5   4    5.78    0.52
   5  -5  -4  190.69   13.58
  -5  -5   4  208.36   12.54
  -5  -5   4  183.05   13.88
   5   5  -4  190.16   12.67
   5   5  -4  221.36   13.62
  -5   5   4  214.58   12.67
   4  -5  -4   14.02    1.01
   4   5  -4   13.35    0.92
  -4   5   4   12.61    1.09
  -4   5   4    9.62    0.99
   3  -5  -4  140.05    9.99
  -3  -5   4  145.25   10.27
  -3  -5   4  167.62    9.21
  -3   5   4  136.36    9.42
   3   5  -4  147.86    9.35
  -3   5   4  150.66    9.33
  -2  -5   4    6.93    0.78
   2  -5  -4    8.57    0.68
  -2   5   4    8.14    0.76
  -2   5   4    6.27    0.72
   2   5  -4    7.66    0.63
  -1  -5   4    7.63    0.80
  -1   5   4    7.64    0.75
  -1   5   4    7.42    0.68
  -1   5   4    7.52    0.68
   1   5  -4    7.40    0.60
  -1   5   4    6.28    0.64
   0  -5   4    3.54    0.57
   0   5   4    3.31    0.51
   0   5   4    4.23    0.56
   0   5  -4    4.80    0.47
   0   5  -4    3.60    0.40
   0   5   4    4.00    0.56
   1  -5   4  178.67   11.93
   1   5   4  192.66   12.29
   1   5   4  180.17   11.19
  -1   5  -4  161.64   10.99
  -1   5  -4  172.50   11.17
  -2  -5  -4    6.83    0.51
   2  -5   4    7.15    0.62
   2  -5   4    6.58    0.70
  -2   5  -4    6.62    0.51
   2   5   4    7.96    0.85
   2   5   4    6.99    0.66
  -2   5  -4    7.23    0.61
   3  -5   4   60.39    4.17
   3  -5   4   64.92    4.31
  -3  -5  -4   56.98    3.81
  -3   5  -4   60.27    3.82
   3   5   4   53.82    4.17
   3   5   4   63.09    4.45
  -3   5  -4   63.80    3.91
  -4  -5  -4   22.54    1.57
   4  -5   4   24.22    1.78
   4   5   4   24.25    2.01
  -4   5  -4   24.61    1.65
   4   5   4   23.66    1.79
  -4   5  -4   24.69    1.60
  -5  -5  -4  102.42    7.06
   5  -5   4  106.84    7.69
  -5   5  -4  113.92    7.09
   5   5   4  109.70    8.03
   5   5   4  127.32    7.75
  -5   5  -4  115.30    7.17
  -6  -5  -4    2.55    0.34
   6  -5   4    2.80    0.55
   6  -5   4    2.22    0.46
  -6   5  -4    2.65    0.38
  -6   5  -4    2.82    0.44
   6   5   4    2.20    0.46
   6   5   4    2.38    0.64
   7  -5   4   12.55    1.24
   7  -5   4   14.86    1.31
  -7  -5  -4   13.25    1.03
  -7   5  -4   14.52    1.10
  -7   5  -4   14.88    1.07
   7   5   4   14.49    1.31
   7   5   4   14.92    1.52
  -8  -5  -4    1.34    0.24
   8  -5   4    2.36    0.50
   8   5   4    1.85    0.51
  -8   5  -4    0.93    0.31
  -8   5  -4    1.16    0.27
   8   5   4    1.46    0.64
  -9  -5  -4   50.05    3.32
   9  -5   4   48.79    3.74
   9   5   4   46.26    4.01
  -9   5  -4   49.70    3.36
   9   5   4   52.35    3.77
  -9   5  -4   56.68    3.40
 -10  -5  -4    0.97    0.26
  10  -5   4    0.29    0.61
 -10   5  -4    0.66    0.29
  10   5   4    1.25    0.59
  10   5   4    0.10    0.66
 -11  -5  -4   16.04    1.23
  11  -5   4   15.52    1.60
  11   5   4   16.23    1.82
 -11   5  -4   16.61    1.29
  11   5   4   15.15    1.62
 -12  -5  -4   -0.08    0.20
  12  -5   4    0.42    0.65
 -12   5  -4   -0.05    0.24
  12   5   4   -0.45    0.59
  13  -5   4    9.38    1.38
 -13  -5  -4   10.43    0.94
 -13  -5  -4   10.77    1.04
  13   5   4   10.27    1.41
 -13   5  -4    9.83    0.98
  14  -5   4   -0.89    0.72
 -14  -5  -4    0.05    0.27
 -14  -5  -4    0.09    0.23
  14   5   4   -1.00    0.69
 -14   5  -4   -0.30    0.24
 -15  -5  -4    8.51    0.89
  15  -5   4    7.92    1.46
  15   5   4    8.68    1.44
 -15   5  -4    8.75    0.96
  16  -6  -4    1.08    0.85
  16   6  -4    1.45    0.86
 -16   6   4    0.23    0.42
  15  -6  -4   22.41    2.12
 -15  -6   4   22.49    1.94
 -15  -6   4   20.36    1.67
  15   6  -4   21.03    2.07
 -15   6   4   18.91    1.78
 -14  -6   4    5.60    0.85
 -14  -6   4    6.28    0.75
  14   6  -4    4.86    0.99
 -14   6   4    3.58    0.68
  13  -6  -4   -0.13    0.61
 -13  -6   4    0.45    0.27
 -13  -6   4    0.69    0.42
  13   6  -4    0.77    0.62
 -13   6   4   -0.12    0.29
 -12  -6   4    4.88    0.79
 -12  -6   4    5.48    0.64
  12  -6  -4    3.71    0.80
  12   6  -4    3.34    0.79
 -11  -6   4   47.81    3.58
 -11  -6   4   50.96    3.17
  11  -6  -4   47.23    3.56
  11   6  -4   43.58    3.53
 -11   6   4   47.42    3.37
 -11   6   4   45.39    3.26
 -10  -6   4    1.42    0.45
 -10   6   4    1.37    0.54
  10   6  -4    1.95    0.56
 -10   6   4    0.94    0.36
  -9  -6   4   13.19    1.31
   9  -6  -4   14.05    1.32
  -9  -6   4   15.52    1.11
  -9   6   4   14.72    1.22
   9   6  -4   14.08    1.33
  -9   6   4   13.83    1.35
  -8  -6   4   37.37    3.19
   8  -6  -4   46.28    3.15
  -8  -6   4   47.78    2.82
   8   6  -4   43.02    2.80
   8   6  -4   44.43    3.14
  -8   6   4   39.26    2.91
  -8   6   4   40.06    2.99
   7  -6  -4   51.97    3.65
  -7  -6   4   44.77    3.73
  -7  -6   4   52.70    3.29
   7   6  -4   55.71    3.67
  -7   6   4   55.01    3.51
  -7   6   4   51.87    3.42
   7   6  -4   46.05    3.30
   6  -6  -4    1.72    0.37
   5  -6  -4  112.11    8.03
  -5  -6   4  125.66    7.38
  -5  -6   4  116.58    8.26
   5   6  -4  131.00    8.08
  -5   6   4  102.86    7.57
   5   6  -4  116.09    7.49
  -5   6   4  121.32    7.53
   4  -6  -4   79.99    6.13
   4  -6  -4   85.67    6.12
  -4  -6   4   88.85    6.33
  -4  -6   4   97.72    5.60
  -4   6   4   94.17    5.77
  -4   6   4   81.22    5.80
   4   6  -4   91.32    5.72
   4   6  -4   97.87    6.17
   3  -6  -4   52.45    3.71
  -3  -6   4   57.15    3.91
  -3   6   4   44.33    3.52
   3   6  -4   60.95    3.75
  -3   6   4   50.84    3.49
   3   6  -4   55.16    3.47
  -2  -6   4    3.81    0.54
   2  -6  -4    3.45    0.46
   2   6  -4    3.98    0.48
   2   6  -4    3.07    0.39
  -2   6   4    2.94    0.46
  -2   6   4    2.27    0.42
  -2   6   4    2.33    0.37
  -1  -6   4  227.33   15.47
  -1   6   4  218.69   14.16
   1   6  -4  259.10   15.11
  -1   6   4  203.04   15.41
   1   6  -4  220.38   14.11
  -1   6   4  214.93   14.01
   0  -6   4   12.97    1.22
   0   6   4   14.70    1.23
   0   6   4   14.37    1.15
   0   6  -4   12.38    0.99
   0   6   4   13.88    1.05
   0   6  -4   14.94    1.09
   0   6   4   11.16    1.05
   1  -6   4    1.06    0.37
   1  -6   4    1.86    0.35
  -1   6  -4    1.49    0.19
   1   6   4    1.46    0.30
   1   6   4    1.00    0.39
   1   6   4    1.43    0.41
  -1   6  -4    1.21    0.24
   2  -6   4    1.91    0.38
  -2  -6  -4    1.79    0.21
  -2   6  -4    1.83    0.23
  -2   6  -4    1.15    0.25
   2   6   4    1.89    0.47
   2   6   4    1.03    0.31
   3  -6   4  163.75   11.88
  -3  -6  -4  166.08   10.96
   3  -6   4  190.51   12.16
   3   6   4  177.18   11.12
   3   6   4  173.82   11.92
   3   6   4  184.94   12.34
  -3   6  -4  173.31   10.97
  -3   6  -4  178.75   11.14
  -4  -6  -4   34.67    2.36
   4  -6   4   35.33    2.61
   4   6   4   35.97    2.91
  -4   6  -4   37.03    2.38
  -4   6  -4   38.43    2.47
   4   6   4   38.18    2.66
   5  -6   4    2.67    0.50
  -5  -6  -4    2.27    0.31
  -5   6  -4    2.44    0.35
   5   6   4    2.40    0.59
   5   6   4    2.07    0.43
  -5   6  -4    1.75    0.33
  -6  -6  -4    5.54    0.52
   6  -6   4    6.03    0.77
   6  -6   4    6.09    0.80
   6   6   4    4.91    0.91
  -6   6  -4    6.20    0.56
   6   6   4    5.60    0.78
  -6   6  -4    5.39    0.63
   7  -6   4   50.92    3.97
  -7  -6  -4   52.25    3.57
   7   6   4   60.20    4.03
  -7   6  -4   56.97    3.62
  -7   6  -4   60.01    3.67
   7   6   4   52.54    4.29
  -8  -6  -4    0.38    0.17
   8  -6   4    0.47    0.42
   8   6   4    0.06    0.47
   8   6   4    0.07    0.41
  -8   6  -4    0.23    0.20
  -8   6  -4    0.20    0.28
   9  -6   4   -0.60    0.46
  -9  -6  -4    0.10    0.17
   9   6   4   -0.71    0.47
   9   6   4   -0.42    0.55
  -9   6  -4   -0.20    0.20
 -10  -6  -4   11.69    0.95
 -10   6  -4   11.65    1.00
  10   6   4    8.97    1.50
  10   6   4   11.80    1.32
 -11  -6  -4   17.80    1.33
  11  -6   4   16.33    1.71
 -11   6  -4   18.04    1.38
  11   6   4   17.23    1.73
  12  -6   4   -0.18    0.68
 -12  -6  -4   -0.02    0.20
 -12   6  -4   -0.11    0.24
  12   6   4   -0.31    0.60
  13  -6   4    6.28    1.20
 -13  -6  -4    7.35    0.75
 -13  -6  -4    7.28    0.83
  13   6   4    6.58    1.23
 -13   6  -4    7.10    0.81
 -14  -6  -4    1.01    0.39
 -14  -6  -4    0.61    0.27
  14  -6   4    0.12    0.78
 -14   6  -4    0.96    0.35
  14   6   4    0.56    0.80
 -15  -6  -4    3.82    0.64
  15  -6   4    2.36    0.98
 -15  -6  -4    3.68    0.60
  15   6   4    2.25    1.01
 -15   6  -4    2.85    0.55
  16  -7  -4    7.71    1.41
 -16   7   4    6.57    1.02
  16   7  -4    5.90    1.19
  15  -7  -4    0.55    0.78
 -15  -7   4    1.06    0.52
 -15   7   4    0.07    0.39
  15   7  -4   -0.28    0.70
  14  -7  -4    7.15    1.25
 -14  -7   4    8.05    1.02
  14   7  -4    5.80    1.09
 -14   7   4    6.27    0.97
 -13  -7   4   15.94    1.50
  13  -7  -4   16.25    1.62
  13   7  -4   13.89    1.57
 -13   7   4   13.32    1.36
  12  -7  -4    8.11    1.16
 -12  -7   4    8.03    0.78
 -12  -7   4    7.39    0.95
 -12   7   4    5.13    1.01
 -12   7   4    6.34    0.89
  12   7  -4    8.73    1.12
 -11  -7   4    0.42    0.23
  11  -7  -4   -0.12    0.55
 -11  -7   4   -0.25    0.34
 -11   7   4   -0.20    0.57
  11   7  -4    0.11    0.55
  10  -7  -4   25.71    2.14
 -10  -7   4   26.39    2.15
 -10  -7   4   28.43    1.83
  10   7  -4   23.37    2.10
 -10   7   4   23.94    1.95
   9  -7  -4   33.47    2.44
  -9  -7   4   29.86    2.45
  -9  -7   4   32.80    2.11
  -9   7   4   30.07    2.36
   9   7  -4   29.57    2.40
  -9   7   4   28.88    2.23
  -8  -7   4    5.92    0.82
   8  -7  -4    6.63    0.89
  -8  -7   4    8.09    0.65
   8   7  -4    7.35    0.87
  -8   7   4    5.80    0.77
  -7  -7   4   12.89    1.35
   7  -7  -4   15.90    1.32
  -7  -7   4   18.22    1.13
  -7   7   4   14.81    1.39
   7   7  -4   16.57    1.34
   7   7  -4   14.55    1.14
  -7   7   4   15.47    1.29
   6  -7  -4   48.97    3.64
  -6  -7   4   55.77    3.29
  -6  -7   4   46.86    3.77
   6   7  -4   48.80    3.35
   6   7  -4   55.74    3.69
  -6   7   4   49.86    3.45
  -6   7   4   53.83    3.52
  -5  -7   4   55.38    3.26
  -5  -7   4   45.13    3.76
   5  -7  -4   50.32    3.63
   5   7  -4   52.26    3.36
   5   7  -4   55.05    3.69
  -5   7   4   49.85    3.44
   4  -7  -4   26.15    2.12
  -4  -7   4   32.55    1.92
   4  -7  -4   28.57    2.19
  -4  -7   4   29.56    2.35
  -4   7   4   29.44    2.11
   4   7  -4   34.57    2.26
  -4   7   4   25.80    2.13
   4   7  -4   34.36    2.06
  -3  -7   4   32.42    2.53
   3  -7  -4   27.53    2.30
   3  -7  -4   33.75    2.37
   3   7  -4   35.02    2.20
  -3   7   4   32.03    2.26
   3   7  -4   37.97    2.41
  -3   7   4   29.96    2.31
   2  -7  -4   17.45    1.42
  -2  -7   4   18.70    1.55
   2   7  -4   19.61    1.43
   2   7  -4   18.46    1.33
  -2   7   4   17.34    1.42
  -1  -7   4    4.42    0.68
   1   7  -4    3.82    0.50
   1   7  -4    4.95    0.55
  -1   7   4    4.50    0.64
  -1   7   4    3.39    0.63
   0  -7   4   67.45    5.06
   0   7   4   69.68    5.04
   0   7  -4   64.85    4.50
   0   7   4   68.35    4.55
   0   7  -4   78.16    4.85
   1  -7   4  155.09   11.28
   1  -7   4  165.75   10.96
  -1   7  -4  175.51   10.08
   1   7   4  159.02   10.28
   1   7   4  139.15   10.95
   1   7   4  181.65   11.36
  -1   7  -4  157.06   10.26
  -2  -7  -4   71.60    4.68
   2  -7   4   73.50    5.32
   2  -7   4   74.54    5.12
  -2   7  -4   70.42    4.81
   2   7   4   70.25    4.82
   2   7   4   73.89    5.16
   2   7   4   85.73    5.49
  -2   7  -4   76.85    4.69
   3  -7   4    0.88    0.34
  -3  -7  -4    0.10    0.09
   3  -7   4    0.02    0.20
  -3   7  -4    0.03    0.11
  -3   7  -4   -0.14    0.19
   3   7   4   -0.46    0.29
   3   7   4   -0.32    0.33
  -4  -7  -4   47.92    3.22
   4  -7   4   50.23    3.56
   4  -7   4   57.01    3.69
  -4   7  -4   51.86    3.25
  -4   7  -4   51.34    3.35
   4   7   4   45.67    3.32
   4   7   4   52.45    3.91
   4   7   4   48.39    3.60
  -5  -7  -4   51.42    3.55
   5  -7   4   56.30    3.93
   5   7   4   56.99    3.97
  -5   7  -4   58.18    3.68
  -5   7  -4   55.39    3.59
   5   7   4   56.05    4.30
  -6  -7  -4   13.48    1.05
   6  -7   4   13.26    1.26
  -6   7  -4   15.19    1.11
   6   7   4   15.16    1.33
   6   7   4   14.02    1.58
  -6   7  -4   17.86    1.20
  -7  -7  -4   14.49    1.11
   7  -7   4   14.82    1.36
  -7   7  -4   15.72    1.16
  -7   7  -4   16.83    1.24
   7   7   4   14.02    1.59
   7   7   4   16.06    1.39
   8  -7   4   35.36    2.84
  -8  -7  -4   35.14    2.48
  -8   7  -4   43.01    2.62
  -8   7  -4   38.28    2.54
   8   7   4   33.59    3.11
   8   7   4   38.99    2.88
  -9  -7  -4   32.39    2.22
   9  -7   4   30.99    2.59
   9   7   4   28.26    2.83
   9   7   4   33.22    2.64
  -9   7  -4   33.74    2.29
  -9   7  -4   37.89    2.37
 -10  -7  -4    0.13    0.19
  10  -7   4   -0.26    0.54
  10   7   4   -0.91    0.50
 -10   7  -4   -0.04    0.21
 -11  -7  -4    1.85    0.33
  11  -7   4    2.56    0.73
  11   7   4    1.82    0.73
 -11   7  -4    1.75    0.37
 -12  -7  -4   19.29    1.44
  12  -7   4   20.79    1.90
 -12  -7  -4   17.39    1.60
  12   7   4   19.44    1.92
 -12   7  -4   18.71    1.51
  13  -7   4    2.37    0.95
 -13  -7  -4    3.66    0.61
 -13  -7  -4    3.89    0.57
 -13   7  -4    3.85    0.64
  13   7   4    3.15    0.93
  14  -7   4   -1.43    0.72
 -14  -7  -4    0.05    0.23
 -14  -7  -4   -0.26    0.27
  14   7   4   -1.32    0.70
 -14   7  -4    0.05    0.29
 -15  -7  -4    7.07    0.90
 -15  -7  -4    7.48    0.83
 -15   7  -4    8.07    0.96
 -16  -8   4    2.91    0.68
  16  -8  -4    1.70    0.98
 -16   8   4    1.91    0.61
 -15  -8   4    5.06    0.93
  15  -8  -4    5.00    1.08
  15   8  -4    3.55    0.92
 -14  -8   4    7.89    1.04
  14  -8  -4    7.95    1.27
 -14   8   4    6.87    0.99
  14   8  -4    6.18    1.16
 -13  -8   4    0.43    0.43
  13  -8  -4    0.22    0.68
 -13   8   4   -0.31    0.35
 -13   8   4    0.67    0.71
  13   8  -4   -0.22    0.57
  12  -8  -4    5.87    0.99
 -12  -8   4    7.96    0.98
 -12   8   4    8.32    1.19
  12   8  -4    6.13    1.03
 -12   8   4    6.14    0.93
  11  -8  -4    9.80    1.25
 -11  -8   4   10.10    1.10
 -11   8   4    9.06    1.04
  11   8  -4    7.41    1.12
  10  -8  -4   19.09    1.66
 -10  -8   4   16.21    1.57
  10   8  -4   20.15    1.66
 -10   8   4   16.59    1.47
 -10   8   4   15.47    1.61
   9  -8  -4    2.57    0.63
   9   8  -4    4.44    0.78
  -9   8   4    2.56    0.67
  -8  -8   4   50.43    4.09
   8  -8  -4   57.00    4.01
  -8   8   4   55.92    3.75
  -8   8   4   56.17    3.84
   8   8  -4   57.62    4.01
   7  -8  -4   26.09    1.95
  -7  -8   4   21.03    1.98
  -7   8   4   23.77    1.84
  -7   8   4   23.81    1.93
   7   8  -4   23.72    1.95
   7   8  -4   27.73    1.73
   6  -8  -4   -0.02    0.28
  -6   8   4   -0.24    0.26
   6   8  -4   -0.16    0.31
   6   8  -4   -0.11    0.18
   5  -8  -4   21.03    1.70
  -5  -8   4   22.01    1.82
   5   8  -4   22.69    1.74
  -5   8   4   18.82    1.68
   5   8  -4   23.99    1.57
  -5   8   4   23.45    1.70
   4  -8  -4   91.60    6.61
   4  -8  -4   85.81    6.63
  -4  -8   4  103.71    6.87
   4   8  -4  102.98    6.65
   4   8  -4  102.72    6.18
  -4   8   4   83.72    6.25
  -4   8   4  103.73    6.22
   3  -8  -4    0.30    0.16
  -3  -8   4    0.08    0.28
   3   8  -4    0.75    0.31
   3   8  -4    0.45    0.22
  -3   8   4    0.04    0.24
   2  -8  -4    1.57    0.35
  -2  -8   4    1.28    0.37
   2  -8  -4    1.65    0.27
   2   8  -4    1.52    0.29
  -2   8   4    0.97    0.31
   2   8  -4    1.51    0.35
  -2   8   4    1.41    0.38
  -1  -8   4   25.06    1.92
   1  -8  -4   21.58    1.67
   1   8  -4   23.49    1.71
  -1   8   4   23.54    1.70
  -1   8   4   19.33    1.74
   1   8  -4   22.08    1.59
   0  -8   4   58.83    4.34
   0   8   4   50.95    4.29
   0   8  -4   62.11    4.12
   0   8   4   59.83    3.90
   0   8  -4   60.97    3.86
   1  -8   4    2.71    0.59
  -1   8  -4    3.52    0.35
  -1   8  -4    3.08    0.53
   1   8   4    3.51    0.67
   1   8   4    4.48    0.69
  -2  -8  -4   52.95    3.49
   2  -8   4   56.52    3.86
   2  -8   4   55.03    4.07
  -2   8  -4   52.84    3.64
   2   8   4   51.83    3.64
   2   8   4   51.26    3.90
   2   8   4   63.64    4.22
  -2   8  -4   58.13    3.51
   3  -8   4    6.11    0.75
  -3  -8  -4    6.55    0.49
   3  -8   4    7.12    0.67
  -3   8  -4    5.05    0.54
   3   8   4    6.24    0.97
   3   8   4    5.48    0.76
  -3   8  -4    5.63    0.66
   4  -8   4   27.21    2.00
   4  -8   4   27.09    2.08
  -4  -8  -4   25.69    1.76
  -4   8  -4   26.71    1.90
  -4   8  -4   27.23    1.80
   4   8   4   28.42    2.37
   4   8   4   25.47    2.08
   5  -8   4    3.90    0.62
   5  -8   4    3.24    0.54
  -5  -8  -4    2.47    0.33
   5   8   4    1.81    0.51
  -5   8  -4    2.94    0.39
  -5   8  -4    1.74    0.41
   5   8   4    2.51    0.72
  -6  -8  -4   31.42    2.16
   6  -8   4   31.48    2.46
  -6   8  -4   34.27    2.22
   6   8   4   35.66    2.52
  -6   8  -4   34.31    2.31
   6   8   4   29.57    2.80
   7  -8   4    5.53    0.81
  -7  -8  -4    5.49    0.53
   7   8   4    4.31    0.84
  -7   8  -4    5.76    0.61
   7   8   4    4.85    1.03
  -7   8  -4    6.76    0.73
   8  -8   4   13.92    1.55
  -8  -8  -4   16.88    1.26
   8   8   4   17.51    1.58
  -8   8  -4   18.72    1.33
  -8   8  -4   19.94    1.44
  -9  -8  -4    7.20    0.66
   9  -8   4    5.82    1.00
  -9   8  -4    7.33    0.73
   9   8   4    5.87    0.99
  -9   8  -4    6.62    0.86
 -10  -8  -4   47.77    3.20
  10  -8   4   46.71    3.67
 -10  -8  -4   44.43    3.58
  10   8   4   46.92    3.70
 -10   8  -4   50.22    3.28
 -10   8  -4   54.86    3.38
 -11  -8  -4    3.86    0.63
 -11  -8  -4    4.60    0.56
  11  -8   4    3.80    0.87
  11   8   4    4.20    0.87
 -11   8  -4    4.05    0.65
 -12  -8  -4    0.23    0.29
 -12  -8  -4    0.36    0.23
  12  -8   4    0.39    0.68
  12   8   4   -0.05    0.67
 -12   8  -4    0.32    0.29
  13  -8   4   10.26    1.39
 -13  -8  -4    6.95    0.89
 -13  -8  -4    7.33    0.78
 -13   8  -4    7.73    0.90
  13   8   4    7.95    1.32
  14  -8   4   15.88    1.82
 -14  -8  -4   13.50    1.35
 -14  -8  -4   13.41    1.19
  14   8   4   15.76    1.80
 -14   8  -4   14.59    1.33
 -15  -8  -4    0.31    0.29
 -15  -8  -4    0.81    0.41
 -16  -9   4    9.19    1.21
 -15  -9   4    0.80    0.51
  15  -9  -4    1.67    0.89
 -15   9   4    0.16    0.44
  15   9  -4    0.50    0.76
 -14  -9   4    2.84    0.68
  14  -9  -4    1.79    0.83
 -14   9   4    1.84    0.57
  14   9  -4    1.71    0.79
  13  -9  -4    1.64    0.82
 -13  -9   4    1.97    0.57
  13   9  -4    0.45    0.66
 -13   9   4    2.13    0.81
 -12  -9   4    3.50    0.70
  12  -9  -4    4.03    0.87
  12   9  -4    4.05    0.77
 -12   9   4    3.18    0.61
 -12   9   4    2.02    0.81
 -11  -9   4    1.74    0.54
  11  -9  -4    0.69    0.64
 -11   9   4    1.58    0.73
  11   9  -4    1.49    0.58
  10  -9  -4   38.82    2.96
 -10  -9   4   39.85    3.01
  10   9  -4   35.46    2.90
 -10   9   4   38.12    2.73
 -10   9   4   36.32    2.83
  -9  -9   4    0.33    0.38
   9  -9  -4    1.16    0.61
   9   9  -4   -0.57    0.48
  -9   9   4    0.08    0.33
  -9   9   4   -0.49    0.55
  -8  -9   4    6.96    0.87
  -8   9   4    5.83    0.97
  -8   9   4    7.76    0.89
   8   9  -4    7.06    0.95
   7  -9  -4    2.85    0.54
  -7   9   4    2.57    0.61
   7   9  -4    3.85    0.53
   7   9  -4    3.27    0.62
   6  -9  -4   28.66    2.26
  -6  -9   4   31.32    2.41
   6   9  -4   31.17    2.32
  -6   9   4   26.65    2.21
  -6   9   4   30.85    2.20
   6   9  -4   30.66    2.07
  -5  -9   4    4.42    0.76
  -5   9   4    4.49    0.75
  -5   9   4    6.05    0.88
  -4  -9   4   -0.27    0.28
   4  -9  -4    0.14    0.27
  -4   9   4   -0.04    0.36
   4   9  -4   -0.03    0.28
   4   9  -4   -0.18    0.20
  -4   9   4    0.17    0.28
  -3  -9   4    3.81    0.73
   3   9  -4    3.09    0.59
  -3   9   4    5.70    0.79
   3   9  -4    3.74    0.55
   2  -9  -4  128.59    9.04
  -2  -9   4  145.55    9.37
   2  -9  -4  123.11    9.12
   2   9  -4  128.51    9.04
  -2   9   4  142.27    8.44
  -2   9   4  122.81    8.52
   2   9  -4  135.97    8.46
  -1  -9   4    0.03    0.34
   1   9  -4    0.54    0.35
  -1   9   4    0.33    0.34
  -1   9   4    0.30    0.34
  -1   9   4   -0.19    0.42
   0  -9   4   17.04    1.57
   0  -9  -4   18.77    1.36
   0   9   4   15.19    1.41
   0   9   4   17.26    1.41
   0   9  -4   16.44    1.32
   0   9  -4   16.93    1.43
   1  -9   4    6.88    0.93
  -1  -9  -4    5.69    0.61
   1   9   4    7.19    0.85
  -1   9  -4    4.83    0.64
   1   9   4    5.10    0.73
  -2  -9  -4   57.68    3.56
   2  -9   4   56.11    4.17
   2  -9   4   60.49    3.95
   2   9   4   52.72    3.74
   2   9   4   56.34    4.00
  -2   9  -4   50.55    3.70
  -2   9  -4   58.13    3.58
   3  -9   4    2.03    0.37
  -3  -9  -4    2.33    0.27
   3  -9   4    1.65    0.43
   3   9   4    1.02    0.44
  -3   9  -4    1.43    0.25
  -3   9  -4    1.05    0.35
  -4  -9  -4   41.83    2.67
   4  -9   4   41.97    2.98
   4  -9   4   41.16    3.08
  -4   9  -4   42.10    2.84
   4   9   4   41.70    3.07
   4   9   4   42.57    3.36
   4   9   4   36.58    2.82
  -4   9  -4   43.30    2.73
  -5  -9  -4    6.40    0.55
   5  -9   4    6.67    0.76
  -5   9  -4    6.49    0.76
   5   9   4    5.92    0.87
  -5   9  -4    6.49    0.64
   6  -9   4    1.03    0.42
  -6  -9  -4    1.50    0.23
   6   9   4    1.31    0.51
  -6   9  -4    1.24    0.27
  -6   9  -4    1.60    0.40
  -7  -9  -4    4.30    0.51
   7  -9   4    5.44    0.86
   7   9   4    5.42    0.87
  -7   9  -4    4.36    0.73
  -7   9  -4    5.52    0.61
   8  -9   4   24.15    2.28
  -8  -9  -4   28.18    1.94
  -8  -9  -4   28.24    2.24
  -8   9  -4   31.68    2.14
  -8   9  -4   30.34    2.04
   8   9   4   28.34    2.32
   9  -9   4    0.43    0.55
  -9  -9  -4    0.15    0.25
  -9  -9  -4    0.04    0.16
   9   9   4   -0.72    0.49
  -9   9  -4   -0.02    0.24
  -9   9  -4    0.30    0.40
  10  -9   4    0.37    0.59
 -10  -9  -4    0.33    0.20
 -10  -9  -4    0.55    0.31
 -10   9  -4    0.06    0.42
 -10   9  -4    0.39    0.27
  10   9   4   -0.05    0.59
  11  -9   4    1.20    0.67
 -11  -9  -4    0.19    0.20
 -11  -9  -4   -0.10    0.27
 -11   9  -4    0.09    0.27
  11   9   4   -0.61    0.60
 -12  -9  -4   28.68    2.40
  12  -9   4   29.05    2.61
 -12  -9  -4   29.50    2.11
 -12   9  -4   32.10    2.24
  12   9   4   30.84    2.64
  13  -9   4   -0.03    0.75
 -13  -9  -4    0.57    0.36
  13   9   4    0.95    0.78
 -13   9  -4    0.65    0.36
  14  -9   4   -0.08    0.81
 -14  -9  -4    0.42    0.37
 -14   9  -4    0.19    0.34
  14   9   4   -0.49    0.76
  15 -10  -4    1.41    0.96
 -15 -10   4    2.66    0.70
 -15  10   4    0.90    0.58
 -14 -10   4    8.26    1.13
  14 -10  -4    8.06    1.41
 -14  10   4    8.79    1.13
  14  10  -4    9.06    1.31
 -13 -10   4    1.34    0.55
  13 -10  -4    1.63    0.80
 -13  10   4    0.51    0.48
 -13  10   4    0.65    0.78
  13  10  -4    0.84    0.67
  12 -10  -4   17.10    1.74
 -12 -10   4   17.87    1.64
 -12  10   4   13.47    1.67
 -12  10   4   16.55    1.53
  12  10  -4   15.05    1.61
  11 -10  -4    3.15    0.83
 -11 -10   4    1.80    0.58
 -11  10   4    0.35    0.75
 -11  10   4    1.63    0.51
  11  10  -4    1.99    0.66
 -10 -10   4   21.45    1.95
  10 -10  -4   24.66    2.03
 -10  10   4   21.33    1.99
 -10  10   4   21.36    1.81
  10  10  -4   22.03    1.98
   9 -10  -4    5.05    0.95
   9  10  -4    5.83    0.95
  -8 -10   4   47.76    3.70
   8 -10  -4   48.32    3.59
  -8  10   4   47.56    3.48
   8  10  -4   49.42    3.63
  -8  10   4   49.28    3.38
  -7 -10   4    0.21    0.35
  -7  10   4    0.46    0.36
   7  10  -4   -0.18    0.46
  -7  10   4   -0.38    0.46
   6 -10  -4    2.67    0.50
  -6 -10   4    2.81    0.57
  -6  10   4    1.80    0.56
   6  10  -4    1.89    0.54
  -6  10   4    2.27    0.48
   6  10  -4    2.57    0.39
   5 -10  -4    3.96    0.63
   5  10  -4    5.44    0.73
   5  10  -4    5.22    0.63
  -5  10   4    5.37    0.83
   4 -10  -4   73.52    5.40
  -4 -10   4   83.02    5.66
  -4  10   4   74.87    5.06
   4  10  -4   79.95    5.45
  -4  10   4   71.46    5.17
   4  10  -4   81.94    5.06
   3 -10  -4    3.67    0.49
   3 -10  -4    5.24    0.67
  -3 -10   4    4.57    0.73
   3  10  -4    3.78    0.67
  -3  10   4    4.01    0.56
  -3  10   4    3.28    0.65
   2 -10  -4    0.68    0.32
  -2 -10   4    0.46    0.39
   2 -10  -4    0.75    0.22
   2  10  -4    0.51    0.29
  -2  10   4    0.69    0.34
  -2  10   4    0.58    0.41
   2  10  -4    0.96    0.38
  -1  10   4    1.39    0.56
   1  10  -4    1.08    0.39
   1  10  -4    0.54    0.29
   0 -10  -4   76.90    5.04
   0 -10   4   66.97    5.22
   0  10   4   70.01    4.75
   0  10  -4   69.51    4.66
   1 -10   4    0.27    0.27
  -1 -10  -4    0.13    0.18
   1 -10   4   -0.02    0.37
   1  10   4    0.63    0.41
   1  10   4    0.68    0.45
  -1  10  -4    0.06    0.25
   2 -10   4   20.28    1.83
   2 -10   4   22.89    1.63
  -2 -10  -4   21.08    1.37
  -2 -10  -4   22.87    1.66
   2  10   4   18.93    1.68
   2  10   4   19.47    1.62
  -2  10  -4   17.21    1.53
  -3 -10  -4    3.49    0.50
   3 -10   4    3.93    0.75
  -3 -10  -4    4.02    0.37
   3  10   4    2.32    0.52
  -4 -10  -4   46.84    3.33
   4 -10   4   46.10    3.23
  -4 -10  -4   45.83    2.89
  -4  10  -4   44.80    3.08
   4  10   4   40.54    3.28
  -5 -10  -4    3.15    0.37
  -5 -10  -4    3.01    0.49
   5  10   4    2.03    0.60
  -5  10  -4    3.50    0.49
  -5  10  -4    1.84    0.50
  -6 -10  -4  112.49    7.53
  -6 -10  -4  113.62    8.41
   6 -10   4  120.14    8.27
  -6  10  -4  121.32    7.61
  -6  10  -4  129.93    7.78
   6  10   4  121.07    8.34
  -7 -10  -4    1.77    0.28
   7 -10   4    1.79    0.56
  -7 -10  -4    2.25    0.45
   7  10   4    1.23    0.64
  -7  10  -4    1.89    0.36
   8 -10   4   12.83    1.46
  -8 -10  -4   14.96    1.13
  -8 -10  -4   13.98    1.34
  -8  10  -4   17.02    1.25
   8  10   4   16.25    1.56
  -8  10  -4   16.15    1.39
  -9 -10  -4    0.25    0.18
  -9 -10  -4    0.50    0.32
   9 -10   4    0.33    0.54
   9  10   4   -0.24    0.54
  -9  10  -4    0.32    0.27
  -9  10  -4   -0.60    0.43
 -10 -10  -4   26.91    2.37
  10 -10   4   28.35    2.50
  10  10   4   27.36    2.51
 -10  10  -4   34.61    2.33
 -10  10  -4   32.57    2.20
  11 -10   4    0.03    0.66
 -11 -10  -4    0.88    0.34
 -11  10  -4    0.62    0.33
  11  10   4    0.21    0.64
  12 -10   4   -0.13    0.68
 -12 -10  -4    0.05    0.30
  12  10   4   -0.16    0.67
 -12  10  -4   -0.09    0.30
  13 -10   4    1.77    0.83
 -13 -10  -4    0.05    0.34
 -13  10  -4    0.13    0.34
  13  10   4   -0.81    0.74
 -14  10  -4   11.22    1.22
 -15  11   4   -0.07    0.50
 -14 -11   4    7.75    1.07
  14 -11  -4    5.85    1.16
  14  11  -4    5.71    1.10
 -14  11   4    5.99    1.07
 -13 -11   4    7.36    1.04
 -13  11   4    5.33    1.12
 -13  11   4    6.75    1.04
  13  11  -4    5.34    1.02
 -12 -11   4    2.95    0.68
  12 -11  -4    3.27    0.88
  12  11  -4    2.55    0.78
 -12  11   4    1.80    0.56
 -12  11   4    1.50    0.84
  11 -11  -4   -0.46    0.69
 -11 -11   4    2.08    0.61
  11  11  -4    1.45    0.63
 -11  11   4    0.55    0.47
  10 -11  -4   21.79    2.01
 -10 -11   4   22.47    1.99
 -10  11   4   21.62    1.83
  10  11  -4   21.42    1.99
 -10  11   4   22.06    2.04
   9 -11  -4    7.83    1.13
  -9 -11   4    8.68    1.07
  -9  11   4    8.78    1.06
   9  11  -4    6.87    1.10
  -9  11   4    8.06    1.25
  -8 -11   4    1.46    0.54
  -8  11   4    0.89    0.63
   8  11  -4    2.19    0.63
  -8  11   4    1.23    0.48
   7 -11  -4    8.82    1.08
  -7 -11   4   11.08    1.14
   7  11  -4    9.17    1.12
  -7  11   4    7.64    1.16
  -7  11   4   10.73    1.11
   6 -11  -4   23.27    2.01
  -6 -11   4   26.03    2.16
  -6  11   4   26.28    1.96
   6  11  -4   26.04    2.06
   6  11  -4   27.39    1.87
  -6  11   4   22.46    2.02
  -5 -11   4    0.24    0.36
  -5  11   4    0.04    0.48
  -5  11   4    0.75    0.36
   5  11  -4    0.40    0.41
  -4 -11   4    0.31    0.37
   4 -11  -4   -0.26    0.28
  -4  11   4    0.16    0.44
   4  11  -4   -0.20    0.23
   4  11  -4   -0.18    0.33
  -4  11   4    0.66    0.35
   3 -11  -4    7.05    0.91
   3  11  -4    7.66    0.86
   3  11  -4    9.44    0.93
   2 -11  -4   88.64    6.46
  -2 -11   4   96.00    6.73
   2 -11  -4   82.77    6.48
  -2  11   4   89.45    6.16
  -2  11   4  105.46    6.10
   2  11  -4   97.32    6.05
   2  11  -4   90.60    6.45
  -1 -11   4    7.13    1.03
   1 -11  -4    7.51    0.71
  -1  11   4    5.40    0.83
   1  11  -4    7.43    0.89
  -1  11   4    5.51    0.93
  -1  11   4    5.40    0.81
   0 -11  -4   17.01    1.38
   0 -11   4   16.44    1.64
   0  11   4   16.94    1.50
   0  11  -4   16.58    1.36
   0  11   4   17.04    1.51
   1 -11   4    7.09    1.02
  -1 -11  -4    7.24    0.69
  -1  11  -4    5.60    0.74
   1  11   4    4.75    0.88
   1  11   4    5.41    0.84
   2 -11   4   16.47    1.30
   2 -11   4   12.88    1.51
  -2 -11  -4   16.39    1.07
  -2 -11  -4   15.12    1.31
   2  11   4   13.96    1.38
  -2  11  -4   16.14    1.30
   3 -11   4    1.90    0.38
  -3 -11  -4    1.96    0.39
   3 -11   4    1.07    0.46
   3  11   4    0.47    0.44
   3  11   4    0.75    0.51
  -3  11  -4    1.12    0.40
  -4 -11  -4   33.81    2.54
  -4 -11  -4   34.45    2.16
   4 -11   4   36.56    2.49
  -4  11  -4   28.86    2.37
   4  11   4   30.55    2.55
  -5 -11  -4   21.57    1.75
   5 -11   4   24.28    1.74
   5  11   4   19.16    1.81
  -5  11  -4   18.10    1.67
   6 -11   4   54.15    4.02
  -6 -11  -4   53.08    4.10
  -6  11  -4   58.37    3.85
   6  11   4   57.03    4.14
  -7 -11  -4    7.17    0.86
  -7  11  -4    6.67    0.97
   7  11   4    7.85    1.12
  -8 -11  -4    7.55    0.89
   8 -11   4    7.84    1.05
   8  11   4    8.31    1.19
  -8  11  -4    8.42    1.04
   9 -11   4    1.95    0.65
  -9 -11  -4    1.87    0.45
   9  11   4    0.58    0.69
  -9  11  -4    1.74    0.55
 -10 -11  -4    1.11    0.39
  10 -11   4    0.13    0.64
 -10  11  -4    0.50    0.52
  10  11   4    0.44    0.68
  11 -11   4    1.60    0.74
 -11 -11  -4    1.92    0.48
 -11  11  -4    0.86    0.63
  11  11   4    1.16    0.81
  12 -11   4   11.80    1.52
 -12 -11  -4   11.11    1.20
  12  11   4   11.99    1.55
 -13 -11  -4    1.03    0.43
  13  11   4    0.46    0.81
  14 -12  -4    3.51    1.03
 -14 -12   4    1.76    0.65
 -14  12   4    1.07    0.59
 -14  12   4    1.08    0.95
  13 -12  -4    0.59    0.87
 -13 -12   4    0.80    0.55
 -13  12   4    0.17    0.81
 -13  12   4   -0.37    0.48
  13  12  -4    0.82    0.79
  12 -12  -4    7.12    1.31
 -12 -12   4    9.08    1.12
 -12  12   4    6.12    1.15
  12  12  -4    5.60    1.08
 -12  12   4    8.26    1.09
 -11 -12   4   17.34    1.71
  11 -12  -4   18.97    1.83
 -11  12   4   16.88    1.83
  11  12  -4   15.31    1.71
 -11  12   4   15.81    1.57
 -10 -12   4    2.87    0.69
 -10  12   4    1.33    0.84
  10  12  -4    3.04    0.79
 -10  12   4    2.00    0.60
  -9 -12   4    4.64    0.89
   9 -12  -4    6.54    1.04
   9  12  -4    5.33    1.00
  -9  12   4    4.04    0.73
  -9  12   4    3.76    0.94
  -8 -12   4   13.85    1.42
   8 -12  -4   12.55    1.35
  -8  12   4   13.62    1.54
   8  12  -4   11.21    1.36
   7 -12  -4    8.47    1.06
  -7 -12   4    6.92    0.97
   7  12  -4    6.66    1.01
  -7  12   4    7.78    1.06
  -7  12   4    7.52    1.21
   6 -12  -4    0.02    0.39
  -6 -12   4    0.25    0.46
  -6  12   4    0.33    0.57
   6  12  -4   -0.20    0.42
   6  12  -4   -0.54    0.30
  -5 -12   4   28.58    2.19
   5 -12  -4   20.73    1.96
   5  12  -4   24.12    2.01
  -5  12   4   26.18    2.08
   5  12  -4   23.85    1.84
   4 -12  -4   71.98    5.31
  -4 -12   4   75.78    5.55
  -4  12   4   76.91    5.01
   4  12  -4   81.93    4.99
   4  12  -4   73.44    5.33
  -4  12   4   70.90    5.13
  -3 -12   4   27.52    2.29
   3 -12  -4   25.16    2.11
  -3  12   4   24.35    2.17
  -3  12   4   28.95    2.08
   3  12  -4   29.90    2.02
   3  12  -4   24.30    2.11
   2 -12  -4    2.35    0.54
  -2  12   4    3.39    0.67
   2  12  -4    2.14    0.48
   2  12  -4    2.05    0.52
  -2  12   4    2.12    0.57
  -1 -12   4   15.14    1.47
   1 -12  -4   13.64    1.18
  -1  12   4   13.52    1.37
   1  12  -4   13.29    1.22
   1  12  -4   12.70    1.28
   0 -12  -4    1.21    0.31
   0 -12   4    1.25    0.55
   0  12   4    0.84    0.54
   0  12   4    0.08    0.51
   0  12  -4    1.07    0.41
   1 -12   4    3.17    0.59
   1 -12   4    2.72    0.71
  -1 -12  -4    3.71    0.53
  -1  12  -4    2.57    0.51
   1  12   4    1.61    0.59
   1  12   4    1.59    0.57
   2 -12   4    3.99    0.80
  -2  12  -4    3.73    0.61
   2  12   4    5.13    0.89
   2  12   4    2.69    0.68
   3 -12   4   68.00    4.70
  -3 -12  -4   66.00    4.80
  -3  12  -4   63.92    4.48
   3  12   4   63.14    4.76
   3  12   4   70.79    4.51
   4 -12   4   11.84    1.12
  -4 -12  -4   11.25    1.10
   4  12   4   10.77    1.27
  -4  12  -4   10.59    1.16
   5 -12   4    8.32    0.91
  -5 -12  -4    6.70    0.80
   5  12   4    5.43    1.03
  -5  12  -4    6.46    1.02
  -6 -12  -4    3.21    0.58
   6  12   4    2.11    0.66
   7 -12   4   20.50    1.68
  -7 -12  -4   16.88    1.62
  -7  12  -4   18.73    1.64
   7  12   4   19.04    1.80
  -8 -12  -4   12.98    1.32
   8 -12   4   13.95    1.44
  -8  12  -4   17.66    1.47
   8  12   4   14.18    1.56
   9 -12   4    1.93    0.67
  -9 -12  -4    1.55    0.44
  -9  12  -4    1.00    0.58
   9  12   4    1.40    0.75
 -10 -12  -4   11.62    1.25
  10 -12   4   12.74    1.49
 -10  12  -4   15.03    1.43
  10  12   4   11.37    1.61
 -11 -12  -4    2.77    0.58
  11 -12   4    2.70    0.84
 -11  12  -4    3.71    0.81
  11  12   4    3.18    0.98
  12 -12   4   -0.25    0.73
 -12 -12  -4   -0.16    0.31
  12  12   4   -0.45    0.80
 -14  13   4    1.34    0.66
 -14  13   4   -0.02    0.95
  13 -13  -4   15.54    1.87
 -13 -13   4   14.96    1.63
 -13  13   4   12.94    1.84
 -13  13   4   14.34    1.55
  12 -13  -4    2.04    0.91
 -12 -13   4    2.28    0.69
 -12  13   4    1.28    0.59
 -12  13   4    0.24    0.86
  12  13  -4    1.17    0.80
 -11 -13   4   -0.04    0.44
  11 -13  -4    0.12    0.75
  11  13  -4   -0.09    0.63
 -11  13   4   -0.23    0.46
 -11  13   4   -1.25    0.72
 -10 -13   4    2.82    0.70
  10 -13  -4    2.08    0.79
  10  13  -4    0.78    0.70
  -9 -13   4   33.15    2.83
   9 -13  -4   31.25    2.73
  -9  13   4   37.51    2.65
   9  13  -4   31.18    2.72
  -9  13   4   35.07    2.80
   8 -13  -4    2.07    0.68
  -8 -13   4    0.58    0.50
  -8  13   4    0.27    0.71
  -8  13   4   -0.07    0.50
   8  13  -4    0.30    0.61
   7 -13  -4    8.05    1.10
  -7 -13   4    8.60    1.17
   7  13  -4    7.79    1.08
  -7  13   4   11.95    1.40
  -6 -13   4    7.22    0.97
   6 -13  -4    8.25    0.99
  -6  13   4    5.76    1.00
   6  13  -4    4.73    0.94
  -5 -13   4   21.74    1.99
   5 -13  -4   20.66    1.85
   5  13  -4   20.96    1.85
  -5  13   4   20.56    1.95
   5  13  -4   24.67    1.76
   4 -13  -4    5.15    0.82
   4  13  -4    3.04    0.68
   4  13  -4    5.08    0.84
  -3 -13   4   68.00    4.82
   3 -13  -4   57.28    4.54
  -3  13   4   63.70    4.44
   3  13  -4   60.43    4.56
   3  13  -4   67.58    4.30
  -2 -13   4   14.69    1.51
   2 -13  -4   14.89    1.36
   2  13  -4   12.55    1.34
  -2  13   4   10.94    1.50
   1 -13  -4   11.21    1.06
  -1 -13   4   11.30    1.36
   1  13  -4   11.46    1.15
  -1  13   4   11.45    1.36
   0 -13  -4    0.14    0.24
   0 -13   4    1.11    0.38
   0 -13   4    0.63    0.49
   0  13   4   -0.83    0.46
   0  13  -4   -0.65    0.34
   1 -13   4   18.32    1.61
  -1 -13  -4   21.91    1.65
   1 -13   4   17.56    1.90
   1  13   4   19.19    1.78
  -1  13  -4   19.84    1.64
   1  13   4   19.04    1.77
   2 -13   4   25.05    1.93
  -2 -13  -4   25.69    1.98
   2  13   4   20.66    2.04
  -2  13  -4   24.43    1.92
   2  13   4   23.35    2.04
   3 -13   4    0.85    0.38
  -3 -13  -4    0.94    0.35
  -3  13  -4   -0.09    0.46
   3  13   4    0.81    0.60
  -4 -13  -4   12.93    1.17
   4  13   4   11.96    1.33
  -4  13  -4    9.58    1.21
  -5 -13  -4   31.72    2.52
   5 -13   4   33.46    2.47
   5  13   4   31.29    2.58
  -5  13  -4   30.86    2.42
  -6 -13  -4    0.21    0.30
   6 -13   4   -0.40    0.42
  -6  13  -4    0.48    0.44
   6  13   4    0.05    0.57
  -7 -13  -4    0.55    0.31
   7 -13   4    0.26    0.48
   7  13   4    0.21    0.63
  -7  13  -4   -0.31    0.47
  -8 -13  -4    2.80    0.58
  -8  13  -4    2.05    0.67
   8  13   4    2.30    0.81
   9 -13   4    9.62    1.33
  -9 -13  -4   11.16    1.17
  -9  13  -4   12.88    1.35
   9  13   4   10.26    1.47
  10 -13   4   -0.48    0.62
 -10 -13  -4   -0.08    0.29
  10  13   4   -0.60    0.69
 -10  13  -4   -0.92    0.53
  11 -13   4   10.24    1.47
 -11 -13  -4   10.85    1.23
 -11  13  -4   14.05    1.52
  11  13   4   10.45    1.59
 -12 -14   4    0.62    0.52
  12 -14  -4    1.06    0.88
 -12  14   4    0.00    0.89
  12  14  -4   -0.48    0.74
  11 -14  -4   23.91    2.26
 -11 -14   4   22.43    2.17
  11  14  -4   22.82    2.17
 -11  14   4   21.88    2.28
  10 -14  -4    1.78    0.82
 -10 -14   4   -0.05    0.44
  10  14  -4   -0.67    0.59
  -9 -14   4    1.19    0.60
   9 -14  -4    1.47    0.70
   9  14  -4    1.71    0.71
  -9  14   4    1.97    0.87
   8 -14  -4    1.28    0.63
  -8 -14   4    1.81    0.64
   8  14  -4    0.27    0.59
  -7 -14   4   40.53    3.28
   7 -14  -4   39.40    3.10
  -7  14   4   39.50    3.14
   7  14  -4   40.31    3.12
   6 -14  -4    1.25    0.51
  -6  14   4    1.34    0.79
  -5 -14   4    9.07    1.15
   5 -14  -4    7.59    1.04
   5  14  -4    9.04    1.07
   5  14  -4    9.48    1.07
  -5  14   4    8.76    1.31
  -4 -14   4    1.07    0.57
   4 -14  -4    1.82    0.50
   4  14  -4   -0.15    0.50
  -4  14   4    1.43    0.68
   4  14  -4    0.76    0.43
  -3 -14   4   24.42    2.14
   3 -14  -4   22.29    1.93
   3  14  -4   23.91    1.87
   3  14  -4   21.26    1.93
  -3  14   4   23.33    2.07
  -2 -14   4    0.96    0.55
   2 -14  -4   -0.66    0.41
   2  14  -4   -0.59    0.40
  -2  14   4    0.62    0.64
   2  14  -4   -0.31    0.54
  -1 -14   4   39.79    3.11
   1 -14  -4   34.02    2.80
   1  14  -4   38.91    2.71
   1  14  -4   34.19    2.83
  -1  14   4   36.34    2.84
   0 -14  -4    0.34    0.29
   0 -14   4    0.32    0.58
   0 -14   4    0.01    0.38
   0  14  -4    0.33    0.43
  -1 -14  -4    0.27    0.31
   1 -14   4    0.06    0.37
  -1  14  -4    0.01    0.45
   1  14   4   -0.65    0.57
   1  14   4    0.95    0.67
   2  14   4    2.58    0.73
  -2  14  -4    2.54    0.67
   2  14   4    2.57    0.72
   3 -14   4   19.79    1.65
  -3 -14  -4   20.91    1.71
  -3  14  -4   17.20    1.69
   3  14   4   19.97    1.79
   4 -14   4    0.14    0.40
  -4 -14  -4    0.08    0.31
  -4  14  -4    0.56    0.49
   4  14   4   -0.19    0.53
   5 -14   4    0.51    0.45
  -5 -14  -4    1.13    0.41
   5  14   4    1.04    0.62
  -5  14  -4    0.50    0.51
   6 -14   4    0.65    0.47
  -6 -14  -4   -0.28    0.27
   7 -14   4   26.89    2.22
  -7 -14  -4   26.01    2.24
  -7  14  -4   26.47    2.19
   7  14   4   27.38    2.34
   8 -14   4   -0.49    0.50
  -8 -14  -4    0.38    0.34
   8  14   4   -0.40    0.68
  -8  14  -4    1.09    0.61
  -9 -14  -4    1.99    0.53
   9 -14   4    1.17    0.66
   9  14   4    0.65    0.74
  -9  14  -4    1.18    0.66
  10 -14   4    1.37    0.73
 -10 -14  -4    0.27    0.38
 -10  14  -4    0.54    0.70
  10  14   4   -0.37    0.80
 -11  14  -4   11.63    1.54
 -11 -15   4    1.69    0.69
  11 -15  -4    1.51    0.87
  11  15  -4    1.32    0.76
 -11  15   4    0.23    0.95
 -10 -15   4    1.03    0.59
  10 -15  -4    0.66    0.74
  10  15  -4   -0.05    0.66
 -10  15   4    2.17    0.94
  -9 -15   4   16.08    1.72
   9 -15  -4   15.43    1.73
   9  15  -4   16.62    1.69
  -9  15   4   15.71    1.86
  -8 -15   4    0.21    0.50
   8 -15  -4    0.34    0.60
  -8  15   4   -0.14    0.80
   8  15  -4    0.02    0.55
   7 -15  -4    5.98    1.01
  -7 -15   4    6.37    1.05
  -7  15   4    5.21    1.07
   7  15  -4    5.85    1.01
  -6 -15   4    3.20    0.76
   6 -15  -4    2.97    0.67
   6  15  -4    2.04    0.71
  -6  15   4    4.20    0.96
   5 -15  -4   14.16    1.43
  -5 -15   4   13.96    1.56
   5  15  -4   14.41    1.47
  -5  15   4   15.66    1.70
  -4 -15   4    2.39    0.70
   4 -15  -4    2.82    0.60
   4  15  -4    1.39    0.62
   4  15  -4    2.81    0.63
  -4  15   4    2.11    0.80
  -3 -15   4   11.83    1.40
   3 -15  -4   10.50    1.23
   3  15  -4   11.34    1.26
   3  15  -4   11.60    1.29
  -3  15   4   12.42    1.56
  -2 -15   4    6.90    1.10
   2  15  -4    6.51    0.97
  -2  15   4    4.57    1.02
   1 -15  -4    3.42    0.71
  -1 -15   4    3.81    0.85
   1  15  -4    3.37    0.70
  -1  15   4    4.00    0.88
   0  15  -4    3.13    0.69
   0  15   4    3.30    0.84
   1 -15   4   38.16    3.23
  -1 -15  -4   42.98    3.30
   1  15   4   46.14    3.40
  -1  15  -4   45.45    3.19
   1  15   4   45.94    3.33
   2 -15   4    0.23    0.40
  -2 -15  -4    0.42    0.32
   2  15   4    0.48    0.64
  -2  15  -4    1.19    0.55
   3 -15   4    0.83    0.45
  -3 -15  -4    0.83    0.37
  -3  15  -4    0.12    0.54
  -4 -15  -4    0.10    0.29
  -4  15  -4   -1.13    0.52
   4  15   4   -0.73    0.60
   5 -15   4   21.25    1.75
  -5 -15  -4   20.94    1.78
   5  15   4   19.64    1.85
  -5  15  -4   16.62    1.74
   6 -15   4    2.03    0.61
  -6 -15  -4    2.58    0.57
  -6  15  -4    2.64    0.67
   6  15   4    1.82    0.74
  -7 -15  -4    1.84    0.51
   7 -15   4    1.08    0.57
   7  15   4    1.36    0.76
  -7  15  -4   -0.07    0.59
  -8 -15  -4    2.15    0.56
   8 -15   4    3.71    0.76
   8  15   4    1.41    0.80
  -8  15  -4    0.66    0.70
  -9 -15  -4    6.87    0.94
   9 -15   4    7.68    1.20
  -9  15  -4    8.45    1.29
   9  15   4    8.14    1.36
 -10  15  -4    0.00    0.70
  10  15   4   -0.25    0.82
  10 -16  -4    1.71    0.85
 -10 -16   4   -0.13    0.54
 -10  16   4   -0.04    0.93
  -9 -16   4    2.57    0.76
   9 -16  -4    1.68    0.77
  -9  16   4    1.80    0.96
   9  16  -4    1.58    0.70
   8 -16  -4    6.36    1.18
  -8 -16   4    7.53    1.15
  -8  16   4    9.51    1.58
   8  16  -4    6.46    1.11
   7 -16  -4   12.97    1.42
  -7 -16   4   12.55    1.48
  -7  16   4   12.68    1.77
[truncated: 1,062,868 more chars]
