# Supplementary material for: Aqua­(ethanol-κO)tris­[4,4,4-tri­fluoro-1-(4-propoxyphen­yl)butane-1,3-dionato(1−)-κ2O,O′]europium(III)
Source: IUCrdata. 2026 Feb 13;11(Pt 2):x260138. doi: 10.1107/S2414314626001380 (PMC12961659; doi:10.1107/S2414314626001380)
Supplement: Supplementary file 2 [file x-11-x260138-Isup2.hkl]

data_I                                                                          
_shelx_title ' YAMAC3Eu2_0m in P2(1)/n'                                         
_shelx_refln_list_code          4                                               
_shelx_F_calc_maximum      416.82                                               
_exptl_crystal_F_000      2088.00                                               
_reflns_d_resolution_high  0.7474                                               
                                                                                
loop_                                                                           
 _space_group_symop_operation_xyz                                               
 'x, y, z'                                                                      
 '-x+1/2, y+1/2, -z+1/2'                                                        
 '-x, -y, -z'                                                                   
 'x-1/2, -y-1/2, z-1/2'                                                         
                                                                                
_cell_length_a    13.8946                                                       
_cell_length_b    15.2677                                                       
_cell_length_c    22.3257                                                       
_cell_angle_alpha  90.000                                                       
_cell_angle_beta  107.872                                                       
_cell_angle_gamma  90.000                                                       
                                                                                
_shelx_F_squared_multiplier     1.000                                           
                                                                                
loop_                                                                           
 _refln_index_h                                                                 
 _refln_index_k                                                                 
 _refln_index_l                                                                 
 _refln_F_squared_calc                                                          
 _refln_F_squared_meas                                                          
 _refln_F_squared_sigma                                                         
 _refln_observed_status                                                         
   2   0   0      23175.13      33518.39      1779.90 o                         
   4   0   0      22627.04      24520.65       938.98 o                         
   6   0   0      20450.38      25379.75       975.59 o                         
   8   0   0      21960.40      22514.33       744.11 o                         
  10   0   0       4563.33       4528.33       245.35 o                         
  12   0   0       3573.01       3093.66       194.85 o                         
  14   0   0       6195.67       5348.60       305.23 o                         
  16   0   0          3.14         -3.96        59.35 o                         
   1   1   0        960.54        760.67        26.63 o                         
   2   1   0      26066.29      38093.63      1111.81 o                         
   3   1   0         16.26         26.35         5.47 o                         
   4   1   0       8884.90      11117.25       298.29 o                         
   5   1   0         99.22        100.20        13.93 o                         
   6   1   0      49499.27      58910.20      1347.60 o                         
   7   1   0          4.08        -16.04        16.04 o                         
   8   1   0      16176.24      15948.72       376.97 o                         
   9   1   0        783.25        667.90        67.15 o                         
  10   1   0       6212.48       6334.83       230.61 o                         
  11   1   0       1138.76       1248.75        75.80 o                         
  12   1   0       5525.89       5710.94       195.47 o                         
  13   1   0       2570.09       2226.85       115.87 o                         
  14   1   0         94.99         15.85        80.67 o                         
  15   1   0        569.86        379.97        54.42 o                         
  16   1   0       2935.11       2588.73       138.16 o                         
   0   2   0      40295.16      43522.68      1653.33 o                         
   1   2   0      16574.21      18672.55       660.10 o                         
   2   2   0        735.95        641.38        22.28 o                         
   3   2   0      10225.48      13004.00       324.79 o                         
   4   2   0        493.42        742.08        31.08 o                         
   5   2   0        553.03        641.98        32.78 o                         
   6   2   0       8857.77      11037.34       299.64 o                         
   7   2   0      19679.71      21218.06       688.18 o                         
   8   2   0       3772.66       4165.47       132.41 o                         
   9   2   0        414.00        331.61        31.78 o                         
  10   2   0       8983.80       9168.45       290.13 o                         
  11   2   0       9863.22       9364.48       297.96 o                         
  12   2   0        536.17        486.61        64.49 o                         
  13   2   0        160.32         84.70        41.12 o                         
  14   2   0       3242.77       2904.00       140.73 o                         
  15   2   0       1786.95       1550.49       102.60 o                         
  16   2   0        315.07        172.62        57.68 o                         
   1   3   0       1559.75       1641.16        48.41 o                         
   2   3   0       7470.34       7131.77       194.29 o                         
   3   3   0       1800.92       2017.48        63.82 o                         
   4   3   0       2139.10       2871.51        80.59 o                         
   5   3   0      36737.69      41631.34      1114.82 o                         
   6   3   0      18428.19      22173.44       590.17 o                         
   7   3   0       1190.64       1230.01        64.59 o                         
   8   3   0       6474.50       6547.20       191.20 o                         
   9   3   0      15191.66      15593.01       426.88 o                         
  10   3   0         94.03         46.29        22.71 o                         
  11   3   0       2851.11       2458.74       147.94 o                         
  12   3   0       4292.04       4031.40       163.69 o                         
  13   3   0       7922.22       7624.01       254.68 o                         
  14   3   0        193.73         97.84        39.87 o                         
  15   3   0       1713.36       1606.21       104.37 o                         
  16   3   0       1029.68        997.95        86.67 o                         
   0   4   0       4937.83       4362.38       175.53 o                         
   1   4   0      45791.14      51114.90      1258.79 o                         
   2   4   0       1142.79       1151.46        48.81 o                         
   3   4   0      30750.98      32906.34       856.68 o                         
   4   4   0       4296.50       4629.15       120.82 o                         
   5   4   0      23059.96      26066.52       691.76 o                         
   6   4   0         80.47         49.62        16.66 o                         
   7   4   0      13669.72      14488.62       367.08 o                         
   8   4   0       1016.65        945.80        52.77 o                         
   9   4   0         34.33         15.39        18.08 o                         
  10   4   0         42.18         41.18        31.42 o                         
  11   4   0       8574.83       8073.72       261.54 o                         
  12   4   0          2.95        -24.78        24.78 o                         
  13   4   0       1245.50       1177.52        72.42 o                         
  14   4   0        366.93        304.88        41.05 o                         
  15   4   0       2985.20       2987.37       146.38 o                         
  16   4   0        141.57         62.59        47.90 o                         
   1   5   0       6310.58       6322.46       175.26 o                         
   2   5   0        704.88        650.62        33.21 o                         
   3   5   0       5596.22       5993.29       153.79 o                         
   4   5   0       1581.74       1512.76        66.11 o                         
   5   5   0      37409.79      43031.23      1024.73 o                         
   6   5   0       1571.30       2086.15        76.90 o                         
   7   5   0        902.84        998.33        47.21 o                         
   8   5   0       3590.61       4206.61       152.92 o                         
   9   5   0       6509.58       6579.98       193.02 o                         
  10   5   0        935.52        823.31        53.67 o                         
  11   5   0          9.45        -23.00        23.00 o                         
  12   5   0       1044.15        948.16        69.39 o                         
  13   5   0       6293.88       6111.69       212.34 o                         
  14   5   0         64.22         28.54        38.10 o                         
  15   5   0        528.05        401.63        61.96 o                         
  16   5   0         62.39          8.54        40.59 o                         
   0   6   0        386.57        306.66        63.31 o                         
   1   6   0       5648.50       5886.31       166.12 o                         
   2   6   0       3745.86       3466.44       135.00 o                         
   3   6   0      22017.39      22851.23       528.67 o                         
   4   6   0      24442.83      26425.77       649.65 o                         
   5   6   0       4068.02       4671.52       128.38 o                         
   6   6   0       6736.30       8056.06       260.76 o                         
   7   6   0      15684.63      17278.22       469.23 o                         
   8   6   0        954.63       1019.17        51.20 o                         
   9   6   0        625.82        510.31        39.35 o                         
  10   6   0       4597.71       4194.89       135.96 o                         
  11   6   0      12145.75      11896.68       337.75 o                         
  12   6   0        505.89        322.80        39.15 o                         
  13   6   0       1277.68       1124.83        71.98 o                         
  14   6   0        608.10        439.27        49.30 o                         
  15   6   0       2667.56       2530.96       119.11 o                         
  16   6   0         42.72          5.36        44.68 o                         
   1   7   0      10571.32      10399.46       331.92 o                         
   2   7   0      12659.39      13016.42       306.15 o                         
   3   7   0       2502.27       2167.84        70.24 o                         
   4   7   0       1982.40       2563.47       112.96 o                         
   5   7   0      17515.58      18928.67       441.95 o                         
   6   7   0       4122.51       4732.57       140.43 o                         
   7   7   0        427.35        409.85        31.20 o                         
   8   7   0       4871.81       5301.80       160.66 o                         
   9   7   0       6712.03       6628.52       196.03 o                         
  10   7   0        215.79        238.78        44.38 o                         
  11   7   0        334.95        244.12        39.81 o                         
  12   7   0       3689.87       3710.23       143.36 o                         
  13   7   0       4574.69       3958.30       154.35 o                         
  14   7   0        118.86        132.41        36.31 o                         
  15   7   0        884.49        867.94       104.40 o                         
   0   8   0      11574.69      11638.96       462.20 o                         
   1   8   0       1321.25       1244.61        82.91 o                         
   2   8   0       2774.21       2755.54        81.17 o                         
   3   8   0       5711.69       6369.13       221.34 o                         
   4   8   0      26982.14      27950.65       688.56 o                         
   5   8   0       2027.90       2612.00       105.33 o                         
   6   8   0       4543.42       4628.36       140.51 o                         
   7   8   0       4899.59       5658.22       176.07 o                         
   8   8   0       7364.84       7625.25       221.64 o                         
   9   8   0        228.66        150.60        25.59 o                         
  10   8   0       7135.01       7318.70       218.11 o                         
  11   8   0       3128.09       3163.27       127.03 o                         
  12   8   0       1867.57       1765.71        90.80 o                         
  13   8   0        558.85        545.62        57.18 o                         
  14   8   0       3736.16       3884.18       181.75 o                         
  15   8   0         84.33         50.76        48.57 o                         
  16   8   0          0.76        -41.55        75.18 o                         
   1   9   0         32.51        441.19        98.92 o                         
   2   9   0      21023.51      19116.04       466.66 o                         
   3   9   0        609.27        503.95        76.53 o                         
   4   9   0       1279.60       1194.80        64.86 o                         
   5   9   0       4299.96       5529.34       165.54 o                         
   6   9   0      17091.75      17917.13       488.60 o                         
   7   9   0        196.46        132.76        40.14 o                         
   8   9   0       6693.16       7275.59       214.84 o                         
   9   9   0        179.61        137.16        40.26 o                         
  10   9   0       3681.11       3629.20       143.21 o                         
  11   9   0        285.55        312.32        52.37 o                         
  12   9   0       5579.18       5193.31       192.73 o                         
  13   9   0         47.62         15.89        43.92 o                         
  14   9   0        207.32         66.72        48.71 o                         
  15   9   0         57.87        -26.25        51.53 o                         
   0  10   0      19302.75      18799.91       749.13 o                         
   1  10   0        591.79        551.71        73.61 o                         
   2  10   0        535.19        514.04        48.16 o                         
   3  10   0       3476.83       3665.17       151.43 o                         
   4  10   0       8225.38       7479.50       218.18 o                         
   5  10   0        282.73        444.82        50.17 o                         
   6  10   0        952.84        910.98        62.03 o                         
   7  10   0        235.05        117.84        57.29 o                         
   8  10   0      10418.22      10509.45       335.96 o                         
   9  10   0        210.02        166.75        43.75 o                         
  10  10   0       2833.08       2838.47       124.67 o                         
  11  10   0        887.42        757.29       106.68 o                         
  12  10   0        914.73        761.10        66.75 o                         
  13  10   0          4.97         -4.63        69.68 o                         
  14  10   0       3213.00       2981.68       158.52 o                         
  15  10   0          1.02         20.48        58.04 o                         
   1  11   0       1773.37       2115.45       165.67 o                         
   2  11   0      14323.24      14430.08       449.39 o                         
   3  11   0       2418.86       2276.01        97.79 o                         
   4  11   0        759.41        652.07        72.92 o                         
   5  11   0       1341.47       1750.27        94.43 o                         
   6  11   0       3369.42       3498.28       135.89 o                         
   7  11   0        228.00        156.06        61.31 o                         
   8  11   0       2673.33       2786.48       120.74 o                         
   9  11   0       2313.88       2847.15       152.16 o                         
  10  11   0       1908.46       1765.30        99.00 o                         
  11  11   0         15.97        -26.34        37.09 o                         
  12  11   0       2173.22       2091.84       113.58 o                         
  13  11   0        901.86        701.11        77.56 o                         
  14  11   0        306.08        280.73        70.55 o                         
   0  12   0       5431.66       5063.49       235.63 o                         
   1  12   0       3726.23       3266.54       118.40 o                         
   2  12   0         82.12         53.51        44.09 o                         
   3  12   0       4714.49       4360.59       158.85 o                         
   4  12   0       1989.93       1800.59        88.97 o                         
   5  12   0        334.21        231.89        46.63 o                         
   6  12   0       2155.72       2034.55       183.09 o                         
   7  12   0       7449.82       7130.40       276.03 o                         
   8  12   0       3639.10       3895.72       204.86 o                         
   9  12   0         21.95         12.89        38.94 o                         
  10  12   0       2386.70       2268.42       116.15 o                         
  11  12   0       3128.93       3253.60       145.93 o                         
  12  12   0        527.00        378.18        58.71 o                         
  13  12   0         13.40        -46.89        46.89 o                         
  14  12   0       1056.56        755.76       142.45 o                         
   1  13   0       6835.79       6535.91       207.07 o                         
   2  13   0        753.55        694.89        76.24 o                         
   3  13   0        884.45        759.32        61.73 o                         
   4  13   0          2.49         51.44        79.14 o                         
   5  13   0       7701.55       7086.52       274.07 o                         
   6  13   0        231.63        187.70        55.19 o                         
   7  13   0        249.02        272.79        54.16 o                         
   8  13   0         25.17        -48.70        48.70 o                         
   9  13   0       2356.99       2321.90       134.23 o                         
  10  13   0        253.77        124.09        75.67 o                         
  11  13   0          4.41        -50.54        50.54 o                         
  12  13   0        306.26        156.35        75.67 o                         
   0  14   0       1684.96       1403.97       231.48 o                         
   1  14   0       3971.50       3543.90       147.14 o                         
   2  14   0       2189.90       2020.24       107.40 o                         
   3  14   0       5873.26       5373.52       259.98 o                         
   4  14   0          1.15        308.54        58.56 o                         
   5  14   0       1102.69        940.79        81.76 o                         
   6  14   0         32.93        526.26       116.73 o                         
   7  14   0       6276.11       6214.99       252.31 o                         
   8  14   0          7.74          4.89        53.45 o                         
   9  14   0         78.11         60.95        53.19 o                         
  10  14   0        385.61        310.92        77.06 o                         
  11  14   0       2210.98       2237.59       144.55 o                         
  12  14   0         22.78         27.70       160.25 o                         
   1  15   0      11993.74      11438.11       370.49 o                         
   2  15   0        112.42         92.37        67.33 o                         
   3  15   0        269.63        281.27        54.04 o                         
   4  15   0        537.86        315.27       182.01 o                         
   5  15   0       4507.22       4199.86       188.74 o                         
   6  15   0        927.95        956.20        98.71 o                         
   7  15   0         32.15         22.91        48.35 o                         
   8  15   0         21.73         10.95       112.63 o                         
   9  15   0       2552.53       2510.31       147.96 o                         
  10  15   0          7.89        103.94        70.84 o                         
  11  15   0        362.22        522.30       191.91 o                         
   0  16   0        362.42        312.13       133.54 o                         
   1  16   0        709.93        717.37        69.75 o                         
   2  16   0        176.92        103.12        66.50 o                         
   3  16   0       2909.42       2721.83       182.26 o                         
   4  16   0       1619.95       1694.59       113.56 o                         
   5  16   0        402.09        362.05        63.49 o                         
   6  16   0        415.29        344.20       117.08 o                         
   7  16   0       2717.42       2673.00       149.37 o                         
   8  16   0        289.44        301.48        75.10 o                         
   9  16   0         19.12         15.57        58.81 o                         
   1  17   0       1796.39       1588.29       235.87 o                         
   2  17   0       2515.28       2245.31       128.02 o                         
   3  17   0       1364.91       1275.84       103.03 o                         
   4  17   0        437.21        405.93        69.86 o                         
   5  17   0       1080.84       1003.94        96.28 o                         
   6  17   0       2478.22       2606.25       148.92 o                         
   7  17   0        213.89        149.04        61.82 o                         
   8  17   0        584.54        457.22        81.90 o                         
   0  18   0       3661.51       3448.38       246.17 o                         
   1  18   0        109.08         62.90        67.96 o                         
   2  18   0          4.37        207.56        85.66 o                         
   3  18   0        282.01        371.27       104.52 o                         
   4  18   0       3168.76       2963.76       160.62 o                         
   5  18   0        190.98        150.82        62.28 o                         
   6  18   0        506.70        541.02        81.55 o                         
   7  18   0        196.16        166.19       116.73 o                         
   1  19   0         35.33        -43.77        76.81 o                         
   2  19   0       2610.24       2006.96       197.12 o                         
   3  19   0         65.65        129.41        77.20 o                         
   4  19   0        610.15        502.52       144.42 o                         
   5  19   0         11.96         15.83       104.86 o                         
   0  20   0       1559.50       1418.53       249.28 o                         
   1  20   0        183.51         37.59       162.23 o                         
 -17   0   1       2953.11       2809.36       267.09 o                         
 -15   0   1        377.07        145.87       179.05 o                         
 -13   0   1      10643.30       9997.30       506.33 o                         
 -11   0   1      12086.12      13242.76       743.59 o                         
  -9   0   1      10835.63      11089.31       427.34 o                         
  -7   0   1      13669.82      15223.74       573.58 o                         
  -5   0   1       5167.00       6113.50       236.18 o                         
  -3   0   1      98098.69     110975.53      4083.60 o                         
   1   0   1      97870.38     104786.95      4986.03 o                         
   3   0   1       6294.13       7702.02       613.31 o                         
   5   0   1       5950.96       6600.19       296.18 o                         
   7   0   1      10327.30      10294.41       350.48 o                         
   9   0   1      17685.70      18038.87       711.04 o                         
  11   0   1      11737.41      11447.88       562.08 o                         
  13   0   1        569.55        250.08       101.89 o                         
  15   0   1       3965.65       3492.02       229.11 o                         
 -17   1   1          2.91        -55.40        59.35 o                         
 -16   1   1        141.24         14.35        80.24 o                         
 -15   1   1       3263.49       2852.75       142.68 o                         
 -14   1   1        274.17        234.93        45.47 o                         
 -13   1   1       2188.55       1890.73       104.79 o                         
 -12   1   1        128.96        117.63        31.61 o                         
 -11   1   1      13664.29      14423.73       485.03 o                         
 -10   1   1        405.08        274.74        27.64 o                         
  -9   1   1      16552.28      17969.94       536.02 o                         
  -8   1   1       1868.32       1946.25        78.95 o                         
  -7   1   1      29529.91      33657.45       970.39 o                         
  -6   1   1       2743.06       3253.60        96.03 o                         
  -5   1   1      16814.90      18170.47       571.17 o                         
  -4   1   1       7020.57       8346.41       250.92 o                         
  -3   1   1        972.48        992.40        33.15 o                         
  -2   1   1       6047.72       7034.85       204.53 o                         
  -1   1   1      92307.24      82655.29      6204.56 o                         
   1   1   1        250.70        234.84        16.64 o                         
   2   1   1      28160.16      33962.08      1247.25 o                         
   3   1   1      15119.56      17578.09       613.89 o                         
   4   1   1       3890.85       4320.92       121.93 o                         
   5   1   1      37041.25      42556.94      1054.42 o                         
   6   1   1       3872.33       4044.98       103.91 o                         
   7   1   1      16111.34      18043.93       423.35 o                         
   8   1   1       1180.72       1145.91        68.33 o                         
   9   1   1      10548.73      10843.88       311.11 o                         
  10   1   1         26.67          8.63        21.35 o                         
  11   1   1       6142.69       5735.20       216.70 o                         
  12   1   1       1089.19        899.68        58.43 o                         
  13   1   1       6702.07       5913.71       230.00 o                         
  14   1   1       2010.70       1759.63       105.31 o                         
  15   1   1        106.32         -6.03        72.30 o                         
  16   1   1       1331.95       1251.53        94.12 o                         
 -17   2   1       1431.05       1303.78       172.12 o                         
 -16   2   1        378.03        285.85        51.62 o                         
 -15   2   1        662.08        510.08        85.57 o                         
 -14   2   1       3645.46       3064.06       145.20 o                         
 -13   2   1       1586.32       1361.65        99.09 o                         
 -12   2   1        217.90        187.47        36.06 o                         
 -11   2   1        378.65        228.03        32.70 o                         
 -10   2   1       6696.14       6873.34       222.82 o                         
  -9   2   1      11623.26      12668.55       351.66 o                         
  -8   2   1       2042.36       2072.01        66.87 o                         
  -7   2   1      18781.28      19825.45       532.98 o                         
  -6   2   1      11295.42      11339.07       308.26 o                         
  -5   2   1      15013.77      16454.85       429.06 o                         
  -4   2   1       5355.09       5830.53       159.87 o                         
  -3   2   1      44396.57      51128.61      1484.93 o                         
  -2   2   1      39191.35      45339.67      1598.79 o                         
  -1   2   1      12524.42      12993.99       346.05 o                         
   0   2   1      15077.74      18334.57      1329.60 o                         
   1   2   1      12769.56      14420.51       500.18 o                         
   2   2   1      15866.40      20013.92       650.30 o                         
   3   2   1      14032.58      15395.87       452.25 o                         
   4   2   1       2511.65       3137.16        86.04 o                         
   5   2   1       8368.82       9301.16       238.55 o                         
   6   2   1       1811.30       2296.61        70.79 o                         
   7   2   1       4980.80       5012.14       138.15 o                         
   8   2   1       4004.86       3892.64       114.35 o                         
   9   2   1       3012.43       3042.24        97.02 o                         
  10   2   1        745.50        519.90        68.65 o                         
  11   2   1       8851.28       8629.82       308.43 o                         
  12   2   1       4880.21       4435.99       159.59 o                         
  13   2   1        654.13        462.91        64.81 o                         
  14   2   1       1656.25       1455.87        96.24 o                         
  15   2   1       3118.75       2854.51       143.11 o                         
  16   2   1       1190.70       1073.38        88.84 o                         
 -17   3   1         22.00         43.53        63.31 o                         
 -16   3   1       2592.42       2502.41       135.92 o                         
 -15   3   1       1893.83       1871.18       119.36 o                         
 -14   3   1       2210.06       2200.28       118.45 o                         
 -13   3   1       2283.23       2167.30       101.42 o                         
 -12   3   1      11867.05      12033.09       378.76 o                         
 -11   3   1        142.31         75.92        30.00 o                         
 -10   3   1         92.94          4.75        20.35 o                         
  -9   3   1       1150.32        973.58        52.83 o                         
  -8   3   1      11654.83      13271.57       363.96 o                         
  -7   3   1       7332.97       8171.35       223.89 o                         
  -6   3   1      10212.53      12077.49       327.97 o                         
  -5   3   1      20391.79      23451.39       631.64 o                         
  -4   3   1       5829.19       7495.11       204.84 o                         
  -3   3   1        811.42        726.11        25.89 o                         
  -2   3   1      11696.82      12123.62       347.53 o                         
  -1   3   1       7891.20       8281.44       229.86 o                         
   0   3   1      11721.51      11966.31       549.45 o                         
   1   3   1       6758.93       7190.98       210.82 o                         
   2   3   1      21206.15      22937.53       641.70 o                         
   3   3   1      11878.16      13634.38       417.93 o                         
   4   3   1        362.99        514.08        24.36 o                         
   5   3   1       1372.95       1657.32        63.28 o                         
   6   3   1      44508.30      50122.07      1326.13 o                         
   7   3   1       7107.79       7160.95       202.10 o                         
   8   3   1        393.97        399.14        28.56 o                         
   9   3   1       2734.68       2903.06       116.56 o                         
  10   3   1      13063.14      13426.55       457.16 o                         
  11   3   1         11.18        -26.56        26.56 o                         
  12   3   1        202.20        116.45        29.73 o                         
  13   3   1       1612.06       1575.87        93.08 o                         
  14   3   1       4049.72       3885.63       170.39 o                         
  15   3   1          2.97        -47.06        52.26 o                         
  16   3   1       1555.28       1382.92       101.53 o                         
 -17   4   1        284.41        203.78        75.18 o                         
 -16   4   1       1477.08       1220.52        93.92 o                         
 -15   4   1        259.45        158.87        44.16 o                         
 -14   4   1       6606.94       6186.16       217.17 o                         
 -13   4   1        154.17        158.51        35.58 o                         
 -12   4   1       2245.27       1986.94        93.35 o                         
 -11   4   1        425.20        415.32        41.11 o                         
 -10   4   1       7520.14       7916.05       230.11 o                         
  -9   4   1        428.66        692.86        63.23 o                         
  -8   4   1        864.35        843.44        46.09 o                         
  -7   4   1      10255.65      11820.28       297.63 o                         
  -6   4   1      22177.38      24860.80       665.95 o                         
  -5   4   1        135.81         62.68        23.25 o                         
  -4   4   1       2215.90       2714.76        86.06 o                         
  -3   4   1        699.12       1045.85        40.25 o                         
  -2   4   1       9125.32       9655.76       274.57 o                         
  -1   4   1      14326.28      14149.16       348.92 o                         
   0   4   1      41635.88      44311.68      1192.57 o                         
   1   4   1       2535.83       2484.66        80.76 o                         
   2   4   1       3098.64       2888.97        76.52 o                         
   3   4   1       2146.87       2059.75        75.78 o                         
   4   4   1      34591.60      37519.64      1079.06 o                         
   5   4   1         74.12         39.39        15.91 o                         
   6   4   1      13839.23      15944.94       402.17 o                         
   7   4   1       5239.83       5152.26       153.55 o                         
   8   4   1      19861.56      20297.77       594.15 o                         
   9   4   1       1801.83       1553.16        80.22 o                         
  10   4   1       4149.56       4165.69       132.68 o                         
  11   4   1        180.26        130.92        29.83 o                         
  12   4   1       9549.98       8764.91       284.66 o                         
  13   4   1         40.30         -7.61        27.08 o                         
  14   4   1       2207.89       2131.14       102.52 o                         
  15   4   1        347.68        283.48        48.22 o                         
  16   4   1        810.40        515.80        62.06 o                         
 -17   5   1          1.41         33.63        63.31 o                         
 -16   5   1       1876.47       1841.53       116.88 o                         
 -15   5   1         41.74        104.07        58.83 o                         
 -14   5   1        961.31        890.67        67.27 o                         
 -13   5   1        118.83         50.94        42.98 o                         
 -12   5   1      14270.01      13430.41       420.79 o                         
 -11   5   1        454.10        406.29        54.87 o                         
 -10   5   1         57.68        -12.05        21.58 o                         
  -9   5   1        133.05         77.63        22.34 o                         
  -8   5   1      23190.40      24627.71       661.77 o                         
  -7   5   1        574.15        293.19        36.97 o                         
  -6   5   1       1667.78       1686.41        55.57 o                         
  -5   5   1      14495.11      17268.95       640.65 o                         
  -4   5   1      38438.42      41260.53      1143.96 o                         
  -3   5   1       6913.28       7583.52       241.25 o                         
  -2   5   1      13392.30      13294.44       309.08 o                         
  -1   5   1         79.76         48.79        23.41 o                         
   0   5   1      27827.71      28277.25       763.87 o                         
   1   5   1        919.26        810.29        36.61 o                         
   2   5   1       5678.25       5867.98       150.01 o                         
   3   5   1      14532.79      16957.75       417.49 o                         
   4   5   1      19372.71      21651.03       640.11 o                         
   5   5   1         78.41         45.65        20.47 o                         
   6   5   1      43556.02      46826.07      1460.62 o                         
   7   5   1       2193.92       2431.06        89.56 o                         
   8   5   1        653.83        668.15        45.22 o                         
   9   5   1        209.57        116.61        22.13 o                         
  10   5   1       7592.92       7404.90       217.23 o                         
  11   5   1         15.15        -23.54        23.54 o                         
  12   5   1        196.89        217.46        34.54 o                         
  13   5   1         69.92         33.93        37.82 o                         
  14   5   1       3728.95       3396.76       138.95 o                         
  15   5   1          2.75        -20.25        37.12 o                         
  16   5   1       1056.81        811.81        92.52 o                         
 -17   6   1        596.49        534.17        98.92 o                         
 -16   6   1        449.12        313.10        54.54 o                         
 -15   6   1         49.99          4.96        46.79 o                         
 -14   6   1       6258.11       6038.40       215.10 o                         
 -13   6   1        505.88        368.38        45.69 o                         
 -12   6   1        474.66        380.92        41.69 o                         
 -11   6   1        383.46        412.62        44.25 o                         
 -10   6   1       3314.28       3596.37       120.74 o                         
  -9   6   1        693.18        934.36        74.33 o                         
  -8   6   1       1329.74       1424.18        62.48 o                         
  -7   6   1       1761.09       1814.41        92.61 o                         
  -6   6   1      27061.97      30869.24       840.11 o                         
  -5   6   1       4715.88       5829.40       164.29 o                         
  -4   6   1        166.64        160.58        23.58 o                         
  -3   6   1       2497.22       2787.24        81.21 o                         
  -2   6   1      36098.64      35943.65       902.00 o                         
  -1   6   1       2920.39       2852.47       103.67 o                         
   0   6   1      23933.59      24088.06       654.28 o                         
   1   6   1       1525.54       1624.00        94.34 o                         
   2   6   1       1465.07       1445.31        43.95 o                         
   3   6   1       1643.09       1538.63        57.76 o                         
   4   6   1      13535.11      15896.28       371.79 o                         
   5   6   1       4101.30       4381.31       118.76 o                         
   6   6   1        147.99        130.27        18.33 o                         
   7   6   1       1592.48       1661.55        69.16 o                         
   8   6   1       2963.33       2957.27        98.98 o                         
   9   6   1         27.90        -24.66        26.42 o                         
  10   6   1          6.26        -20.22        20.22 o                         
  11   6   1        753.19        657.70        55.30 o                         
  12   6   1       4519.98       4494.47       164.88 o                         
  13   6   1        196.86        122.00        32.69 o                         
  14   6   1       1644.29       1542.22        87.74 o                         
  15   6   1        284.11        236.89        40.22 o                         
  16   6   1       1872.44       1857.74       191.91 o                         
 -16   7   1        448.30        294.78       102.88 o                         
 -15   7   1       3172.43       3186.30       138.95 o                         
 -14   7   1        511.92        512.35        64.09 o                         
 -13   7   1       1112.50       1163.18        75.12 o                         
 -12   7   1       7300.03       7010.21       238.11 o                         
 -11   7   1       2000.24       1865.76        83.22 o                         
 -10   7   1          5.35        -19.32        20.85 o                         
  -9   7   1         35.05         17.50        27.27 o                         
  -8   7   1       9644.26      10361.55       292.32 o                         
  -7   7   1       4222.22       4207.32       131.06 o                         
  -6   7   1        313.53        506.88        47.09 o                         
  -5   7   1       6278.22       6770.52       178.16 o                         
  -4   7   1      10392.31      12090.41       304.13 o                         
  -3   7   1       4971.22       5491.26       145.01 o                         
  -2   7   1      22530.61      21741.95       504.69 o                         
  -1   7   1      27533.19      27413.98       680.90 o                         
   0   7   1       6500.41       5957.90       173.87 o                         
   2   7   1      26269.83      26971.10       623.61 o                         
   3   7   1      15994.28      16335.03       382.45 o                         
   4   7   1       4593.88       4917.88       132.37 o                         
   5   7   1       1940.47       2085.62       123.33 o                         
   6   7   1      21370.16      23179.85       622.82 o                         
   7   7   1       3584.26       3578.60       113.49 o                         
   8   7   1        956.58        860.98        48.15 o                         
   9   7   1       5208.36       5446.03       165.91 o                         
  10   7   1       5074.02       4943.90       156.10 o                         
  11   7   1       2703.10       2793.56       114.23 o                         
  12   7   1       1353.90       1322.14        76.64 o                         
  13   7   1       2445.41       2538.91       116.71 o                         
  14   7   1       1385.28       1409.31        83.32 o                         
  15   7   1         37.77          4.94        32.33 o                         
  16   7   1        649.61        399.64        81.12 o                         
 -16   8   1        217.29         41.55        83.09 o                         
 -15   8   1         11.63        -26.27        44.84 o                         
 -14   8   1       1206.13       1344.84       102.83 o                         
 -13   8   1       4281.63       3863.71       177.98 o                         
 -12   8   1        709.98        689.44        52.82 o                         
 -11   8   1       2159.80       2344.74        95.85 o                         
 -10   8   1        149.23        171.17        37.69 o                         
  -9   8   1       3428.51       3593.71       121.39 o                         
  -8   8   1       3587.54       4016.85       139.45 o                         
  -7   8   1      13698.84      14653.11       403.79 o                         
  -6   8   1       5720.50       6295.59       169.48 o                         
  -5   8   1        537.88        742.83        55.91 o                         
  -4   8   1       1164.26       1281.20       131.31 o                         
  -3   8   1      10384.93      10382.26       268.03 o                         
  -2   8   1       2738.08       2466.72       107.89 o                         
  -1   8   1        301.17        320.63        37.75 o                         
   0   8   1       9003.76       9316.26       264.48 o                         
   1   8   1      16249.73      16072.27       486.20 o                         
   2   8   1       3416.89       3311.23        89.21 o                         
   3   8   1      12401.75      11830.39       281.22 o                         
   4   8   1      16754.33      18916.19       442.09 o                         
   5   8   1      30479.27      31045.03       762.96 o                         
   6   8   1        296.58        313.86        44.26 o                         
   7   8   1       5114.72       5326.00       160.29 o                         
   8   8   1       6564.05       6363.57       189.27 o                         
   9   8   1       1453.48       1336.79        63.64 o                         
  10   8   1        175.66        131.96        26.63 o                         
  11   8   1       7268.75       6814.82       208.68 o                         
  12   8   1       1504.85       1406.59        81.39 o                         
  13   8   1        475.09        345.41        41.91 o                         
  14   8   1       1075.56       1021.01        98.00 o                         
  15   8   1       2773.90       2605.99       146.02 o                         
  16   8   1        335.81        251.26        92.99 o                         
 -15   9   1       2077.89       1991.39       129.50 o                         
 -14   9   1          2.98        -61.20        70.82 o                         
 -13   9   1       1771.80       1492.34       106.30 o                         
 -12   9   1         36.99         61.91        61.67 o                         
 -11   9   1       1920.34       1987.28       103.27 o                         
 -10   9   1        812.48        864.90        72.52 o                         
  -9   9   1       5188.38       5694.46       197.95 o                         
  -8   9   1         54.11        199.34        85.91 o                         
  -7   9   1       2215.81       2342.74       100.38 o                         
  -6   9   1       1239.47       1323.85        86.81 o                         
  -5   9   1      19510.54      20433.99       509.93 o                         
  -4   9   1       1598.57       1852.38       166.48 o                         
  -3   9   1         50.40          2.41        22.59 o                         
  -2   9   1       1161.24       1569.49       117.68 o                         
  -1   9   1      29006.30      27675.86       825.30 o                         
   0   9   1        208.04        481.25        58.41 o                         
   1   9   1         89.54         18.85        21.74 o                         
   2   9   1       1712.08       1959.36        70.98 o                         
   3   9   1      19120.09      19141.67       448.24 o                         
   4   9   1         36.82         51.27        39.75 o                         
   5   9   1       8488.22       8804.62       230.02 o                         
   6   9   1         43.70        -23.60        25.07 o                         
   7   9   1      11000.32      11396.15       318.91 o                         
   8   9   1         41.34          7.27        26.84 o                         
   9   9   1       6530.17       6388.47       193.23 o                         
  10   9   1        145.30        103.99        29.79 o                         
  11   9   1       4189.96       4193.48       180.35 o                         
  12   9   1          1.19          0.05        42.28 o                         
  13   9   1       5468.97       5004.84       215.70 o                         
  14   9   1        258.49        182.64        54.22 o                         
  15   9   1         28.96         10.74        50.30 o                         
 -15  10   1         68.90         30.42        58.04 o                         
 -14  10   1        103.94         55.15        51.97 o                         
 -13  10   1       3567.84       3502.85       170.91 o                         
 -12  10   1         46.02         30.67        48.17 o                         
 -11  10   1       6674.62       6277.54       222.32 o                         
 -10  10   1        981.02        849.99       109.08 o                         
  -9  10   1       2428.95       2643.40       117.61 o                         
  -8  10   1        375.76        430.49       101.89 o                         
  -7  10   1       3830.64       3737.69       141.60 o                         
  -6  10   1         22.07          8.59        31.38 o                         
  -5  10   1       1730.62       1487.08        66.79 o                         
  -4  10   1        105.42         84.37        27.75 o                         
  -3  10   1      10941.37       9641.83       345.75 o                         
  -2  10   1       4656.68       5104.81       290.70 o                         
  -1  10   1        351.16        296.92        38.80 o                         
   0  10   1        649.38        620.02        80.24 o                         
   1  10   1      17669.38      16586.70       462.45 o                         
   2  10   1       1793.44       2028.05        73.27 o                         
   3  10   1       2141.85       2294.11       105.18 o                         
   4  10   1        345.28        227.45        53.97 o                         
   5  10   1      16634.70      17715.97       538.24 o                         
   6  10   1       1391.92        957.72        80.43 o                         
   7  10   1       1643.42       1621.61        82.73 o                         
   8  10   1       2326.69       2478.25       161.57 o                         
   9  10   1       4458.00       4789.83       178.07 o                         
  10  10   1         28.80         32.62        35.23 o                         
  11  10   1       6462.53       6282.01       221.17 o                         
  12  10   1        269.81        216.87        50.38 o                         
  13  10   1         89.31         53.45        45.25 o                         
  14  10   1         62.34         61.81        50.83 o                         
 -14  11   1         43.05         28.65        53.98 o                         
 -13  11   1        784.66        512.59        69.05 o                         
 -12  11   1       1463.43       1596.95       102.67 o                         
 -11  11   1       3076.71       2629.44       125.99 o                         
 -10  11   1         23.15        -14.05        40.28 o                         
  -9  11   1       6634.53       6630.20       231.65 o                         
  -8  11   1       3844.33       4076.61       157.24 o                         
  -7  11   1       5089.47       4784.86       173.26 o                         
  -6  11   1        701.55        646.88        60.80 o                         
  -5  11   1       6627.00       6338.82       192.20 o                         
  -4  11   1       1546.77       1829.57        97.09 o                         
  -3  11   1         31.17        104.29        40.47 o                         
  -2  11   1       7364.21       7582.90       281.96 o                         
  -1  11   1      13796.61      13263.42       414.09 o                         
   0  11   1       5268.46       4695.91       186.68 o                         
   1  11   1         35.55        -30.71        36.29 o                         
   2  11   1       5362.26       5254.32       244.10 o                         
   3  11   1       7665.07       7438.38       242.66 o                         
   4  11   1        552.61        593.29        66.70 o                         
   5  11   1       2645.75       2478.24       146.13 o                         
   6  11   1       1051.98        699.98        82.58 o                         
   7  11   1       2503.72       2212.53       104.25 o                         
   8  11   1        407.59        228.46        41.75 o                         
   9  11   1       3739.18       3931.30       153.80 o                         
  10  11   1       1507.15       1349.93        95.12 o                         
  11  11   1        616.31        523.67        56.79 o                         
  12  11   1        137.31         46.34        44.43 o                         
  13  11   1       2055.65       1831.13       120.12 o                         
  14  11   1        658.76        513.88        91.01 o                         
 -14  12   1        864.34        522.30       128.60 o                         
 -13  12   1       1241.54        897.15        86.82 o                         
 -12  12   1          8.07        -42.22        42.22 o                         
 -11  12   1       2440.38       2549.78       172.36 o                         
 -10  12   1       2289.75       2540.06       124.32 o                         
  -9  12   1       1544.00       1406.88       101.40 o                         
  -8  12   1         24.85        120.52        75.39 o                         
  -7  12   1       3512.15       3369.07       180.68 o                         
  -6  12   1       8220.28       8036.58       304.03 o                         
  -5  12   1          6.10          4.60        44.78 o                         
  -4  12   1        353.73        396.12        44.86 o                         
  -3  12   1       3701.29       3844.76       145.38 o                         
  -2  12   1       5182.50       4812.61       176.05 o                         
  -1  12   1         22.15        216.48        45.78 o                         
   0  12   1       4321.60       3872.29       135.86 o                         
   1  12   1       2964.74       2797.98       116.02 o                         
   2  12   1        792.69        600.05        50.89 o                         
   3  12   1        396.89        391.94        49.77 o                         
   4  12   1       5584.97       5083.52       179.97 o                         
   5  12   1       2807.38       2721.85       130.04 o                         
   6  12   1         16.19        121.27        62.94 o                         
   7  12   1       2708.10       2201.50       142.85 o                         
   8  12   1       4134.23       4453.54       226.74 o                         
   9  12   1        321.60        255.48        65.32 o                         
  10  12   1        149.81         70.74        50.30 o                         
  11  12   1       1483.51       1285.89       101.85 o                         
  12  12   1       1297.66       1297.37       105.93 o                         
  13  12   1        160.91         20.58       101.38 o                         
 -13  13   1        126.52         75.18       162.23 o                         
 -12  13   1       1158.68        983.66        98.60 o                         
 -11  13   1         87.51         77.68        67.96 o                         
 -10  13   1        248.68        148.80        60.99 o                         
  -9  13   1         12.17          3.68        61.40 o                         
  -8  13   1      11997.78      11685.43       430.82 o                         
  -7  13   1         50.41        -31.33        56.35 o                         
  -6  13   1        354.87        390.10        62.47 o                         
  -5  13   1       1746.57       1759.41       168.20 o                         
  -4  13   1       5066.32       5104.28       198.84 o                         
  -3  13   1         62.70        -13.83        47.57 o                         
  -2  13   1       6163.00       5387.35       193.11 o                         
  -1  13   1       2560.60       2649.04       109.32 o                         
   0  13   1       5178.00       4825.66       179.20 o                         
   1  13   1        106.93        314.57       116.73 o                         
   2  13   1       6243.49       5692.03       200.24 o                         
   3  13   1       1045.00        929.82        76.96 o                         
   4  13   1        666.63        693.70        67.50 o                         
   5  13   1        150.33         -7.81        82.56 o                         
   6  13   1       7017.81       6669.56       262.07 o                         
   7  13   1         41.83         25.23        48.98 o                         
   8  13   1        680.82        915.79       119.36 o                         
   9  13   1        650.84        684.42        75.96 o                         
  10  13   1       2894.19       3077.53       158.29 o                         
  11  13   1        117.80         77.05        56.29 o                         
  12  13   1        111.24        -42.47        57.82 o                         
 -12  14   1        485.31         89.03       162.23 o                         
 -11  14   1          6.84          9.55        59.22 o                         
 -10  14   1       6243.19       6685.71       278.93 o                         
  -9  14   1         59.09         36.31        73.40 o                         
  -8  14   1        245.10        174.71        56.44 o                         
  -7  14   1         30.02        103.05        80.63 o                         
  -6  14   1       6027.12       5632.48       233.80 o                         
  -5  14   1        150.51        181.99        63.36 o                         
  -4  14   1       2359.68       2561.68       119.28 o                         
  -3  14   1        263.04        325.70        56.31 o                         
  -2  14   1       3594.95       3343.10       140.63 o                         
  -1  14   1         31.12        121.74        73.41 o                         
   0  14   1       6001.60       5423.33       224.65 o                         
   1  14   1         40.20        208.46        89.55 o                         
   2  14   1        455.88        381.34        60.09 o                         
   3  14   1        368.32        324.06        64.26 o                         
   4  14   1      10892.26      10418.61       384.06 o                         
   5  14   1        141.89        189.61        65.36 o                         
   6  14   1        488.18        270.29        55.00 o                         
   7  14   1         23.06        -67.86       126.62 o                         
   8  14   1       4289.46       4419.63       197.43 o                         
   9  14   1         89.85         87.78        84.53 o                         
  10  14   1        614.94        511.79        74.53 o                         
  11  14   1         29.36        -52.42        88.52 o                         
  12  14   1       1670.11       1893.35       306.66 o                         
 -11  15   1          1.95       -162.23       162.23 o                         
 -10  15   1         13.96         29.25        57.86 o                         
  -9  15   1         39.58         71.06        58.02 o                         
  -8  15   1       3543.33       3463.84       172.96 o                         
  -7  15   1        185.36        212.00       115.94 o                         
  -6  15   1       1489.96       1568.20       109.23 o                         
  -5  15   1        278.84        468.48        72.51 o                         
  -4  15   1       5338.49       4660.77       204.34 o                         
  -3  15   1        110.47        221.78       104.52 o                         
  -2  15   1       1138.29       1019.71        79.35 o                         
  -1  15   1        223.68        426.26        88.20 o                         
   0  15   1       3237.33       2686.26       188.49 o                         
   1  15   1          2.56         31.47        60.58 o                         
   2  15   1       5002.27       4722.88       224.51 o                         
   3  15   1       1265.64       1295.42        85.42 o                         
   4  15   1        646.03        607.76        66.35 o                         
   5  15   1         48.36        377.88       110.79 o                         
   6  15   1       4594.79       4356.92       195.01 o                         
   7  15   1         31.27         84.35        68.25 o                         
   8  15   1         43.16        -44.92        48.48 o                         
   9  15   1         81.48         59.28        72.25 o                         
  10  15   1       3650.22       3675.15       186.61 o                         
  11  15   1         87.98        239.39       164.21 o                         
  -9  16   1        206.69         55.02        63.37 o                         
  -8  16   1         73.73          5.42        55.95 o                         
  -7  16   1       1188.80       1292.56       117.37 o                         
  -6  16   1       2966.56       2980.08       158.51 o                         
  -5  16   1        103.76        100.75        57.55 o                         
  -4  16   1        921.95        914.92        84.87 o                         
  -3  16   1        107.04        -27.53        53.63 o                         
  -2  16   1       3678.93       3419.34       150.87 o                         
  -1  16   1         47.50         78.04        62.70 o                         
   0  16   1       2645.34       2150.36       126.97 o                         
   1  16   1       1531.29       1420.66       124.66 o                         
   2  16   1         52.57        175.03        49.56 o                         
   3  16   1        255.68        246.66        78.19 o                         
   4  16   1       2710.84       2616.77       141.43 o                         
   5  16   1        950.94       1133.50       116.76 o                         
   6  16   1         98.31        108.17        54.32 o                         
   7  16   1        520.38        460.46        75.81 o                         
   8  16   1       2512.21       2588.05       149.26 o                         
   9  16   1        219.51        262.64        66.29 o                         
  -8  17   1        685.52        573.03        89.95 o                         
  -7  17   1        262.94        194.21        79.96 o                         
  -6  17   1        240.90        201.92        63.86 o                         
  -5  17   1       2954.91       2841.30       156.75 o                         
  -4  17   1       1666.26       1423.64       107.94 o                         
  -3  17   1        154.58         50.37        56.82 o                         
  -2  17   1        927.85        719.86        72.16 o                         
  -1  17   1       3899.73       3652.80       236.27 o                         
   0  17   1       1237.64        951.30        87.85 o                         
   1  17   1        551.51        447.23        82.05 o                         
   2  17   1       1030.87        943.80        84.67 o                         
   3  17   1       2610.85       2598.91       143.28 o                         
   4  17   1        144.03        203.13        57.15 o                         
   5  17   1       1013.99        906.46        87.85 o                         
   6  17   1        686.32        716.98       121.59 o                         
   7  17   1       1025.88        957.75        91.17 o                         
   8  17   1         11.09          1.98        85.07 o                         
  -7  18   1       2214.51       2649.11       308.63 o                         
  -6  18   1        666.22        657.54        85.91 o                         
  -5  18   1         63.73        122.31        62.09 o                         
  -4  18   1        149.90        182.81        61.12 o                         
  -3  18   1       3316.93       3271.28       171.83 o                         
  -2  18   1         38.64        229.27        89.58 o                         
  -1  18   1         12.45        137.05        97.04 o                         
   0  18   1        244.17         63.00        62.44 o                         
   1  18   1       3274.41       2928.81       296.40 o                         
   2  18   1        107.90         77.68        88.48 o                         
   3  18   1        761.37        593.56        84.53 o                         
   4  18   1        137.95        105.32        75.10 o                         
   5  18   1       2259.47       2118.00       136.48 o                         
   6  18   1         27.28         -0.48        62.03 o                         
   7  18   1        835.83        732.02       160.25 o                         
  -5  19   1       1945.49       2095.15       273.02 o                         
  -4  19   1         36.97         -9.89        98.92 o                         
  -3  19   1         68.27        106.94        78.55 o                         
  -2  19   1         25.24        -27.51        80.88 o                         
  -1  19   1       3643.76       3272.96       268.14 o                         
   0  19   1         36.50        -50.31        72.48 o                         
   1  19   1        202.38         88.56        69.11 o                         
   2  19   1          8.61        -14.82       100.90 o                         
   3  19   1       2056.20       1805.42       208.70 o                         
   4  19   1         13.64         83.09        98.92 o                         
   5  19   1        323.55        193.89       114.75 o                         
  -1  20   1         40.53        109.90       115.71 o                         
   0  20   1        825.88        798.48       149.37 o                         
 -16   0   2       2438.69       2112.08       176.25 o                         
 -14   0   2       2700.33       2477.39       383.81 o                         
 -12   0   2       9399.16       9745.76       490.50 o                         
 -10   0   2       5086.02       5714.29       433.35 o                         
  -8   0   2      13505.25      13330.45       506.30 o                         
  -6   0   2      30708.81      33401.95      1240.45 o                         
  -4   0   2       1576.37       1447.45        65.39 o                         
  -2   0   2     119253.95     125037.12      5328.25 o                         
   0   0   2      11065.60       6298.28       384.80 o                         
   2   0   2       1986.65       2323.12        96.01 o                         
   4   0   2      11748.04      13080.06       532.24 o                         
   6   0   2        213.54        150.48        21.12 o                         
   8   0   2      14347.84      14231.45       564.51 o                         
  10   0   2       4668.24       4492.49       208.94 o                         
  12   0   2       9543.56       9469.02       479.13 o                         
  14   0   2         54.02        -66.81       100.90 o                         
  16   0   2       6762.76       6556.05       371.98 o                         
 -17   1   2        188.72        195.59        66.74 o                         
 -16   1   2        166.41         66.93        46.56 o                         
 -15   1   2       1077.48       1003.24        87.95 o                         
 -14   1   2       5709.47       5264.64       213.09 o                         
 -13   1   2         11.34        -31.38        31.38 o                         
 -12   1   2       1876.23       1847.03       100.63 o                         
 -11   1   2         97.40         78.40        59.68 o                         
 -10   1   2       5620.78       5979.16       203.60 o                         
  -9   1   2        287.37        150.84        17.47 o                         
  -8   1   2      23582.98      25439.13       626.90 o                         
  -7   1   2        645.14        677.35        44.83 o                         
  -6   1   2        129.92         73.30        11.53 o                         
  -5   1   2       1282.77       1304.86        49.44 o                         
  -4   1   2       9906.83      10646.32       291.39 o                         
  -3   1   2       3096.50       3262.11       104.40 o                         
  -2   1   2       7149.87       7236.46       251.12 o                         
  -1   1   2      20288.76      20393.10       577.81 o                         
   0   1   2      69212.95      74870.66      2322.00 o                         
   1   1   2       7182.63       7651.96       343.36 o                         
   2   1   2      12648.38      15401.20       856.97 o                         
   3   1   2      48762.71      62434.01      2156.50 o                         
   4   1   2       7963.01       7958.52       222.21 o                         
   5   1   2       2556.40       2784.42        88.29 o                         
   6   1   2      33759.51      38241.41       949.41 o                         
   7   1   2      11383.48      11744.35       302.26 o                         
   8   1   2       8408.94       8728.76       231.47 o                         
   9   1   2        953.88        817.35        49.67 o                         
  10   1   2       5108.56       4450.55       146.89 o                         
  11   1   2         72.79          2.28        25.23 o                         
  12   1   2        339.58        146.45        37.14 o                         
  13   1   2       1533.19       1251.81        85.96 o                         
  14   1   2       7076.05       6294.27       246.62 o                         
  15   1   2        524.34        347.61        55.85 o                         
  16   1   2          0.73        -18.64        39.89 o                         
 -17   2   2       1160.76       1111.73        96.08 o                         
 -16   2   2       3201.21       2906.14       149.67 o                         
 -15   2   2        151.87          9.03        51.65 o                         
 -14   2   2       1773.57       1555.61        99.39 o                         
 -13   2   2        940.57       1019.32        77.12 o                         
 -12   2   2       6049.76       5874.32       223.73 o                         
 -11   2   2         65.70         16.08        38.60 o                         
 -10   2   2       3044.34       3254.47       117.97 o                         
  -9   2   2      14066.41      14583.16       443.24 o                         
  -8   2   2       4881.93       5335.33       154.41 o                         
  -7   2   2       6211.61       7626.30       213.37 o                         
  -6   2   2      29169.54      31471.61       837.24 o                         
  -5   2   2        498.89        389.86        31.27 o                         
  -4   2   2         88.22        103.72        10.66 o                         
  -3   2   2         65.79         92.59        10.47 o                         
  -2   2   2      18033.00      17458.11       463.37 o                         
  -1   2   2      22580.23      24887.03       864.72 o                         
   0   2   2         29.03         23.34         4.29 o                         
   1   2   2       1227.81       1319.04        36.02 o                         
   2   2   2      87576.24     114356.56      3685.46 o                         
   3   2   2      22757.03      27590.12       853.07 o                         
   4   2   2       6629.18       8274.23       274.82 o                         
   5   2   2      38290.96      46083.39      1349.36 o                         
   6   2   2       8758.88       9445.28       244.36 o                         
   7   2   2       1088.43        940.16        42.77 o                         
   8   2   2      13845.42      13870.39       356.62 o                         
   9   2   2      12251.31      12171.85       347.57 o                         
  10   2   2       8759.30       8141.15       264.78 o                         
  11   2   2        225.73        224.58        51.41 o                         
  12   2   2       5076.51       4856.05       193.26 o                         
  13   2   2       3917.50       3695.58       160.32 o                         
  14   2   2         13.88        -34.34        61.97 o                         
  15   2   2       1782.16       1759.95       107.85 o                         
  16   2   2       1554.39       1331.26        97.01 o                         
 -17   3   2        308.92        205.76        75.18 o                         
 -16   3   2        128.80         81.22        46.60 o                         
 -15   3   2       3689.86       3358.42       158.80 o                         
 -14   3   2       2444.61       2396.50       219.02 o                         
 -13   3   2         11.76        -28.42        28.42 o                         
 -12   3   2       1824.41       2053.04       100.84 o                         
 -11   3   2       1992.39       1785.83        83.50 o                         
 -10   3   2       3695.75       3958.59       128.99 o                         
  -9   3   2       3136.03       3380.86       112.12 o                         
  -8   3   2       1959.17       2029.87        70.83 o                         
  -7   3   2      21139.92      24267.24       654.79 o                         
  -6   3   2        271.37        381.38        67.26 o                         
  -5   3   2        340.60        233.53        18.81 o                         
  -4   3   2       1323.10       1401.54        56.18 o                         
  -3   3   2      22049.08      24111.39       763.41 o                         
  -2   3   2      29555.10      31577.14       834.83 o                         
  -1   3   2      18127.27      19192.19       578.05 o                         
   0   3   2       1962.05       1811.14        83.56 o                         
   1   3   2       9843.17      11055.78       354.95 o                         
   2   3   2        441.50        432.03        20.45 o                         
   3   3   2      32968.28      37552.12      1215.25 o                         
   4   3   2      12274.19      14194.90       519.51 o                         
   5   3   2       6783.52       7929.36       243.01 o                         
   6   3   2        103.59         91.50        14.61 o                         
   7   3   2      14749.59      15768.96       401.81 o                         
   8   3   2       9688.51       9508.35       249.84 o                         
   9   3   2        193.50        123.98        23.91 o                         
  10   3   2       4350.68       4412.34       158.76 o                         
  11   3   2       3930.08       3647.69       151.49 o                         
  12   3   2         62.74        -15.17        30.27 o                         
  13   3   2       2148.29       1835.55        89.72 o                         
  14   3   2        777.85        783.72        72.44 o                         
  15   3   2       1781.52       1663.61       105.67 o                         
  16   3   2        105.94          8.55        55.68 o                         
 -17   4   2       2332.98       2421.59       237.41 o                         
 -16   4   2        265.16        300.57        58.25 o                         
 -15   4   2        417.17        308.72        51.64 o                         
 -14   4   2        241.21        184.12        39.98 o                         
 -13   4   2       9452.48       9866.52       320.40 o                         
 -12   4   2         17.00         35.47        44.55 o                         
 -11   4   2        256.15        226.38        31.21 o                         
 -10   4   2        345.68        229.19        30.23 o                         
  -9   4   2      18999.64      20496.64       561.57 o                         
  -8   4   2        144.46        104.95        23.13 o                         
  -7   4   2       2856.48       3199.46       107.81 o                         
  -6   4   2        644.10        566.96        49.94 o                         
  -5   4   2      32681.96      39410.34      1043.64 o                         
  -4   4   2       1448.71       1579.73        64.94 o                         
  -3   4   2      12355.26      13336.77       617.88 o                         
  -2   4   2        415.85        410.94        23.77 o                         
  -1   4   2      28718.30      29623.18       788.73 o                         
   0   4   2         17.78         -1.14         9.72 o                         
   1   4   2      20233.04      21092.93       688.61 o                         
   2   4   2       6400.52       6801.86       185.81 o                         
   3   4   2       3019.68       3406.86        99.83 o                         
   4   4   2       4822.53       5170.19       202.02 o                         
   5   4   2      11229.88      11824.69       374.75 o                         
   6   4   2       2400.49       2931.37        91.42 o                         
   7   4   2          0.96        -15.95        15.95 o                         
   8   4   2         60.90         25.32        33.77 o                         
   9   4   2      15030.93      15430.49       426.44 o                         
  10   4   2        636.47        620.67        56.26 o                         
  11   4   2       3198.25       3025.83       132.68 o                         
  12   4   2         33.28         20.89        26.65 o                         
  13   4   2       2782.11       2752.39       116.04 o                         
  14   4   2         16.04        -36.54        36.54 o                         
  15   4   2       1666.08       1491.40        99.99 o                         
  16   4   2        640.06        470.72        60.30 o                         
 -17   5   2       1020.25       1121.76       158.27 o                         
 -16   5   2        232.69        246.16        51.31 o                         
 -15   5   2       4333.54       4180.08       184.94 o                         
 -14   5   2         82.01         52.02        35.81 o                         
 -13   5   2        195.47        146.68        35.68 o                         
 -12   5   2         47.38         75.13        31.25 o                         
 -11   5   2       5447.64       5345.81       168.14 o                         
 -10   5   2       2490.31       2629.57       108.68 o                         
  -9   5   2         10.26        -18.83        18.83 o                         
  -8   5   2       1598.64       1821.68        97.89 o                         
  -7   5   2      22871.02      26125.71       703.22 o                         
  -5   5   2       1649.87       1287.49        52.31 o                         
  -4   5   2        886.55        924.33        41.70 o                         
  -3   5   2      40548.96      41923.91      1334.73 o                         
  -2   5   2       3808.20       3753.35       122.73 o                         
  -1   5   2       5734.87       5301.50       139.42 o                         
   0   5   2        538.71        467.00        33.86 o                         
   1   5   2       1469.78       1705.48        97.04 o                         
   2   5   2        261.15        189.06        20.03 o                         
   3   5   2      24804.42      24788.78       609.18 o                         
   4   5   2       4509.23       4948.19       138.58 o                         
   5   5   2       1854.11       2418.75        95.70 o                         
   6   5   2       6294.12       6608.17       177.49 o                         
   7   5   2       9722.62      10543.54       274.41 o                         
   8   5   2        211.40        119.32        22.10 o                         
   9   5   2       3586.39       3576.71       126.09 o                         
  10   5   2       1031.48        873.26        61.40 o                         
  11   5   2       9708.02       9491.71       304.09 o                         
  12   5   2         87.43         20.04        36.58 o                         
  13   5   2       2424.69       1894.08        92.91 o                         
  14   5   2          0.53        -28.61        46.39 o                         
  15   5   2       1785.80       1482.84       100.79 o                         
  16   5   2         80.35         41.55        59.35 o                         
 -17   6   2       1753.04       1746.95       191.91 o                         
 -16   6   2        512.85        373.45        56.00 o                         
 -15   6   2        475.89        422.50        50.56 o                         
 -14   6   2         52.37         87.72        36.37 o                         
 -13   6   2       5135.44       4703.43       173.65 o                         
 -12   6   2        838.43        847.20        88.81 o                         
 -11   6   2         94.60          7.08        33.77 o                         
 -10   6   2       3736.07       4105.93       149.23 o                         
  -9   6   2      12905.04      14096.84       391.75 o                         
  -8   6   2       6367.20       6841.38       200.72 o                         
  -7   6   2       2191.41       2049.85        74.32 o                         
  -6   6   2       4363.70       5185.32       163.83 o                         
  -5   6   2      12651.78      13328.99       376.63 o                         
  -3   6   2       8813.17       8530.37       265.22 o                         
  -2   6   2       4933.01       4968.04       149.20 o                         
  -1   6   2      20420.66      19557.89       490.43 o                         
   0   6   2        765.64        655.92        46.61 o                         
   1   6   2      30502.90      31645.14       971.34 o                         
   2   6   2       1489.40       1431.74        85.65 o                         
   3   6   2       4086.61       3958.96       106.08 o                         
   4   6   2       1097.50       1139.11        55.18 o                         
   5   6   2      23266.61      25924.80       700.74 o                         
   6   6   2       1591.49       1459.94        59.99 o                         
   7   6   2        141.61         64.96        19.35 o                         
   8   6   2       2068.71       2143.02        85.84 o                         
   9   6   2      12578.62      12533.90       377.41 o                         
  10   6   2        145.14         90.65        26.37 o                         
  11   6   2       2862.17       2640.70       109.39 o                         
  12   6   2        588.93        655.78        72.53 o                         
  13   6   2       3637.14       3550.13       141.58 o                         
  14   6   2          0.33        -40.08        42.49 o                         
  15   6   2        867.41        737.90        62.42 o                         
  16   6   2         64.46        128.60        63.31 o                         
 -16   7   2          6.66        -57.72        57.72 o                         
 -15   7   2       2011.92       2228.09       134.23 o                         
 -14   7   2       3317.15       3303.21       139.06 o                         
 -13   7   2        417.11        209.54        39.03 o                         
 -12   7   2       1506.60       1627.01        95.08 o                         
 -11   7   2       4939.07       5067.98       163.34 o                         
 -10   7   2        913.49        875.86        69.69 o                         
  -9   7   2        191.92        232.23        43.80 o                         
  -8   7   2       2278.96       2359.95        86.89 o                         
  -7   7   2      10995.73      12137.09       308.60 o                         
  -6   7   2       5663.09       6311.07       167.88 o                         
  -5   7   2       8597.67       9348.54       252.03 o                         
  -4   7   2      33924.24      35368.07       862.92 o                         
  -3   7   2       7533.09       8842.61       675.07 o                         
  -2   7   2         15.37        116.38        24.84 o                         
  -1   7   2      17979.70      19561.34       490.46 o                         
   0   7   2       3686.75       4089.17       125.45 o                         
   1   7   2         41.64         -0.57        12.17 o                         
   2   7   2       1773.06       1602.59        83.02 o                         
   3   7   2      18992.94      20278.05       544.25 o                         
   4   7   2      15782.88      16465.68       410.34 o                         
   5   7   2        529.57        444.92        52.60 o                         
   6   7   2       3095.46       3035.68       106.82 o                         
   7   7   2       8321.30       8939.71       273.77 o                         
   8   7   2         44.45         -2.13        17.09 o                         
   9   7   2        146.41        197.33        25.90 o                         
  10   7   2        551.04        383.32        34.99 o                         
  11   7   2       4799.09       4364.46       159.33 o                         
  12   7   2         47.13         21.40        26.45 o                         
  13   7   2       1368.58       1290.28        76.38 o                         
  14   7   2        774.56        629.01        56.65 o                         
  15   7   2        551.26        389.68        48.73 o                         
  16   7   2         33.13         -7.91        55.40 o                         
 -16   8   2       1292.37       1206.84       189.93 o                         
 -15   8   2        190.94        264.99       111.34 o                         
 -14   8   2       1159.67       1032.20        91.08 o                         
 -13   8   2       1207.93       1187.47        95.57 o                         
 -12   8   2       3337.11       3147.90       137.35 o                         
 -11   8   2        747.98        419.27        49.94 o                         
 -10   8   2       5499.30       5406.56       170.65 o                         
  -9   8   2       4463.51       4860.16       154.52 o                         
  -8   8   2       2450.27       2745.76        97.96 o                         
  -7   8   2       3405.78       3391.72       111.87 o                         
  -6   8   2      12015.31      12480.98       317.61 o                         
  -5   8   2       6319.54       6636.40       190.31 o                         
  -4   8   2        264.24        276.33        73.20 o                         
  -3   8   2      10759.29      11017.68       330.25 o                         
  -2   8   2      19478.23      17374.17       439.61 o                         
  -1   8   2       2517.46       2421.95       151.78 o                         
   0   8   2       2571.23       2575.02        88.89 o                         
   1   8   2      15132.94      16673.81       447.09 o                         
   2   8   2      13922.28      13206.35       312.46 o                         
   3   8   2         97.76         64.99        22.76 o                         
   4   8   2       2708.05       2377.13        73.71 o                         
   5   8   2       4683.87       5427.80       195.54 o                         
   6   8   2      11574.04      12056.39       333.49 o                         
   7   8   2        768.62        565.19        37.99 o                         
   8   8   2       4217.55       4409.41       138.91 o                         
   9   8   2        343.51        175.02        26.81 o                         
  10   8   2       3774.45       4258.53       139.31 o                         
  11   8   2        861.22        805.56        57.62 o                         
  12   8   2       6935.70       6330.44       218.90 o                         
  13   8   2        809.63        714.02        62.86 o                         
  14   8   2         95.66         27.89        31.57 o                         
  15   8   2        269.84        186.45        60.75 o                         
 -16   9   2        184.65        114.75        94.96 o                         
 -15   9   2        133.51         69.29        52.56 o                         
 -14   9   2       2398.58       2158.56       130.55 o                         
 -13   9   2          0.10          1.65        44.19 o                         
 -12   9   2       5630.12       5355.04       200.42 o                         
 -11   9   2        317.89        123.28        50.91 o                         
 -10   9   2       1067.96       1215.10        80.90 o                         
  -9   9   2        506.46        675.71       105.64 o                         
  -8   9   2       9778.50      10352.93       330.77 o                         
  -7   9   2       2176.00       2358.76       110.74 o                         
  -6   9   2        519.36        359.35        35.35 o                         
  -5   9   2         14.74        201.46        43.91 o                         
  -4   9   2      15989.70      15162.00       417.37 o                         
  -3   9   2        336.62        344.87        60.54 o                         
  -2   9   2       1454.61       1166.20        52.12 o                         
  -1   9   2       1667.89       1915.46       105.94 o                         
   0   9   2      19017.74      18890.12       521.89 o                         
   1   9   2       2460.20       2768.73       102.87 o                         
   2   9   2       8959.27       9059.16       219.88 o                         
   3   9   2       1129.09        914.88        58.02 o                         
   4   9   2      21288.59      21225.32       497.66 o                         
   5   9   2         32.01        -10.41        21.01 o                         
   6   9   2       4444.90       4937.74       150.48 o                         
   7   9   2       1083.26       1059.20        64.38 o                         
   8   9   2        166.37         94.13        23.07 o                         
   9   9   2         69.81         44.21        22.81 o                         
  10   9   2       6905.33       7034.14       212.54 o                         
  11   9   2         69.14         43.53        30.23 o                         
  12   9   2       1588.99       1434.19       104.75 o                         
  13   9   2        112.35         87.34        95.46 o                         
  14   9   2       3943.18       3723.71       179.79 o                         
  15   9   2          0.71          7.91        50.36 o                         
 -15  10   2         66.89         84.19        60.84 o                         
 -14  10   2       1375.98       1162.12        99.33 o                         
 -13  10   2        542.39        368.90        63.15 o                         
 -12  10   2       3280.04       3265.88       142.80 o                         
 -11  10   2         45.60         59.36        45.56 o                         
 -10  10   2       7066.03       6977.86       242.29 o                         
  -9  10   2        439.99        470.57        68.67 o                         
  -8  10   2       1960.00       1904.83        95.15 o                         
  -7  10   2       1215.85       1167.76        76.42 o                         
  -6  10   2       8791.71       9098.67       264.03 o                         
  -5  10   2        133.52        118.98        52.46 o                         
  -4  10   2        205.83        175.90        27.51 o                         
  -3  10   2         36.33        424.86        74.19 o                         
  -2  10   2      30015.57      30535.64       856.04 o                         
  -1  10   2        648.76       1238.82        88.67 o                         
   0  10   2        434.68        394.51        54.09 o                         
   1  10   2       1986.43       2049.00       135.36 o                         
   2  10   2      12394.48      12181.44       314.76 o                         
   3  10   2        812.68       1242.43        64.82 o                         
   4  10   2       2042.39       2100.44        70.17 o                         
   5  10   2         22.45         10.42        38.27 o                         
   6  10   2       6956.19       7088.90       207.99 o                         
   7  10   2        165.02        112.71        39.39 o                         
   8  10   2       6279.91       6654.74       224.42 o                         
   9  10   2       2297.85       2575.44       153.57 o                         
  10  10   2       3301.72       3098.06       160.44 o                         
  11  10   2        223.13         87.76        58.63 o                         
  12  10   2       5261.11       4941.67       211.00 o                         
  13  10   2         58.09         41.78        47.10 o                         
  14  10   2          5.80        -34.63        42.85 o                         
 -14  11   2       1430.17       1353.74       112.58 o                         
 -13  11   2         67.29         24.34        45.59 o                         
 -12  11   2       2280.01       2023.86       115.19 o                         
 -11  11   2       1106.33       1313.66       134.93 o                         
 -10  11   2       2759.37       2634.03       124.80 o                         
  -9  11   2         26.31        121.16        60.98 o                         
  -8  11   2       4074.60       4411.13       166.84 o                         
  -7  11   2         20.95         86.43        54.94 o                         
  -6  11   2        789.16        869.23        63.28 o                         
  -5  11   2        259.63        135.27        37.57 o                         
  -4  11   2       6169.96       5556.30       172.06 o                         
  -3  11   2       2189.74       2458.36       144.75 o                         
  -2  11   2          4.43        287.77        40.38 o                         
  -1  11   2       4058.78       3879.87       209.53 o                         
   0  11   2      12046.38      11162.27       321.63 o                         
   1  11   2       2634.40       2758.87       121.17 o                         
   2  11   2       1518.68       1638.68       128.29 o                         
   3  11   2       5972.49       6179.26       277.51 o                         
   4  11   2       4097.35       3839.21       141.58 o                         
   5  11   2          4.06        -18.01        36.84 o                         
   6  11   2       8184.14       7943.60       296.20 o                         
   7  11   2       2398.27       2150.48       112.93 o                         
   8  11   2        824.95        895.35        71.14 o                         
   9  11   2          3.99         -6.43        33.39 o                         
  10  11   2       3287.72       3192.30       142.56 o                         
  11  11   2       1298.21       1261.04        86.17 o                         
  12  11   2        294.28        227.33        52.54 o                         
  13  11   2        189.80        114.69        50.63 o                         
  14  11   2       2762.22       2924.11       288.85 o                         
 -14  12   2        353.57        193.89       110.79 o                         
 -13  12   2       2024.98       2042.19       123.20 o                         
 -12  12   2        839.41        637.10        68.34 o                         
 -11  12   2          4.49        -43.56        46.49 o                         
 -10  12   2       1459.36       1411.76       145.92 o                         
  -9  12   2       9815.44       9102.53       304.90 o                         
  -8  12   2       2945.61       2601.70       137.81 o                         
  -7  12   2        117.05        173.04        51.64 o                         
  -6  12   2       2622.87       2708.43       134.96 o                         
  -5  12   2        510.18        406.51        74.76 o                         
  -4  12   2        919.05        674.26        60.87 o                         
  -3  12   2       3625.31       3906.03       147.66 o                         
  -2  12   2       9200.56       8257.76       248.19 o                         
  -1  12   2       5584.85       4967.48       213.96 o                         
   0  12   2        590.12        554.03        58.26 o                         
   1  12   2       6759.00       6455.42       201.45 o                         
   2  12   2       1751.89       1667.12       116.05 o                         
   3  12   2        218.14        119.05        33.49 o                         
   4  12   2        554.17        426.88        72.73 o                         
   5  12   2       6903.48       6967.93       328.68 o                         
   6  12   2       1086.06       1279.66       119.25 o                         
   7  12   2        106.30         65.55        43.68 o                         
   8  12   2       3923.94       3772.98       172.15 o                         
   9  12   2       3926.38       4274.21       211.84 o                         
  10  12   2        522.15        332.83        61.72 o                         
  11  12   2         93.73        -10.82        49.16 o                         
  12  12   2        993.07        746.86        95.09 o                         
 -13  13   2          2.19       -156.30       156.30 o                         
 -12  13   2         12.06        -58.78        58.78 o                         
 -11  13   2       2143.18       2196.79       139.83 o                         
 -10  13   2        671.04        337.64        81.70 o                         
  -9  13   2        218.19         85.91        63.62 o                         
  -8  13   2       1294.14       1629.81       194.36 o                         
  -7  13   2      12073.17      11855.88       434.92 o                         
  -6  13   2         43.61        -64.04        64.04 o                         
  -5  13   2       2973.48       2738.30       120.58 o                         
  -4  13   2       2542.25       2772.55       164.28 o                         
  -3  13   2       3491.69       3909.47       158.09 o                         
  -2  13   2        212.14        202.70        63.20 o                         
  -1  13   2       6486.40       5912.65       190.55 o                         
   0  13   2        398.79        394.30        86.12 o                         
   1  13   2       1503.15       1254.84        72.63 o                         
   2  13   2        234.06         77.44        43.23 o                         
   3  13   2       4885.16       4633.91       190.53 o                         
   4  13   2       4435.17       4511.92       187.57 o                         
   5  13   2          1.72        -37.78        37.78 o                         
   6  13   2        765.61        644.25       144.42 o                         
   7  13   2       6559.78       6487.20       256.98 o                         
   8  13   2       1434.26       1582.58       124.78 o                         
   9  13   2        930.20        718.20        75.94 o                         
  10  13   2        499.74        463.55        79.10 o                         
  11  13   2       2393.20       2268.54       139.44 o                         
  12  13   2          2.45        -62.28        62.28 o                         
 -12  14   2        103.87         66.46        92.99 o                         
 -11  14   2          7.83        -32.79        78.81 o                         
 -10  14   2         35.26        103.18       102.52 o                         
  -9  14   2       7417.92       7425.73       300.18 o                         
  -8  14   2        199.01         27.70       138.49 o                         
  -7  14   2       1260.22       1312.84       115.08 o                         
  -6  14   2          0.32        179.72        60.01 o                         
  -5  14   2       3653.22       3442.16       163.28 o                         
  -4  14   2          5.84         62.70        60.84 o                         
  -3  14   2       3852.95       3543.68       145.75 o                         
  -2  14   2          1.14        202.77        65.39 o                         
  -1  14   2       5282.34       4743.29       180.57 o                         
   0  14   2        798.80        791.59       103.69 o                         
   1  14   2      10997.09       9765.48       318.82 o                         
   2  14   2       3503.91       3165.01       155.26 o                         
   3  14   2       1133.79       1166.70        88.78 o                         
   4  14   2        857.80        636.16       134.56 o                         
   5  14   2       7694.49       7491.03       288.63 o                         
   6  14   2         34.11         19.36        76.53 o                         
   7  14   2         72.89         -1.17        43.39 o                         
   8  14   2         46.01        -62.21        62.21 o                         
   9  14   2       3478.51       3420.76       169.05 o                         
  10  14   2          1.11         11.57        50.80 o                         
  11  14   2        513.48        394.36        75.23 o                         
  12  14   2         32.63        130.58       160.25 o                         
 -11  15   2       3242.40       3307.37       213.31 o                         
 -10  15   2        301.47        234.84        90.64 o                         
  -9  15   2        270.60        202.83        64.85 o                         
  -8  15   2        343.70        368.94        76.52 o                         
  -7  15   2       5650.88       5252.98       228.35 o                         
  -6  15   2        102.42        -48.40        73.93 o                         
  -5  15   2       2967.19       2830.73       148.95 o                         
  -4  15   2          6.43         97.41        64.11 o                         
  -3  15   2       5927.76       5256.96       196.56 o                         
  -2  15   2        292.53        196.36        54.30 o                         
  -1  15   2       4608.21       4236.03       168.81 o                         
   0  15   2        188.18        321.01        67.50 o                         
   1  15   2         54.69        103.16        42.29 o                         
   2  15   2       1446.10       1593.25       107.12 o                         
   3  15   2       8008.58       7430.93       288.71 o                         
   4  15   2       1993.56       2012.54       140.78 o                         
   5  15   2        231.29        139.14        50.66 o                         
   6  15   2        102.24        122.50       116.07 o                         
   7  15   2       2794.75       3011.74       154.22 o                         
   8  15   2         19.08         60.72        82.81 o                         
   9  15   2        685.26        514.27        75.01 o                         
  10  15   2         44.30         71.32        97.09 o                         
  11  15   2       2192.82       2492.81       330.40 o                         
 -10  16   2        555.71        532.20       178.06 o                         
  -9  16   2       1090.88       1012.78       100.99 o                         
  -8  16   2        115.54         60.95        68.71 o                         
  -7  16   2        259.05        178.32        60.95 o                         
  -6  16   2       1695.93       1946.87       137.07 o                         
  -5  16   2       1425.01       1452.04       108.40 o                         
  -4  16   2         18.47        -22.77        78.53 o                         
  -3  16   2        501.29        365.69        58.00 o                         
  -2  16   2       1168.62       1063.30        84.46 o                         
  -1  16   2       3484.61       3247.33       164.48 o                         
   0  16   2         52.95         10.36        49.89 o                         
   1  16   2       7700.49       6508.25       280.71 o                         
   2  16   2       2149.10       2345.90       163.07 o                         
   3  16   2        236.52        233.89        52.83 o                         
   4  16   2        402.22        468.43        71.38 o                         
   5  16   2       3512.94       3301.88       162.69 o                         
   6  16   2       1063.70       1152.05       129.25 o                         
   7  16   2         17.88        -49.73        49.73 o                         
   8  16   2        642.10        583.34        81.10 o                         
   9  16   2       2432.16       2431.73       149.16 o                         
  -8  17   2       1822.43       1835.02       134.81 o                         
  -7  17   2        894.68        990.10       100.29 o                         
  -6  17   2         84.42         81.59        60.71 o                         
  -5  17   2        477.23        604.58        90.00 o                         
  -4  17   2       2658.07       2500.71       144.99 o                         
  -3  17   2        275.95        204.53        56.70 o                         
  -2  17   2         97.24          3.61        49.94 o                         
  -1  17   2        351.56        302.31        75.69 o                         
   0  17   2        723.73        678.69        76.68 o                         
   1  17   2        310.18        246.98        73.90 o                         
   2  17   2        210.92        198.23        70.53 o                         
   3  17   2       1987.46       2012.77       126.79 o                         
   4  17   2       2562.16       2657.14       144.47 o                         
   5  17   2         78.93        100.04        55.90 o                         
   6  17   2       1247.06       1223.93       103.28 o                         
   7  17   2       1160.83       1037.34        97.61 o                         
   8  17   2        382.45        318.53       116.73 o                         
  -7  18   2        114.52        118.71       108.81 o                         
  -6  18   2       2476.13       2324.63       148.75 o                         
  -5  18   2         74.17         15.25        89.38 o                         
  -4  18   2        141.82        199.07        65.92 o                         
  -3  18   2        632.79        679.23        93.09 o                         
  -2  18   2       5701.23       5381.37       319.88 o                         
  -1  18   2        104.55        -56.29        58.65 o                         
   0  18   2        636.34        364.78        99.09 o                         
   1  18   2          7.00        -70.44        70.44 o                         
   2  18   2       3795.62       3600.82       316.14 o                         
   3  18   2         13.61         94.07        53.17 o                         
   4  18   2       1755.97       1709.07       128.99 o                         
   5  18   2        281.57        283.07        67.01 o                         
   6  18   2        988.64       1051.29       136.56 o                         
  -6  19   2        354.82        271.04       130.58 o                         
  -5  19   2          7.75         67.27       110.79 o                         
  -4  19   2       5113.77       5299.87       281.24 o                         
  -3  19   2         21.35         71.98       120.95 o                         
  -2  19   2         27.37         97.85        74.12 o                         
  -1  19   2          2.03         -9.61        59.40 o                         
   0  19   2       2121.27       1787.25       170.48 o                         
   1  19   2         13.42        -27.26        60.77 o                         
   2  19   2        370.59        350.58        95.48 o                         
   3  19   2          1.22        -66.69       109.49 o                         
   4  19   2       2209.58       2067.45       261.15 o                         
   5  19   2          0.99        -23.74        89.03 o                         
  -1  20   2        302.44        312.68       131.57 o                         
   0  20   2        327.19        213.67       176.08 o                         
 -17   0   3        217.79         19.12       167.18 o                         
 -15   0   3       3911.35       3641.58       235.95 o                         
 -13   0   3        857.29        992.51       159.26 o                         
 -11   0   3       5047.80       5538.97       382.70 o                         
  -9   0   3      15178.63      16673.83       630.62 o                         
  -7   0   3        177.30        135.48        19.09 o                         
  -5   0   3      14466.85      14820.99       489.60 o                         
  -3   0   3      41074.54      40297.46      1496.98 o                         
  -1   0   3      47240.91      43884.37      1932.61 o                         
   1   0   3      51637.93      55391.53      2039.91 o                         
   3   0   3      16346.99      17050.37       795.28 o                         
   5   0   3      36014.42      39436.00      1809.29 o                         
   7   0   3       8439.09       9126.75       482.88 o                         
   9   0   3      13866.33      14503.05       579.80 o                         
  11   0   3       1678.05       1476.77       119.67 o                         
  13   0   3       1891.25       1905.46       149.32 o                         
  15   0   3        120.47        -33.16       127.61 o                         
 -17   1   3       3656.88       3438.53       171.23 o                         
 -16   1   3         38.48         13.26        71.51 o                         
 -15   1   3        943.13        776.24       106.23 o                         
 -14   1   3        171.19        113.75        44.26 o                         
 -13   1   3       5029.65       4494.26       185.23 o                         
 -12   1   3       1142.13       1162.14        82.95 o                         
 -11   1   3      12218.17      12343.91       424.68 o                         
 -10   1   3       4235.18       4653.29       159.23 o                         
  -9   1   3        922.26       1083.30        62.36 o                         
  -8   1   3        297.90        252.44        19.56 o                         
  -7   1   3      36583.49      39580.41       969.24 o                         
  -6   1   3        981.54       1090.08        40.04 o                         
  -5   1   3       3366.54       3465.07        86.99 o                         
  -4   1   3       1039.08       1122.76        49.56 o                         
  -3   1   3     108700.16     114341.00      3961.44 o                         
  -2   1   3       1205.23       1211.02        44.66 o                         
  -1   1   3      13003.27      12849.47       345.29 o                         
   0   1   3       2154.69       2277.42        69.73 o                         
   1   1   3      39470.59      45981.53      1916.87 o                         
   2   1   3        247.94        278.66        13.02 o                         
   3   1   3       4784.50       5396.23       166.42 o                         
   4   1   3       3103.98       3593.79       126.75 o                         
   5   1   3      19072.24      21619.43       589.10 o                         
   6   1   3        357.80        241.05        24.75 o                         
   7   1   3      24650.35      25512.16       756.95 o                         
   8   1   3       1376.44       1370.48        61.54 o                         
   9   1   3       7802.88       7569.26       226.01 o                         
  10   1   3         98.99        -12.99        22.26 o                         
  11   1   3       6465.23       6619.08       282.64 o                         
  12   1   3       2618.35       2469.45       118.36 o                         
  13   1   3        711.97        412.17        57.40 o                         
  14   1   3       1678.27       1369.05        92.77 o                         
  15   1   3       3972.82       3406.43       160.13 o                         
  16   1   3        410.26        335.66        52.23 o                         
 -17   2   3        298.11        227.20        77.67 o                         
 -16   2   3        669.83        747.40        77.67 o                         
 -15   2   3       1969.67       1823.59       113.39 o                         
 -14   2   3          0.77         15.28        39.84 o                         
 -13   2   3        783.43        773.64        70.58 o                         
 -12   2   3        542.72        485.36        45.57 o                         
 -11   2   3       6750.33       7080.47       233.01 o                         
 -10   2   3        181.80        132.28        37.01 o                         
  -9   2   3       9874.30       9641.58       248.48 o                         
  -8   2   3      17304.98      18775.62       507.19 o                         
  -7   2   3       2444.45       2619.74        79.08 o                         
  -6   2   3       2891.53       3083.69        86.24 o                         
  -5   2   3      35191.63      39315.31       971.21 o                         
  -4   2   3       2082.74       2256.38       104.60 o                         
  -3   2   3       1576.53       1658.27        86.41 o                         
  -2   2   3       3288.72       3340.74       110.72 o                         
  -1   2   3      31965.19      35806.87      1031.19 o                         
   0   2   3       8523.91       9066.46       460.32 o                         
   1   2   3       6485.99       7346.61       214.41 o                         
   2   2   3      24310.85      28513.04      1070.43 o                         
   3   2   3       6588.36       8106.43       220.79 o                         
   4   2   3       2288.05       2420.28        72.19 o                         
   5   2   3       5861.15       6365.15       198.99 o                         
   6   2   3        793.22        633.30        32.64 o                         
   7   2   3       6383.36       6162.42       166.66 o                         
   8   2   3       1249.60       1193.61        51.63 o                         
   9   2   3       6670.67       6646.62       217.04 o                         
  10   2   3       3302.57       3597.69       135.33 o                         
  11   2   3        103.20          3.57        39.41 o                         
  12   2   3       2722.13       2322.49       107.22 o                         
  13   2   3       4336.02       4147.28       174.27 o                         
  14   2   3       3165.11       2783.49       136.63 o                         
  15   2   3          5.73        -29.00        73.05 o                         
  16   2   3        639.46        400.99        57.22 o                         
 -17   3   3        561.18        487.79        65.25 o                         
 -16   3   3        516.35        488.09        62.25 o                         
 -15   3   3       1891.77       1778.46       112.25 o                         
 -14   3   3       7489.86       6929.52       267.83 o                         
 -13   3   3       1393.77       1371.01        86.38 o                         
 -12   3   3       1655.47       1440.71        81.55 o                         
 -11   3   3       1025.40       1069.67        57.05 o                         
 -10   3   3       4191.58       4502.20       156.80 o                         
  -9   3   3       8544.51       9378.57       266.91 o                         
  -8   3   3       1495.99       1179.72        47.51 o                         
  -7   3   3      11043.96      12837.31       325.95 o                         
  -6   3   3      16853.03      17634.12       440.99 o                         
  -5   3   3        208.42        118.41        21.99 o                         
  -4   3   3      20370.78      21582.69       791.89 o                         
  -3   3   3       1746.21       1591.59        55.53 o                         
  -2   3   3      29733.22      29982.57       912.94 o                         
  -1   3   3        556.67        730.65        30.37 o                         
   0   3   3      25559.19      28551.72       910.39 o                         
   1   3   3       8713.43       9316.85       343.44 o                         
   2   3   3      11079.29      12653.88       374.80 o                         
   3   3   3       1472.37       1511.84        50.08 o                         
   4   3   3      44454.33      49912.32      1322.54 o                         
   5   3   3       2660.43       2824.92        82.87 o                         
   6   3   3       1069.00        971.63        41.07 o                         
   7   3   3      11509.66      12834.81       330.42 o                         
   8   3   3      15842.33      15564.81       399.24 o                         
   9   3   3        236.69        264.77        31.63 o                         
  10   3   3        685.50        463.33        41.39 o                         
  11   3   3       1053.45        864.66        63.49 o                         
  12   3   3       3887.65       3275.04       143.67 o                         
  13   3   3          0.18        -39.12        39.12 o                         
  14   3   3       2315.76       2184.96       117.33 o                         
  15   3   3        845.32        607.95        66.13 o                         
  16   3   3        609.80        371.94        83.09 o                         
 -17   4   3          1.45         65.29        69.24 o                         
 -16   4   3       3991.74       3943.48       182.09 o                         
 -15   4   3        180.01        180.64        86.06 o                         
 -14   4   3        270.54        176.68        39.46 o                         
 -13   4   3       1709.63       1686.52        90.97 o                         
 -12   4   3      12780.62      13237.63       414.32 o                         
 -11   4   3          5.72          7.79        33.71 o                         
 -10   4   3       1093.42       1153.87        59.89 o                         
  -9   4   3       1935.80       1714.72       113.31 o                         
  -8   4   3       8666.86       9569.25       246.12 o                         
  -6   4   3       2984.46       3292.20        93.06 o                         
  -5   4   3       2355.99       2324.85        83.32 o                         
  -4   4   3       6960.63       8056.54       273.25 o                         
  -3   4   3       2129.00       2385.89        72.55 o                         
  -2   4   3       2103.08       1704.63        61.80 o                         
  -1   4   3       8767.60       8148.88       224.60 o                         
   0   4   3        212.93        166.95        14.63 o                         
   1   4   3        217.23        200.91        24.77 o                         
   2   4   3      32460.71      35391.52       864.35 o                         
   3   4   3        861.53        843.23        31.78 o                         
   4   4   3      20614.79      25655.79       685.99 o                         
   5   4   3        147.46        216.08        17.74 o                         
   6   4   3      14741.35      15435.55       391.88 o                         
   7   4   3       2636.03       2755.61        86.02 o                         
   8   4   3       1742.46       1894.50        72.68 o                         
   9   4   3        230.69         93.52        34.87 o                         
  10   4   3       6004.20       6276.98       213.23 o                         
  11   4   3        187.55         69.71        30.90 o                         
  12   4   3       1171.85       1097.22        75.51 o                         
  13   4   3        974.87        748.36        62.07 o                         
  14   4   3       1272.04       1349.54        78.55 o                         
  15   4   3          3.06        -41.98        41.98 o                         
  16   4   3       1370.04       1268.17       160.25 o                         
 -17   5   3         78.95        132.55        73.20 o                         
 -16   5   3        418.63        313.68        53.89 o                         
 -15   5   3          1.22         13.08        39.21 o                         
 -14   5   3       8089.83       7958.63       269.57 o                         
 -13   5   3         38.02         32.37        31.81 o                         
 -12   5   3         32.24         -7.73        28.82 o                         
 -11   5   3        738.77        671.72        61.51 o                         
 -10   5   3       9954.84      10914.96       309.56 o                         
  -9   5   3       1452.74       1798.28       127.60 o                         
  -8   5   3       5423.44       5554.14       151.60 o                         
  -7   5   3        731.36       1814.28       150.20 o                         
  -6   5   3      19644.23      20836.15       551.73 o                         
  -5   5   3       3572.02       5024.47       207.89 o                         
  -4   5   3       3181.13       3290.22       128.77 o                         
  -3   5   3       4637.52       4351.46       149.72 o                         
  -2   5   3      24427.33      24098.59       643.20 o                         
  -1   5   3         77.42         56.68        14.54 o                         
   0   5   3      27047.31      30425.69      1355.12 o                         
   1   5   3       3355.85       3385.74       105.68 o                         
   2   5   3       7636.20       8574.25       231.58 o                         
   3   5   3       8914.73      10293.19       266.27 o                         
   4   5   3      18994.61      21508.57       578.59 o                         
   5   5   3        413.79        338.96        25.88 o                         
   6   5   3       2012.05       2161.97        71.11 o                         
   7   5   3        161.64        143.31        20.36 o                         
   8   5   3      12324.15      12816.21       356.99 o                         
   9   5   3       3735.47       3892.03       127.54 o                         
  10   5   3        948.68        874.08        60.68 o                         
  11   5   3         10.24        -33.31        56.54 o                         
  12   5   3       5603.01       5465.24       191.00 o                         
  13   5   3          4.54        -35.87        35.87 o                         
  14   5   3       2078.57       1929.89        96.90 o                         
  15   5   3         22.54        -59.77        76.24 o                         
  16   5   3       1466.96       1317.63       162.23 o                         
 -16   6   3       1600.88       1491.68       109.08 o                         
 -15   6   3       1000.71       1093.87        86.26 o                         
 -14   6   3        749.40        776.21        64.15 o                         
 -13   6   3        399.03        290.18        43.00 o                         
 -12   6   3       5239.46       5059.28       166.20 o                         
 -11   6   3       1889.84       2193.05       111.33 o                         
 -10   6   3         29.93         23.93        41.11 o                         
  -9   6   3       2405.48       2794.95       108.75 o                         
  -8   6   3       7547.98       8101.55       233.39 o                         
  -7   6   3         16.57        -27.83        27.83 o                         
  -6   6   3       9616.97       9603.09       308.08 o                         
  -5   6   3       6190.68       7606.39       210.89 o                         
  -4   6   3      31856.85      34864.15       851.46 o                         
  -3   6   3       2958.74       3402.72       155.07 o                         
  -2   6   3      19812.82      19001.08       517.75 o                         
  -1   6   3       6174.47       5509.15       159.89 o                         
   0   6   3         53.55        123.58        25.41 o                         
   1   6   3         99.82        141.36        16.24 o                         
   2   6   3      29365.08      30835.19       755.93 o                         
   3   6   3        150.47         76.71        13.65 o                         
   4   6   3       1313.33       1618.91        75.24 o                         
   5   6   3       5898.17       6251.62       181.27 o                         
   6   6   3      21503.90      22513.59       608.54 o                         
   7   6   3        660.03        841.67        46.04 o                         
   8   6   3        971.16        933.44        51.99 o                         
   9   6   3        502.67        389.66        37.04 o                         
  10   6   3      15016.39      14628.01       440.79 o                         
  11   6   3         90.49        113.03        28.80 o                         
  12   6   3       4480.94       4247.01       157.89 o                         
  13   6   3        691.79        558.49        53.36 o                         
  14   6   3       1714.11       1473.67        83.47 o                         
  15   6   3          3.25        -36.82        36.82 o                         
 -16   7   3        257.71        139.75        70.65 o                         
 -15   7   3       1197.47       1177.68        98.49 o                         
 -14   7   3       3043.86       2964.33       155.63 o                         
 -13   7   3        474.48        435.09        46.26 o                         
 -12   7   3          0.64        -28.02        28.02 o                         
 -11   7   3       1150.65       1282.63        98.19 o                         
 -10   7   3       8811.50       9286.93       271.04 o                         
  -9   7   3       6346.65       6489.64       195.76 o                         
  -8   7   3       1694.83       1593.11        69.16 o                         
  -7   7   3       5672.79       6269.02       180.82 o                         
  -6   7   3       3632.45       4540.59       156.75 o                         
  -5   7   3       3987.19       4467.49       240.36 o                         
  -4   7   3       2171.52       2636.40       116.08 o                         
  -3   7   3      44984.13      46587.86      1211.76 o                         
  -2   7   3        584.22        458.10        28.45 o                         
  -1   7   3      16246.75      17694.37       479.07 o                         
   0   7   3      33222.61      34986.16      1147.97 o                         
   1   7   3       2553.16       2285.64        72.87 o                         
   2   7   3        765.95        673.43        36.17 o                         
   3   7   3       2884.68       2925.00        84.68 o                         
   4   7   3      11731.10      13268.38       315.98 o                         
   5   7   3      16989.21      19010.52       516.85 o                         
   6   7   3       2398.68       2520.90        87.76 o                         
   7   7   3       4556.01       4978.52       153.10 o                         
   8   7   3       4822.35       4487.31       151.61 o                         
   9   7   3        258.84        197.58        28.86 o                         
  10   7   3        573.91        393.03        35.27 o                         
  11   7   3       3361.60       3016.98       120.66 o                         
  12   7   3       4298.91       4001.51       152.23 o                         
  13   7   3        244.38        155.07        34.36 o                         
  14   7   3       1069.31        888.66        67.39 o                         
  15   7   3       1084.21       1112.30        78.36 o                         
 -16   8   3       1139.66       1378.96       203.78 o                         
 -15   8   3       2977.65       2828.36       155.25 o                         
 -14   8   3         67.37         51.57        68.53 o                         
 -13   8   3       1726.45       1700.35       112.66 o                         
 -12   8   3       3030.11       2951.39       131.99 o                         
 -11   8   3       4027.27       4117.95       160.88 o                         
 -10   8   3        844.73        657.26       108.81 o                         
  -9   8   3      15463.51      16345.27       453.94 o                         
  -8   8   3       1685.10       1954.74       107.66 o                         
  -7   8   3         69.17         24.26        49.51 o                         
  -6   8   3        524.11        685.40        84.35 o                         
  -5   8   3       4546.32       4762.54       146.41 o                         
  -4   8   3      17354.54      18809.29       511.72 o                         
  -3   8   3        241.34        328.67        28.31 o                         
  -2   8   3       1283.86       1183.47        53.33 o                         
  -1   8   3      16282.74      14999.35       380.64 o                         
   0   8   3       1592.88       1587.79        71.40 o                         
   1   8   3      14793.14      15989.75       542.64 o                         
   2   8   3       7146.14       7472.19       194.58 o                         
   3   8   3       9442.23       8998.73       231.12 o                         
   4   8   3        117.49         49.95        23.96 o                         
   5   8   3       8699.68       9750.59       272.58 o                         
   6   8   3       1216.94       1084.89        60.26 o                         
   7   8   3        223.87        230.27        28.12 o                         
   8   8   3       2652.94       2532.13        91.30 o                         
   9   8   3       2910.63       3018.24       105.90 o                         
  10   8   3        495.57        457.07        42.82 o                         
  11   8   3        557.88        407.22        41.14 o                         
  12   8   3        249.91        237.09        55.76 o                         
  13   8   3       4374.53       4243.50       161.75 o                         
  14   8   3        958.36        845.73        68.69 o                         
  15   8   3        126.77         67.19        37.42 o                         
 -16   9   3         94.65         45.50        91.01 o                         
 -15   9   3        874.26        767.66       100.80 o                         
 -14   9   3         63.88        -17.83        49.52 o                         
 -13   9   3       3174.49       3008.30       139.33 o                         
 -12   9   3          7.29         52.83        61.27 o                         
 -11   9   3       5117.25       4668.38       178.01 o                         
 -10   9   3       1863.82       1955.04       113.40 o                         
  -9   9   3       1535.04       1630.71        88.34 o                         
  -8   9   3         72.93        139.17        42.67 o                         
  -7   9   3      12475.10      13095.16       408.19 o                         
  -6   9   3       1663.75       1759.50        78.26 o                         
  -5   9   3        871.73        812.01        49.85 o                         
  -4   9   3        760.73        706.50        77.83 o                         
  -3   9   3      24403.01      22664.17       570.65 o                         
  -2   9   3        258.35        221.58        40.96 o                         
  -1   9   3        590.54        417.72        36.12 o                         
   0   9   3        385.31        368.96        48.57 o                         
   1   9   3      19151.14      20364.31       513.06 o                         
   2   9   3        100.97         62.48        15.12 o                         
   3   9   3       2268.88       2214.23        67.27 o                         
   4   9   3       1592.14       1766.81        63.18 o                         
   5   9   3       3892.92       3497.15       111.46 o                         
   6   9   3        943.41        915.63        47.91 o                         
   7   9   3      11055.75      11900.90       390.19 o                         
   8   9   3        283.64        271.97        29.15 o                         
   9   9   3       1819.24       1592.28        71.98 o                         
  10   9   3         11.80        -21.93        30.82 o                         
  11   9   3       7887.54       7341.61       245.68 o                         
  12   9   3         18.99         43.23        29.26 o                         
  13   9   3          0.84        -23.38        44.26 o                         
  14   9   3         47.05         34.33        68.74 o                         
 -15  10   3       2934.62       2933.94       185.02 o                         
 -14  10   3         10.45         21.98        51.46 o                         
 -13  10   3       1672.72       1448.01       115.96 o                         
 -12  10   3         18.11         46.13        45.55 o                         
 -11  10   3       1318.29       1186.63       130.34 o                         
 -10  10   3        135.14        506.92       187.10 o                         
  -9  10   3       8334.52       8390.18       280.96 o                         
  -8  10   3         31.01         51.92        49.11 o                         
  -7  10   3        180.96         87.75        39.04 o                         
  -6  10   3       1191.64       1268.88        91.95 o                         
  -5  10   3       5493.80       5277.82       163.45 o                         
  -4  10   3         17.19         40.80        39.23 o                         
  -3  10   3         78.04         66.70        21.96 o                         
  -2  10   3        622.36       1035.14       112.77 o                         
  -1  10   3      25366.69      24644.97       678.73 o                         
   0  10   3       1137.69       1221.13        75.53 o                         
   1  10   3       2296.81       2061.56       122.27 o                         
   2  10   3         20.51         18.48        15.43 o                         
   3  10   3      16296.99      16351.64       417.87 o                         
   4  10   3         32.28          4.90        27.58 o                         
   5  10   3       9533.10       8980.38       256.00 o                         
   6  10   3        195.25        245.90        45.40 o                         
   7  10   3       3831.73       3685.50       127.11 o                         
   8  10   3         51.91         57.05        23.93 o                         
   9  10   3       6079.13       5867.17       248.41 o                         
  10  10   3        498.54        444.20        54.29 o                         
  11  10   3        296.28        242.83        44.63 o                         
  12  10   3        332.95        282.51        56.92 o                         
  13  10   3       5256.74       4734.77       209.19 o                         
  14  10   3          9.03        -22.47        46.85 o                         
 -14  11   3       1372.14       1389.97       115.36 o                         
 -13  11   3       2033.48       1844.85       113.90 o                         
 -12  11   3        700.43        470.55        62.82 o                         
 -11  11   3       4606.52       4647.46       184.81 o                         
 -10  11   3       1507.19       1584.01        98.22 o                         
  -9  11   3       1742.71       1728.15       100.40 o                         
  -8  11   3        197.16        229.70        80.72 o                         
  -7  11   3       1112.08        944.95        69.78 o                         
  -6  11   3         75.97         95.98        31.27 o                         
  -5  11   3        594.20        561.24        55.70 o                         
  -4  11   3       1528.60       1156.35        85.37 o                         
  -3  11   3      17103.13      16471.59       456.37 o                         
  -2  11   3       3377.55       4498.40       286.70 o                         
  -1  11   3       1404.21       1402.25        70.26 o                         
   0  11   3       4727.79       4475.95       147.94 o                         
   1  11   3       5690.74       5394.69       171.96 o                         
   2  11   3        354.16        241.88        34.59 o                         
   3  11   3       1854.43       1938.88       121.65 o                         
   4  11   3       4986.03       5273.66       205.40 o                         
   5  11   3       6509.29       6454.12       244.95 o                         
   6  11   3        445.25        433.04        75.35 o                         
   7  11   3      10791.65      10882.12       391.79 o                         
   8  11   3       1206.02       1252.96       117.08 o                         
   9  11   3       2451.57       2420.51       110.31 o                         
  10  11   3         31.89          9.60        36.92 o                         
  11  11   3       2042.45       1939.32       104.92 o                         
  12  11   3        970.99       1009.41        87.39 o                         
  13  11   3          0.13        -42.46        42.46 o                         
  14  11   3        256.36        189.93        92.99 o                         
 -14  12   3         12.56        -91.01        91.01 o                         
 -13  12   3       1177.85       1112.49        93.11 o                         
 -12  12   3        808.47        790.82        74.81 o                         
 -11  12   3        257.04        134.16        69.21 o                         
 -10  12   3         83.75         77.95        46.63 o                         
  -9  12   3        773.67        909.31       105.67 o                         
  -8  12   3       6862.18       7343.47       254.23 o                         
  -7  12   3       1293.68       1340.02        87.53 o                         
  -6  12   3       3306.89       3193.59       132.66 o                         
  -5  12   3       7224.92       7639.22       229.20 o                         
  -4  12   3        393.62        466.24        55.85 o                         
  -3  12   3         50.76        216.00        47.12 o                         
  -2  12   3       4874.93       5023.15       200.70 o                         
  -1  12   3       5742.73       5370.90       190.82 o                         
   0  12   3       3644.96       3401.81       136.02 o                         
   1  12   3        291.25        235.90        46.94 o                         
   2  12   3       4363.03       3682.64       152.30 o                         
   3  12   3        469.04        249.96       107.82 o                         
   4  12   3       1015.56       1001.41        83.39 o                         
   5  12   3       1716.18       1516.05       134.85 o                         
   6  12   3       6180.67       6431.95       250.38 o                         
   7  12   3       3375.57       3334.11       202.18 o                         
   8  12   3         23.58         -3.35        61.68 o                         
   9  12   3       3337.19       3529.75       167.75 o                         
  10  12   3       2792.63       2855.48       202.93 o                         
  11  12   3         18.27        -46.51        46.51 o                         
  12  12   3        716.55        477.45        94.35 o                         
 -13  13   3         23.11        -29.50       139.39 o                         
 -12  13   3         67.70          4.51        67.85 o                         
 -11  13   3         70.64         61.59        62.71 o                         
 -10  13   3       5452.66       5622.55       244.08 o                         
  -9  13   3       2334.25       2531.67       207.97 o                         
  -8  13   3         13.52        124.34        55.05 o                         
  -7  13   3       2336.88       2620.54       250.21 o                         
  -6  13   3       6598.67       6007.04       243.90 o                         
  -5  13   3        384.34        364.79        49.65 o                         
  -4  13   3      12451.80      12308.52       391.27 o                         
  -3  13   3       3400.13       3977.12       247.55 o                         
  -2  13   3       4113.08       3710.71       148.50 o                         
  -1  13   3         39.39         52.70        60.67 o                         
   0  13   3       4210.56       3535.56       144.29 o                         
   1  13   3         42.58        116.83        40.35 o                         
   2  13   3       1606.22       1130.55        73.44 o                         
   3  13   3        385.94        339.42        73.94 o                         
   4  13   3       6897.39       6494.80       315.83 o                         
   5  13   3       1625.17       1820.76       106.29 o                         
   6  13   3          1.14        -45.40        45.40 o                         
   7  13   3        193.52        204.86        88.39 o                         
   8  13   3       6324.31       6255.76       254.13 o                         
   9  13   3        241.04        203.53        55.91 o                         
  10  13   3        563.97        336.81        64.91 o                         
  11  13   3        462.44        266.18        65.94 o                         
 -12  14   3       2377.23       2312.94       155.29 o                         
 -11  14   3         66.99        -70.37        70.37 o                         
 -10  14   3         37.92         58.33        58.74 o                         
  -9  14   3        121.76        170.97        76.67 o                         
  -8  14   3       8287.47       8243.11       324.56 o                         
  -7  14   3         45.14         91.01       146.40 o                         
  -6  14   3       2718.83       2856.69       148.99 o                         
  -5  14   3         73.20         22.75        44.61 o                         
  -4  14   3       5664.30       5396.82       198.11 o                         
  -3  14   3        309.45        355.99        55.78 o                         
  -2  14   3       8692.64       8188.96       276.39 o                         
  -1  14   3        841.28        459.53       129.04 o                         
   0  14   3        960.35        794.25        62.34 o                         
   1  14   3          2.20        -39.05        39.05 o                         
   2  14   3       6333.68       5871.14       209.33 o                         
   3  14   3        706.29        471.22        56.87 o                         
   4  14   3       1127.54       1041.78        96.52 o                         
   5  14   3         32.34        457.02       108.81 o                         
   6  14   3       4233.70       4345.50       189.75 o                         
   7  14   3          5.04         32.99        62.64 o                         
   8  14   3        218.60        115.36        52.25 o                         
   9  14   3          0.45         40.84        69.78 o                         
  10  14   3       2643.09       2645.44       151.64 o                         
  11  14   3        253.24        162.30       112.67 o                         
  12  14   3       1611.45       1648.02       286.87 o                         
 -11  15   3        127.84        164.61        81.10 o                         
 -10  15   3       2928.90       2889.22       167.86 o                         
  -9  15   3        566.76        488.05        89.73 o                         
  -8  15   3        950.92        822.37        85.04 o                         
  -7  15   3        457.59        433.36        84.85 o                         
  -6  15   3       3642.04       3715.86       179.29 o                         
  -5  15   3         23.53        151.66        62.97 o                         
  -4  15   3       1687.90       1848.62       105.51 o                         
  -3  15   3       1423.15       1350.24        91.26 o                         
  -2  15   3       2443.66       2445.78       121.37 o                         
  -1  15   3         17.39        -54.53        68.29 o                         
   0  15   3       7088.31       6642.63       263.71 o                         
   1  15   3        154.30        140.55        83.98 o                         
   2  15   3        883.71       1004.29        85.94 o                         
   3  15   3        184.65         43.18        73.60 o                         
   4  15   3       7814.17       7477.83       290.32 o                         
   5  15   3        590.65        427.67        99.40 o                         
   6  15   3         43.23        -41.71        41.71 o                         
   7  15   3        321.22         76.77        86.24 o                         
   8  15   3       3440.22       3671.98       177.45 o                         
   9  15   3        449.14        336.46        68.07 o                         
  10  15   3       1318.52       1360.43       138.14 o                         
 -10  16   3        739.67        743.65       111.94 o                         
  -9  16   3        688.55        598.51        84.07 o                         
  -8  16   3       1978.16       1831.93       128.79 o                         
  -7  16   3        194.68        152.13        88.52 o                         
  -6  16   3       1782.10       1702.01       120.01 o                         
  -5  16   3       1818.85       1796.49       122.43 o                         
  -4  16   3       1818.81       1482.66        97.16 o                         
  -3  16   3        230.77         34.35        47.06 o                         
  -2  16   3       1515.19       1197.97        90.10 o                         
  -1  16   3       1634.50       1528.12       111.53 o                         
   0  16   3        534.61        373.89        83.46 o                         
   1  16   3        389.69        394.77       102.80 o                         
   2  16   3       8545.35       7617.67       264.82 o                         
   3  16   3       2317.42       2199.20       126.02 o                         
   4  16   3        142.29        112.54        48.84 o                         
   5  16   3        392.82        174.89       121.90 o                         
   6  16   3       2973.30       3014.46       155.59 o                         
   7  16   3         59.09         62.11        61.40 o                         
   8  16   3        469.57        329.81        69.15 o                         
   9  16   3        796.81        619.23       133.59 o                         
  -8  17   3        121.60        189.66        68.44 o                         
  -7  17   3       2437.41       2673.38       156.65 o                         
  -6  17   3        813.08        573.91        80.17 o                         
  -5  17   3         55.02          1.01        59.52 o                         
  -4  17   3       1426.22       1481.98       111.31 o                         
  -3  17   3       1374.41       1343.76        95.63 o                         
  -2  17   3       1232.64        941.20        81.70 o                         
  -1  17   3         57.39        -12.94        52.16 o                         
   0  17   3       2515.86       2118.63       131.72 o                         
   1  17   3       2399.20       2264.83       292.02 o                         
   2  17   3         95.20        102.68        73.63 o                         
   3  17   3       1619.14       1660.03       148.78 o                         
   4  17   3       2259.20       2262.97       133.53 o                         
   5  17   3       1175.10       1283.14       105.28 o                         
   6  17   3          2.60        -49.97        49.97 o                         
   7  17   3       1535.69       1438.78       111.41 o                         
  -7  18   3         28.16        131.46        88.00 o                         
  -6  18   3        216.20        196.55        79.67 o                         
  -5  18   3       2030.69       2012.60       136.70 o                         
  -4  18   3        329.00        263.78        89.67 o                         
  -3  18   3        144.98        246.73        59.36 o                         
  -2  18   3        295.47        351.66        96.41 o                         
  -1  18   3       3081.40       2794.91       219.02 o                         
   0  18   3         54.20        -53.01        53.01 o                         
   1  18   3       1172.65        920.67       153.12 o                         
   2  18   3        273.76        261.26       120.75 o                         
   3  18   3       3036.01       3035.04       275.16 o                         
   4  18   3         72.66         78.49        56.17 o                         
   5  18   3       1224.54       1288.32       111.26 o                         
   6  18   3        142.82        142.45        96.94 o                         
  -5  19   3        196.23        326.44       144.42 o                         
  -4  19   3         11.43         97.30        80.36 o                         
  -3  19   3       3450.20       3430.79       210.81 o                         
  -2  19   3          1.94         43.45        99.34 o                         
  -1  19   3        342.07        272.66        70.53 o                         
   0  19   3        160.60         36.46        62.45 o                         
   1  19   3       2455.30       2036.31       152.65 o                         
   2  19   3          0.00        -14.44        78.49 o                         
   3  19   3        619.30        777.52       201.80 o                         
   5  19   3       1391.90       1376.98       209.71 o                         
  -2  20   3        573.28        575.72       182.01 o                         
  -1  20   3       1809.51       1788.26       211.23 o                         
 -16   0   4        811.65        793.72       161.24 o                         
 -14   0   4        689.20        607.58        87.74 o                         
 -12   0   4      18920.75      19132.04       913.37 o                         
 -10   0   4       7060.57       7124.97       286.22 o                         
  -8   0   4      22083.17      23605.97       884.59 o                         
  -6   0   4       1720.89       1730.23        71.63 o                         
  -4   0   4       1758.03       1575.95        71.51 o                         
  -2   0   4       3341.76       2948.36       139.15 o                         
   0   0   4      63507.40      61799.36      2338.71 o                         
   2   0   4      19212.72      18533.99       687.93 o                         
   4   0   4        882.59        435.41        35.09 o                         
   6   0   4      29749.01      31599.23      1214.61 o                         
   8   0   4       4429.42       4839.36       214.38 o                         
  10   0   4       4690.80       4683.17       217.25 o                         
  12   0   4        104.37         33.63        47.48 o                         
  14   0   4       5526.25       5280.56       303.68 o                         
 -17   1   4        306.15        132.73        54.76 o                         
 -16   1   4       3663.31       3416.37       165.64 o                         
 -15   1   4         10.94         11.51        84.14 o                         
 -14   1   4       4234.00       4272.62       183.45 o                         
 -13   1   4        554.22        397.66        91.01 o                         
 -12   1   4       2217.45       2434.84       136.12 o                         
 -11   1   4        813.73        864.83       103.30 o                         
 -10   1   4      11458.81      11352.61       311.77 o                         
  -9   1   4       5890.37       6389.18       160.49 o                         
  -8   1   4       1762.16       1828.84        56.67 o                         
  -7   1   4       3485.69       3590.12        93.99 o                         
  -6   1   4      55852.60      59175.27      1360.63 o                         
  -5   1   4       4360.77       4148.01       126.85 o                         
  -4   1   4        482.36        429.03        20.65 o                         
  -3   1   4        335.12        258.52        24.48 o                         
  -2   1   4      47978.44      45888.08      1298.57 o                         
  -1   1   4         25.91         15.82         4.80 o                         
   0   1   4       4666.64       4713.20       140.94 o                         
   1   1   4        792.63        846.80        28.12 o                         
   2   1   4       2668.86       2829.48        75.49 o                         
   3   1   4       2862.35       3056.23        76.86 o                         
   4   1   4      24535.66      25817.12       699.49 o                         
   5   1   4       2898.63       2928.36        93.45 o                         
   6   1   4       6145.66       6149.04       180.47 o                         
   7   1   4        103.11         31.72        14.89 o                         
   8   1   4      15148.33      14803.46       415.67 o                         
   9   1   4        459.37        505.05        40.54 o                         
  10   1   4        935.64        652.54        49.88 o                         
  11   1   4       2260.85       2144.42        99.04 o                         
  12   1   4      11650.38      10443.70       370.78 o                         
  13   1   4        207.42        113.42        37.84 o                         
  14   1   4        546.40        347.15        49.69 o                         
  15   1   4        843.49        741.90        74.93 o                         
 -17   2   4        609.41        565.88        94.81 o                         
 -16   2   4       1141.65       1010.81        91.21 o                         
 -15   2   4       1667.56       2014.72       196.18 o                         
 -14   2   4       2640.01       2656.02       134.04 o                         
 -13   2   4        338.76        239.40        44.73 o                         
 -12   2   4       3219.76       3319.14       182.15 o                         
 -11   2   4       4074.33       4358.83       152.48 o                         
 -10   2   4       5843.57       6692.61       197.91 o                         
  -9   2   4       3264.85       3282.78        91.05 o                         
  -8   2   4       6172.66       6194.19       154.57 o                         
  -7   2   4       3120.17       3236.03        90.88 o                         
  -6   2   4       2284.35       2344.55        95.43 o                         
  -5   2   4         89.88         36.76        12.87 o                         
  -4   2   4      30761.21      31283.00      1138.12 o                         
  -3   2   4        146.42        106.10        11.15 o                         
  -2   2   4       6131.54       6141.12       178.95 o                         
  -1   2   4      70223.34      72461.04      2076.74 o                         
   0   2   4     173736.67     182825.50      4751.88 o                         
   1   2   4      45819.44      49514.30      1559.20 o                         
   2   2   4      40493.35      45659.66      1630.74 o                         
   3   2   4      16237.32      18642.71       617.87 o                         
   4   2   4      15934.02      16592.81       488.99 o                         
   5   2   4       7472.52       8239.81       228.48 o                         
   6   2   4      18717.31      20653.14       567.43 o                         
   7   2   4       3190.29       3237.05        96.40 o                         
   8   2   4        245.84        247.35        26.77 o                         
   9   2   4        848.06        808.03        50.60 o                         
  10   2   4       7855.28       7798.56       255.96 o                         
  11   2   4       4977.58       4669.05       169.83 o                         
  12   2   4        415.94        304.36        41.52 o                         
  13   2   4       2944.80       2673.88       129.34 o                         
  14   2   4       2413.81       2358.92       124.59 o                         
  15   2   4        175.89        110.37        43.19 o                         
 -17   3   4       2920.60       2772.84       152.64 o                         
 -16   3   4       1177.75       1459.44       161.50 o                         
 -15   3   4         59.79         22.17        43.50 o                         
 -14   3   4       3174.29       3123.10       148.47 o                         
 -13   3   4       4683.11       5136.35       185.05 o                         
 -12   3   4        991.35       1092.06        74.99 o                         
 -11   3   4       1016.82       1029.84        56.38 o                         
 -10   3   4       1241.42       1308.62        61.58 o                         
  -9   3   4       8609.04       8603.31       244.33 o                         
  -8   3   4        826.59        701.06        48.52 o                         
  -7   3   4       5439.31       5650.44       150.64 o                         
  -6   3   4      27561.71      31933.51       868.74 o                         
  -5   3   4      10575.49      11319.68       366.45 o                         
  -4   3   4       3281.48       3242.26       105.58 o                         
  -3   3   4       9212.67       9301.54       347.71 o                         
  -2   3   4      18570.84      18705.81       502.73 o                         
  -1   3   4      68642.69      79578.20      2711.68 o                         
   0   3   4       6428.74       6101.82       227.02 o                         
   1   3   4       1900.80       1890.08        78.46 o                         
   2   3   4      31808.15      38402.48      1386.74 o                         
   3   3   4       6062.84       7184.74       185.76 o                         
   4   3   4       2354.92       2697.76        83.22 o                         
   5   3   4      15841.96      16742.34       423.37 o                         
   6   3   4        233.73        145.23        17.83 o                         
   7   3   4       2089.53       2128.75        71.39 o                         
   8   3   4       2383.31       2248.98        76.96 o                         
   9   3   4       6929.26       6614.89       218.52 o                         
  10   3   4         12.37        -21.14        43.59 o                         
  11   3   4       3285.49       3039.36       124.89 o                         
  12   3   4       1008.31        744.68        61.59 o                         
  13   3   4       3023.20       2695.73       130.51 o                         
  14   3   4         64.54         26.12        37.41 o                         
  15   3   4       1646.78       1388.69        96.52 o                         
 -17   4   4          5.23        -45.04        45.04 o                         
 -16   4   4        245.24        163.07        50.44 o                         
 -15   4   4       7954.56       7772.65       297.80 o                         
 -14   4   4        450.10        377.09        79.09 o                         
 -13   4   4        287.63        146.40        38.27 o                         
 -12   4   4       1604.26       2078.70        97.95 o                         
 -11   4   4       9869.60       9957.78       285.05 o                         
 -10   4   4       1575.50       1829.52        93.63 o                         
  -9   4   4       3079.93       3306.62       111.35 o                         
  -8   4   4          8.23        439.21        98.92 o                         
  -7   4   4      25699.19      29031.57       776.79 o                         
  -6   4   4        617.51       1394.79       146.40 o                         
  -5   4   4       8285.62       8791.05       230.13 o                         
  -4   4   4      10351.85      11555.18       325.34 o                         
  -3   4   4       7884.06       8286.82       318.99 o                         
  -2   4   4      22161.34      21885.63       649.32 o                         
  -1   4   4      45107.23      46653.55      1356.06 o                         
   0   4   4       2341.02       2384.83        90.37 o                         
   1   4   4         12.17         -8.04        10.47 o                         
   2   4   4          7.78          8.12         7.37 o                         
   3   4   4      25333.53      26285.27       654.60 o                         
   4   4   4         39.65         21.43        12.13 o                         
   5   4   4        625.01        692.61        34.74 o                         
   6   4   4        529.48        424.34        32.86 o                         
   7   4   4      20407.97      22662.45       572.08 o                         
   8   4   4         47.37         -4.18        27.71 o                         
   9   4   4       1420.02       1370.64        71.71 o                         
  10   4   4        687.18        437.08        41.78 o                         
  11   4   4       5676.58       5520.96       195.36 o                         
  12   4   4          0.28        -47.44        55.01 o                         
  13   4   4       2926.45       2621.24       129.01 o                         
  14   4   4        365.93        207.63        41.95 o                         
  15   4   4       1389.02       1245.11        91.43 o                         
 -17   5   4       2591.29       2476.98       243.35 o                         
 -16   5   4         11.04        169.05       176.08 o                         
 -15   5   4         94.35         66.04        41.87 o                         
 -14   5   4          5.89        -45.78        45.78 o                         
 -13   5   4       7379.44       7444.60       292.59 o                         
 -12   5   4        138.70        133.28        67.91 o                         
 -11   5   4       1632.49       1484.00        73.38 o                         
 -10   5   4          7.91         99.29        78.26 o                         
  -9   5   4      13822.83      14649.93       406.07 o                         
  -8   5   4       1132.66       2308.87        97.59 o                         
  -7   5   4      15317.21      16442.00       412.48 o                         
  -6   5   4        586.24       1190.85        82.58 o                         
  -5   5   4      37788.29      40094.23      1185.60 o                         
  -4   5   4       2177.57       2501.53       146.78 o                         
  -3   5   4      29660.18      29490.54       773.12 o                         
  -2   5   4       1536.73       1511.54        69.84 o                         
  -1   5   4       1883.81       1445.25        55.12 o                         
   0   5   4        620.35        786.52        40.32 o                         
   1   5   4      32520.11      35013.76      1015.88 o                         
   2   5   4       1364.42       1381.70        45.75 o                         
   3   5   4      10978.97      11982.23       304.49 o                         
   4   5   4       4553.45       4746.14       138.56 o                         
   5   5   4      20422.52      22341.80       600.69 o                         
   6   5   4        586.29        504.48        33.00 o                         
   7   5   4       2897.00       2809.81        89.46 o                         
   8   5   4        330.97        284.83        33.03 o                         
   9   5   4      10657.06      10101.88       288.63 o                         
  10   5   4        256.42        146.12        37.76 o                         
  11   5   4       3481.24       3164.53       129.46 o                         
  12   5   4         16.87        -11.57        28.68 o                         
  13   5   4       2313.15       2022.34        97.40 o                         
  14   5   4          1.60        -41.68        41.68 o                         
  15   5   4       1876.93       1689.25       108.93 o                         
 -16   6   4        233.77        146.88        72.63 o                         
 -15   6   4       3877.85       4147.46       167.46 o                         
 -14   6   4        973.92       1034.60        98.23 o                         
 -13   6   4        143.72         60.73        36.66 o                         
 -12   6   4        866.13        922.68        94.52 o                         
 -11   6   4       9022.39       9354.18       274.66 o                         
 -10   6   4        200.51        273.77        45.07 o                         
  -9   6   4       2661.13       2842.59       102.11 o                         
  -8   6   4       7255.69       8503.56       251.98 o                         
  -7   6   4       9438.93      10173.31       261.58 o                         
  -6   6   4         51.98        340.29        73.20 o                         
  -5   6   4      22696.88      23446.94       579.00 o                         
  -4   6   4      17640.11      17852.52       423.89 o                         
  -3   6   4      11479.65      10630.52       378.09 o                         
  -2   6   4        726.18        619.70        43.41 o                         
  -1   6   4      40516.02      44486.30      1184.99 o                         
   0   6   4       2677.96       2674.85        90.69 o                         
   1   6   4        399.13        280.50        21.57 o                         
   2   6   4        426.02        328.88        28.24 o                         
   3   6   4      31827.94      34833.95       806.12 o                         
   4   6   4       5455.27       7250.29       205.57 o                         
   5   6   4        465.68        444.53        31.27 o                         
   6   6   4       1210.68       1136.31        50.24 o                         
   7   6   4      10768.00      11044.18       316.60 o                         
   8   6   4         39.75         51.00        21.03 o                         
   9   6   4         33.32        -27.60        27.60 o                         
  10   6   4       2116.13       2253.67       111.89 o                         
  11   6   4       3835.48       3462.53       148.85 o                         
  12   6   4         46.32        -21.54        28.77 o                         
  13   6   4       1707.41       1401.61        80.05 o                         
  14   6   4        183.25        143.34        35.16 o                         
  15   6   4        817.27        644.39        65.23 o                         
 -16   7   4       1555.70       1322.27       134.29 o                         
 -15   7   4        147.85         69.35        52.96 o                         
 -14   7   4       1524.77       1369.04       105.67 o                         
 -13   7   4       3061.77       2937.67       148.63 o                         
 -12   7   4       1506.13       1471.83        88.63 o                         
 -11   7   4          4.46         11.26        32.42 o                         
 -10   7   4       4862.21       5108.12       178.90 o                         
  -9   7   4       4930.83       6114.66       187.49 o                         
  -8   7   4       1250.98       1384.63        80.89 o                         
  -7   7   4       3232.71       3118.08       100.74 o                         
  -6   7   4       8964.97      10231.13       263.09 o                         
  -5   7   4       9260.31      10238.50       283.43 o                         
  -4   7   4       6160.46       6039.13       215.08 o                         
  -3   7   4       5834.60       6514.91       204.57 o                         
  -2   7   4       4245.15       3628.12       126.08 o                         
  -1   7   4        842.97        847.05        52.08 o                         
   0   7   4      12683.79      13817.43       423.13 o                         
   1   7   4      29177.14      32237.94       871.58 o                         
   2   7   4      15206.46      14749.40       348.87 o                         
   3   7   4         69.82          3.87        22.27 o                         
   4   7   4       9336.51      10012.14       242.45 o                         
   5   7   4      10000.90      11017.84       307.83 o                         
   6   7   4       2748.37       2969.51       109.86 o                         
   7   7   4       3239.43       3053.36       103.43 o                         
   8   7   4       7341.57       7482.14       238.74 o                         
   9   7   4       6073.73       6581.94       198.93 o                         
  10   7   4         24.40        -25.77        35.98 o                         
  11   7   4        486.07        376.28        43.98 o                         
  12   7   4       3767.91       3770.26       145.08 o                         
  13   7   4        692.23        716.86        61.14 o                         
  14   7   4          7.53        -57.38        57.38 o                         
  15   7   4       1625.65       1490.94       101.88 o                         
 -16   8   4        503.74        455.04        81.51 o                         
 -15   8   4        760.40        910.10       110.68 o                         
 -14   8   4       1558.69       1438.85       108.78 o                         
 -13   8   4         78.44         20.06        43.38 o                         
 -12   8   4       1234.04       1371.79       100.38 o                         
 -11   8   4       1857.31       1816.92       110.80 o                         
 -10   8   4       3526.40       3478.36       169.18 o                         
  -9   8   4        443.39        646.51       120.21 o                         
  -8   8   4      10563.92      11000.67       348.07 o                         
  -7   8   4       4614.78       4884.74       160.29 o                         
  -6   8   4          1.04        -23.85        23.85 o                         
  -5   8   4       4655.05       4387.45       137.04 o                         
  -4   8   4      19440.84      19196.48       634.39 o                         
  -3   8   4        201.55         61.76        21.61 o                         
  -2   8   4        285.74        289.46        24.25 o                         
  -1   8   4       5135.34       4463.54       138.39 o                         
   0   8   4      11570.88      11671.44       361.69 o                         
   1   8   4        672.64        689.75        45.48 o                         
   2   8   4      10734.13      10938.57       263.53 o                         
   3   8   4       1216.47       1205.56        48.43 o                         
   4   8   4       5220.95       5296.88       147.51 o                         
   5   8   4        547.30        535.44        49.11 o                         
   6   8   4       5937.45       6532.82       192.62 o                         
   7   8   4       1248.16       1117.22        57.09 o                         
   8   8   4       3612.75       3503.54       159.44 o                         
   9   8   4       1361.37       1349.27        72.03 o                         
  10   8   4      10190.48       9671.52       278.83 o                         
  11   8   4        833.45        827.01        60.43 o                         
  12   8   4        128.23         55.15        28.84 o                         
  13   8   4       1479.43       1542.97        86.49 o                         
  14   8   4       2995.17       2844.58       126.90 o                         
  15   8   4        185.30        102.31        49.46 o                         
 -16   9   4       1817.08       1818.17       239.39 o                         
 -15   9   4        121.46        132.43        57.10 o                         
 -14   9   4        618.38        420.32        68.70 o                         
 -13   9   4        163.71        306.92        68.32 o                         
 -12   9   4        850.16        682.18        65.01 o                         
 -11   9   4         67.78        276.05        60.43 o                         
 -10   9   4       7214.46       7466.18       254.89 o                         
  -9   9   4         49.82         16.50        50.52 o                         
  -8   9   4       1538.75       1386.68        90.73 o                         
  -7   9   4        498.07        641.91        56.46 o                         
  -6   9   4       5839.13       5925.51       180.72 o                         
  -5   9   4        952.35        986.63        99.18 o                         
  -4   9   4         19.68         -8.53        21.50 o                         
  -3   9   4        270.15        806.53        91.76 o                         
  -2   9   4      27845.10      26297.74       660.68 o                         
  -1   9   4         74.67         42.65        31.37 o                         
   0   9   4       3490.73       3366.43       113.93 o                         
   1   9   4       1119.49       1156.93        85.03 o                         
   2   9   4      11477.31      11106.68       283.92 o                         
   3   9   4        425.83        353.59        41.06 o                         
   4   9   4       8019.49       8203.10       204.40 o                         
   5   9   4       1317.48       1271.46        60.97 o                         
   6   9   4        231.59        273.92        28.44 o                         
   7   9   4       1036.72        978.78        59.43 o                         
   8   9   4       5818.46       5694.30       173.40 o                         
   9   9   4          9.22          7.90        23.30 o                         
  10   9   4         59.70         62.08        25.43 o                         
  11   9   4         44.79         21.45        41.91 o                         
  12   9   4       6189.00       5959.09       209.97 o                         
  13   9   4        149.08        110.58        45.56 o                         
  14   9   4         66.71         22.95        45.14 o                         
 -15  10   4        297.17        338.74        96.16 o                         
 -14  10   4       1783.16       1695.76       121.49 o                         
 -13  10   4        224.92        190.29        54.70 o                         
 -12  10   4       3523.42       3197.07       144.54 o                         
 -11  10   4        414.20        357.52        62.66 o                         
 -10  10   4       4612.21       4387.83       172.30 o                         
  -9  10   4       1294.14       1081.79       132.90 o                         
  -8  10   4       9493.12       9593.97       314.14 o                         
  -7  10   4         35.67         13.09        39.31 o                         
  -6  10   4        578.98        479.14        39.88 o                         
  -5  10   4       1003.04        988.70        68.40 o                         
  -4  10   4      16323.69      15347.49       426.97 o                         
  -3  10   4        867.81        812.85        49.38 o                         
  -2  10   4        251.89        132.17        23.58 o                         
  -1  10   4        167.82        180.47        47.46 o                         
   0  10   4      14733.61      14048.73       484.94 o                         
   1  10   4         41.65         47.54        22.29 o                         
   2  10   4       4973.44       4066.72       132.75 o                         
   3  10   4        533.83        719.36        61.11 o                         
   4  10   4       8973.29       8897.97       278.64 o                         
   5  10   4        772.75        583.68        56.18 o                         
   6  10   4      23296.36      23759.23       643.37 o                         
   7  10   4        452.65        365.92        35.51 o                         
   8  10   4       3135.64       3038.74       112.81 o                         
   9  10   4         97.81         31.24        28.37 o                         
  10  10   4       6047.16       6030.81       297.61 o                         
  11  10   4        120.60        105.83        41.64 o                         
  12  10   4         16.27        -11.57        38.35 o                         
  13  10   4          0.90         36.75        79.14 o                         
  14  10   4       2309.78       2219.79       241.37 o                         
 -15  11   4         37.38        -13.85        98.92 o                         
 -14  11   4       1397.46       1278.83       108.64 o                         
 -13  11   4       1338.95       1254.98       104.16 o                         
 -12  11   4        513.22        484.29        63.51 o                         
 -11  11   4         97.01        188.08        98.23 o                         
 -10  11   4       4174.60       4326.33       174.09 o                         
  -9  11   4       1647.65       1607.81        98.76 o                         
  -8  11   4        456.10        287.74        55.28 o                         
  -7  11   4       1928.65       1911.27       115.55 o                         
  -6  11   4       5417.60       5028.33       162.14 o                         
  -5  11   4         16.01         74.77        39.01 o                         
  -4  11   4          8.77          7.83        26.10 o                         
  -3  11   4       1767.54       1610.02       133.74 o                         
  -2  11   4      19198.04      18522.80       473.69 o                         
  -1  11   4       1387.02       1300.86        84.94 o                         
   0  11   4       3334.56       3326.54       129.87 o                         
   1  11   4       1431.09       1230.03        94.71 o                         
   2  11   4       3029.42       3062.52       104.22 o                         
   3  11   4        247.07        274.65        47.58 o                         
   4  11   4       6444.90       6550.85       243.32 o                         
   5  11   4       4075.62       4160.00       245.30 o                         
   6  11   4      10020.86      11040.96       397.94 o                         
   7  11   4       1354.47       1424.63       110.39 o                         
   8  11   4       1630.86       1580.53       101.49 o                         
   9  11   4        377.76        320.51        55.49 o                         
  10  11   4        346.06        122.54        51.29 o                         
  11  11   4        422.91        292.95        61.92 o                         
  12  11   4       2621.05       2285.94       159.24 o                         
  13  11   4        248.76        164.67        75.14 o                         
 -14  12   4        327.64        349.84        89.57 o                         
 -13  12   4         68.63         68.37        56.89 o                         
 -12  12   4       1623.13       1481.22       118.45 o                         
 -11  12   4       3323.65       3335.96       152.33 o                         
 -10  12   4        719.75        473.90        73.67 o                         
  -9  12   4        995.77        964.76        85.20 o                         
  -8  12   4       2164.44       2536.74       139.65 o                         
  -7  12   4       1371.44       1481.47        93.20 o                         
  -6  12   4         18.43        -17.87        35.44 o                         
  -5  12   4       4620.80       4894.53       213.66 o                         
  -4  12   4      15363.27      14930.69       420.72 o                         
  -3  12   4       4747.98       5331.66       185.21 o                         
  -2  12   4        422.41        475.72        48.31 o                         
  -1  12   4       3297.37       2694.84       114.30 o                         
   0  12   4        232.90        188.27        38.12 o                         
   1  12   4        441.71        555.05        59.00 o                         
   2  12   4       1244.19        770.09        77.10 o                         
   3  12   4      14022.86      13163.38       410.93 o                         
   4  12   4       2641.51       2208.90       114.48 o                         
   5  12   4       1493.62       1377.02       104.24 o                         
   6  12   4        616.74        561.80       108.81 o                         
   7  12   4       3707.70       3726.30       166.27 o                         
   8  12   4       3066.57       2931.46       176.60 o                         
   9  12   4        394.54        290.73        56.77 o                         
  10  12   4       2470.33       2540.31       142.21 o                         
  11  12   4        748.83        608.29        75.02 o                         
  12  12   4         26.81        -48.10        53.17 o                         
 -14  13   4        275.89        154.81       134.53 o                         
 -13  13   4       2877.41       2871.64       168.78 o                         
 -12  13   4        363.78        284.78        65.60 o                         
 -11  13   4          4.49        -49.28        49.28 o                         
 -10  13   4        287.32        392.74        99.55 o                         
  -9  13   4       6147.04       6696.56       242.76 o                         
  -8  13   4        140.53        115.39        54.20 o                         
  -7  13   4       1684.12       1788.82       159.72 o                         
  -6  13   4        966.31       1333.38       142.21 o                         
  -5  13   4       4352.56       4337.18       165.87 o                         
  -4  13   4        596.18        886.19       126.41 o                         
  -3  13   4      13180.25      12595.17       400.14 o                         
  -2  13   4       2415.02       2669.14       173.91 o                         
  -1  13   4       2438.73       2244.68       119.80 o                         
   0  13   4         22.83         15.23        64.95 o                         
   1  13   4       4522.03       3855.18       138.63 o                         
   2  13   4       5122.32       4753.12       175.19 o                         
   3  13   4        180.58        128.87        41.62 o                         
   4  13   4       3084.10       2310.44       169.36 o                         
   5  13   4       6093.37       6304.48       246.85 o                         
   6  13   4         32.60         18.81        39.55 o                         
   7  13   4        184.52         43.62        42.38 o                         
   8  13   4        731.76        491.04        76.29 o                         
   9  13   4       2372.86       2204.08       130.25 o                         
  10  13   4          0.65        -44.07        44.07 o                         
  11  13   4       2203.36       2279.96       158.72 o                         
 -12  14   4         17.88         62.49        69.61 o                         
 -11  14   4       4422.28       4507.15       219.43 o                         
 -10  14   4         34.61         35.15       124.86 o                         
  -9  14   4        295.46        306.44        69.41 o                         
  -8  14   4        132.03        217.15        80.32 o                         
  -7  14   4       8075.47       7899.07       312.36 o                         
  -6  14   4         16.25        254.29        84.77 o                         
  -5  14   4       1902.98       1744.85        98.79 o                         
  -4  14   4         93.86        195.60        53.84 o                         
  -3  14   4       5055.89       4559.89       175.24 o                         
  -2  14   4          2.72        -18.37        60.29 o                         
  -1  14   4       7793.95       7264.80       252.08 o                         
   0  14   4         14.97         49.18        37.94 o                         
   1  14   4        112.92         23.14        37.93 o                         
   2  14   4        805.44        506.90        80.55 o                         
   3  14   4       4338.87       3867.33       168.93 o                         
   4  14   4          6.22         28.54        40.07 o                         
   5  14   4        221.30        157.30        47.52 o                         
   6  14   4          6.36         11.74        92.00 o                         
   7  14   4       4947.01       5278.56       222.12 o                         
   8  14   4         66.60         32.84        67.39 o                         
   9  14   4        479.19        268.12        62.63 o                         
  10  14   4        107.30         85.78        57.40 o                         
  11  14   4       2039.67       2300.90       304.68 o                         
 -11  15   4        356.20        245.51        79.07 o                         
 -10  15   4        117.85        171.29        73.96 o                         
  -9  15   4       2959.02       3163.46       172.77 o                         
  -8  15   4         45.30         24.91        57.97 o                         
  -7  15   4       1098.21       1165.08       102.29 o                         
  -6  15   4        739.70        615.47        74.63 o                         
  -5  15   4       3005.44       2870.58       151.35 o                         
  -4  15   4        698.10        476.00        58.34 o                         
  -3  15   4       2539.40       2270.89       117.96 o                         
  -2  15   4       1477.63       1214.72       125.91 o                         
  -1  15   4        774.67        715.27        76.43 o                         
   0  15   4        859.46        633.23       105.49 o                         
   1  15   4       9405.00       8682.22       290.87 o                         
   2  15   4         35.05        105.47        42.41 o                         
   3  15   4        231.76        125.82        49.98 o                         
   4  15   4          8.92        -71.22        71.22 o                         
   5  15   4       3905.19       3911.05       175.93 o                         
   6  15   4        598.63        461.86        63.14 o                         
   7  15   4        375.70        219.54        62.54 o                         
   8  15   4        428.92        433.34       110.53 o                         
   9  15   4       1536.44       1516.24       114.84 o                         
  10  15   4          0.16        -22.78       105.33 o                         
 -10  16   4         34.85         83.31       107.30 o                         
  -9  16   4        367.78        381.43        77.34 o                         
  -8  16   4       1233.88       1454.81       120.70 o                         
  -7  16   4       2632.48       2433.24       147.60 o                         
  -6  16   4         31.04         92.86        59.24 o                         
  -5  16   4       2324.48       2484.90       142.38 o                         
  -4  16   4       1148.05       1041.90        81.19 o                         
  -3  16   4       1099.30        901.10        78.33 o                         
  -2  16   4         22.63        -48.50        48.50 o                         
  -1  16   4       4056.73       3798.75       161.31 o                         
   0  16   4       1996.22       1221.68       149.37 o                         
   1  16   4       1320.09        784.61       148.38 o                         
   2  16   4        432.85        229.84       114.17 o                         
   3  16   4       3178.94       2827.69       144.71 o                         
   4  16   4       1178.77       1267.07        99.95 o                         
   5  16   4         48.73         -3.36        46.83 o                         
   6  16   4       1235.38       1286.34       158.63 o                         
   7  16   4       2427.88       2497.35       142.80 o                         
   8  16   4        166.41         85.06        56.36 o                         
  -9  17   4       1246.99       1537.23       267.09 o                         
  -8  17   4          5.88         47.17        64.93 o                         
  -7  17   4        512.65        454.75        77.30 o                         
  -6  17   4       1351.49       1481.27       117.19 o                         
  -5  17   4        499.92        432.51        73.71 o                         
  -4  17   4          8.19        -47.31        47.31 o                         
  -3  17   4         50.78        -46.52        46.52 o                         
  -2  17   4       1098.60        994.39        94.05 o                         
  -1  17   4       1357.76       1339.63       128.22 o                         
   0  17   4        323.59         92.42        67.11 o                         
   1  17   4       4610.79       4377.69       223.31 o                         
   2  17   4       4367.95       3613.98       239.23 o                         
   3  17   4          7.28         66.11        58.30 o                         
   4  17   4       1339.17       1223.21        98.10 o                         
   5  17   4       1610.89       1672.37       115.44 o                         
   6  17   4        461.12        319.27        66.39 o                         
   7  17   4         59.58        -12.73        64.74 o                         
  -7  18   4        237.39        266.75       168.17 o                         
  -6  18   4         78.06         70.90        63.27 o                         
  -5  18   4         97.84        107.62        65.56 o                         
  -4  18   4       2605.57       2744.78       158.96 o                         
  -3  18   4         17.86         -0.58        55.58 o                         
  -2  18   4        493.80        593.62       115.16 o                         
  -1  18   4         34.68        -54.06        58.64 o                         
   0  18   4       1993.55       1651.40       142.21 o                         
   1  18   4        169.36         93.85        78.91 o                         
   2  18   4        742.92        679.27       106.45 o                         
   3  18   4        400.64        476.72       103.50 o                         
   4  18   4       1445.19       1484.41       136.95 o                         
   5  18   4         13.36        -24.81        60.53 o                         
   6  18   4       1296.19       1254.32       193.89 o                         
  -5  19   4          9.42         81.12       122.66 o                         
  -4  19   4          7.79        161.68        80.67 o                         
  -3  19   4         27.90         39.90        89.56 o                         
  -2  19   4       3015.76       3025.77       244.15 o                         
  -1  19   4          2.31        -49.58        58.63 o                         
   0  19   4        982.38        805.02        91.15 o                         
   1  19   4         17.31        -61.58        63.96 o                         
   2  19   4       1684.09       1560.97       276.98 o                         
   5  19   4         35.53        -21.76        83.09 o                         
  -2  20   4        330.66        366.01       164.21 o                         
  -1  20   4        417.32        431.30       213.67 o                         
 -17   0   5       2049.77       1993.68       184.91 o                         
 -15   0   5       2777.46       2502.42       254.23 o                         
 -13   0   5       1947.70       1558.81       236.42 o                         
 -11   0   5      15721.33      16101.27       771.17 o                         
  -9   0   5       3052.05       3051.27       135.93 o                         
  -7   0   5       7315.67       6062.36       212.37 o                         
  -5   0   5       5090.48       4949.48       172.49 o                         
  -3   0   5     131096.02     124941.05      5505.44 o                         
  -1   0   5      11530.67      11137.00       644.97 o                         
   1   0   5      56919.06      58200.63      1885.76 o                         
   3   0   5      34045.04      36381.33      1186.69 o                         
   5   0   5        664.49        738.53        54.42 o                         
   7   0   5       8676.78       8563.19       416.49 o                         
   9   0   5        424.85        276.46        44.87 o                         
  11   0   5      12430.00      11495.42       568.14 o                         
  13   0   5        638.05        377.06       207.73 o                         
  15   0   5       4638.78       4254.97       266.04 o                         
 -17   1   5        255.24        200.57        68.60 o                         
 -16   1   5        129.17        133.44        51.24 o                         
 -15   1   5       3029.53       2832.66       145.15 o                         
 -14   1   5          2.52        -31.19        42.78 o                         
 -13   1   5      10694.32      11004.27       390.71 o                         
 -12   1   5       6769.46       7344.14       273.10 o                         
 -11   1   5       5165.17       4936.79       167.77 o                         
 -10   1   5        276.69        255.20        23.94 o                         
  -9   1   5      11948.48      12691.84       303.75 o                         
  -8   1   5       3657.84       3729.34       105.36 o                         
  -7   1   5        345.31        258.50        18.81 o                         
  -6   1   5       1752.50       1633.32        58.22 o                         
  -5   1   5      56835.44      55632.72      1453.16 o                         
  -4   1   5          6.30          7.79         6.80 o                         
  -3   1   5       1234.95        993.41        35.16 o                         
  -2   1   5       1412.94       1351.57        46.28 o                         
  -1   1   5       3173.94       3105.82       112.34 o                         
   0   1   5       7135.26       7751.36       326.89 o                         
   1   1   5      28293.66      28501.57       654.37 o                         
   2   1   5       7150.80       7528.79       178.65 o                         
   3   1   5       8312.23       8763.15       208.00 o                         
   4   1   5      12332.74      13378.48       361.42 o                         
   5   1   5      35896.48      40307.86      1089.70 o                         
   6   1   5       5128.08       4887.58       148.75 o                         
   7   1   5       3615.70       3499.53       114.64 o                         
   8   1   5        287.41        241.06        26.97 o                         
   9   1   5      10634.06      10607.71       307.97 o                         
  10   1   5        675.69        530.07        47.02 o                         
  11   1   5        553.35        423.65        47.07 o                         
  12   1   5        537.56        454.77        47.38 o                         
  13   1   5       3421.22       3089.48       143.34 o                         
  14   1   5         47.57         16.38        49.40 o                         
  15   1   5         50.95        -46.90        74.25 o                         
 -17   2   5       2645.58       2648.28       149.95 o                         
 -16   2   5        223.73        217.36        53.34 o                         
 -15   2   5       3983.87       3816.79       175.76 o                         
 -14   2   5        881.47       1127.47       131.00 o                         
 -13   2   5       1437.08       1630.89       156.30 o                         
 -12   2   5        661.98        484.46        70.01 o                         
 -11   2   5        537.45        478.06        44.84 o                         
 -10   2   5       9287.18       9989.11       259.38 o                         
  -9   2   5       1502.63       1726.48        76.58 o                         
  -8   2   5       4443.18       4323.29       112.67 o                         
  -7   2   5      23897.64      26395.41       612.44 o                         
  -6   2   5       6108.83       6658.78       185.39 o                         
  -5   2   5       3701.30       3728.66       115.00 o                         
  -4   2   5      11549.00      11819.38       411.94 o                         
  -3   2   5      29546.54      30154.72       858.01 o                         
  -2   2   5       5151.12       5222.83       146.55 o                         
  -1   2   5     151041.42     156277.22      4123.05 o                         
   0   2   5      78210.16      77995.02      2065.45 o                         
   1   2   5      21760.40      20363.83       504.02 o                         
   2   2   5         24.97         32.32        13.36 o                         
   3   2   5      19784.20      21333.10       530.91 o                         
   4   2   5      10199.22      10851.50       276.73 o                         
   5   2   5         55.34        114.74        17.42 o                         
   6   2   5        381.65        225.26        19.29 o                         
   7   2   5       8001.66       7965.75       232.71 o                         
   8   2   5       7639.71       7290.54       217.31 o                         
   9   2   5       1852.46       1708.97        75.79 o                         
  10   2   5       3479.07       3019.49       120.94 o                         
  11   2   5      10270.04       9705.04       315.32 o                         
  12   2   5       2279.36       2293.41       107.22 o                         
  13   2   5        657.63        607.08        64.35 o                         
  14   2   5       3606.94       3294.65       152.96 o                         
  15   2   5       1111.28       1013.15       114.80 o                         
 -17   3   5        440.21        352.67        64.96 o                         
 -16   3   5       2420.28       2355.13       135.25 o                         
 -15   3   5        532.33        498.17        97.83 o                         
 -14   3   5         64.80         -4.60        40.11 o                         
 -13   3   5       2798.80       2758.64       120.55 o                         
 -12   3   5       3657.43       3934.55       132.86 o                         
 -11   3   5       2576.08       2695.82        98.61 o                         
 -10   3   5         17.16        -20.29        20.29 o                         
  -9   3   5       7337.77       6899.19       184.52 o                         
  -8   3   5      13444.65      13884.12       328.24 o                         
  -7   3   5          3.40          6.90        23.44 o                         
  -6   3   5       2562.67       2609.52       116.20 o                         
  -5   3   5      21361.54      23343.69       683.17 o                         
  -4   3   5      18446.59      19511.87       544.43 o                         
  -3   3   5         85.98         79.37        10.66 o                         
  -2   3   5      72057.52      76601.77      2544.54 o                         
  -1   3   5       1911.70       1649.91        73.39 o                         
   0   3   5        813.59        740.55        28.13 o                         
   1   3   5      12063.27      13081.72       353.87 o                         
   2   3   5      29829.76      33000.43       954.66 o                         
   3   3   5      16624.94      19632.52       604.69 o                         
   4   3   5        137.36        108.72        13.93 o                         
   5   3   5      11492.98      11463.61       294.57 o                         
   6   3   5      26627.75      28298.77       709.20 o                         
   7   3   5       6328.94       6612.72       180.14 o                         
   8   3   5       6953.76       7132.73       194.89 o                         
   9   3   5       8912.18       8372.75       270.82 o                         
  10   3   5       7877.89       7659.85       253.55 o                         
  11   3   5       1828.24       1452.42        82.65 o                         
  12   3   5       2205.57       1957.23        97.21 o                         
  13   3   5       1157.98       1065.88        78.89 o                         
  14   3   5       1232.00       1068.58        82.00 o                         
  15   3   5         80.32         -0.01        62.95 o                         
 -17   4   5        103.57        395.21       189.44 o                         
 -16   4   5          0.98        -23.02        41.13 o                         
 -15   4   5       1037.22       1531.95       127.28 o                         
 -14   4   5       4649.50       4575.17       192.94 o                         
 -13   4   5          4.70          3.34        37.12 o                         
 -12   4   5       3405.28       3442.29       121.90 o                         
 -11   4   5       2360.70       2132.67       107.80 o                         
 -10   4   5       7376.50       8139.47       235.55 o                         
  -8   4   5      10677.16      11434.21       292.78 o                         
  -7   4   5       5278.91       6127.70       166.30 o                         
  -6   4   5      20178.65      22248.75       664.99 o                         
  -5   4   5       2521.05       3110.11       105.07 o                         
  -4   4   5       8075.11       7515.96       230.03 o                         
  -3   4   5        238.46        154.55        13.69 o                         
  -2   4   5      12714.31      12446.68       340.69 o                         
  -1   4   5        697.86        540.32        38.65 o                         
   0   4   5      52347.12      60625.08      1609.86 o                         
   1   4   5       6514.06       7281.78       221.60 o                         
   2   4   5       2552.38       2838.39        87.54 o                         
   3   4   5       2035.01       1844.95        64.66 o                         
   4   4   5      24685.00      28857.46       769.16 o                         
   5   4   5        874.46        900.27        40.53 o                         
   6   4   5       2785.88       2819.82        87.14 o                         
   7   4   5        172.17        178.45        26.28 o                         
   8   4   5       6104.75       6147.24       171.45 o                         
   9   4   5        287.78        186.66        32.39 o                         
  10   4   5       9534.39       9153.86       297.84 o                         
  11   4   5        186.49         96.09        48.56 o                         
  12   4   5       2081.32       1838.54        95.42 o                         
  13   4   5          8.43        -30.36        30.36 o                         
  14   4   5       1660.78       1524.69        98.68 o                         
  15   4   5        716.93        626.45        71.76 o                         
 -17   5   5        245.19        320.64        72.65 o                         
 -16   5   5       5006.14       5208.60       222.67 o                         
 -15   5   5        257.03        255.30        81.59 o                         
 -14   5   5          1.70        -22.89        49.57 o                         
 -13   5   5         21.80         95.80        61.90 o                         
 -12   5   5      19842.53      20435.37       563.12 o                         
 -11   5   5         31.22         94.47       106.67 o                         
 -10   5   5       7275.01       7104.33       213.00 o                         
  -9   5   5       1184.50       1106.40        78.50 o                         
  -8   5   5      14291.30      16065.72       406.53 o                         
  -7   5   5       2628.47       3498.66       120.97 o                         
  -6   5   5      14531.80      15547.10       389.84 o                         
  -5   5   5       2947.54       3450.82       106.38 o                         
  -4   5   5      31266.90      35546.59       941.28 o                         
  -3   5   5          0.42        -13.01        13.01 o                         
  -2   5   5      53793.14      51538.46      1371.05 o                         
  -1   5   5       5263.33       5481.31       260.47 o                         
   0   5   5       1465.81       1487.13        55.37 o                         
   1   5   5         81.63         28.63        21.29 o                         
   2   5   5      16046.85      15912.05       429.50 o                         
   3   5   5        415.45        429.68        35.00 o                         
   4   5   5       3484.80       4227.87       125.88 o                         
   5   5   5         38.00          0.55        17.06 o                         
   6   5   5      24251.41      27071.62       678.62 o                         
   7   5   5        609.50        378.21        29.93 o                         
   8   5   5       5487.39       5502.58       167.06 o                         
   9   5   5         34.34         -7.63        48.64 o                         
  10   5   5       4439.49       4620.01       168.84 o                         
  11   5   5        100.16         23.22        30.32 o                         
  12   5   5       4483.47       3822.76       151.71 o                         
  13   5   5         71.68         -3.59        69.68 o                         
  14   5   5        840.78        759.94        62.97 o                         
  15   5   5         61.09        -14.12        63.68 o                         
 -16   6   5        285.67        349.99        83.43 o                         
 -15   6   5       1148.99       1042.18        94.52 o                         
 -14   6   5       5625.11       5709.69       208.00 o                         
 -13   6   5         16.00         21.80        31.65 o                         
 -12   6   5        249.49        119.79        49.15 o                         
 -11   6   5       3565.66       3775.46       175.15 o                         
 -10   6   5      16893.82      17814.77       493.73 o                         
  -9   6   5        102.67        126.19        89.09 o                         
  -8   6   5      15460.81      16602.80       418.75 o                         
  -7   6   5       9151.33       9813.25       281.64 o                         
  -6   6   5      10212.53      10474.97       268.47 o                         
  -5   6   5        381.75        260.97        37.36 o                         
  -4   6   5       4279.05       4558.88       143.92 o                         
  -3   6   5       8203.34       7979.65       254.12 o                         
  -2   6   5       4914.61       4955.43       154.69 o                         
  -1   6   5       7220.17       7818.53       313.76 o                         
   0   6   5      27219.14      29339.46       859.52 o                         
   1   6   5       4581.04       4358.40       120.98 o                         
   2   6   5       3332.86       3555.53       106.18 o                         
   3   6   5         37.31         11.79        15.24 o                         
   4   6   5      30464.14      32220.72       859.00 o                         
   5   6   5       2133.37       2565.30        86.37 o                         
   6   6   5       2010.28       2238.91        82.96 o                         
   7   6   5        931.61        768.77        46.81 o                         
   8   6   5       7695.42       7665.89       230.19 o                         
   9   6   5         48.59        -23.45        23.45 o                         
  10   6   5       7013.56       6970.55       236.01 o                         
  11   6   5       1805.56       1733.44        90.10 o                         
  12   6   5       1466.65       1422.27        88.23 o                         
  13   6   5          2.13        -19.68        33.70 o                         
  14   6   5       2062.22       2091.54       104.11 o                         
  15   6   5        101.22         65.53        37.49 o                         
 -16   7   5       1158.97       1018.99       218.73 o                         
 -15   7   5       1029.98       1039.66        97.49 o                         
 -14   7   5         85.63         -8.24        67.96 o                         
 -13   7   5       1165.02       1218.21       115.37 o                         
 -12   7   5       3706.85       3673.61       151.80 o                         
 -11   7   5       3445.19       3656.09       134.48 o                         
 -10   7   5       5240.57       5687.77       180.11 o                         
  -9   7   5       9966.51      11019.06       315.00 o                         
  -8   7   5       4297.71       4764.55       163.47 o                         
  -7   7   5        256.94        213.02        40.69 o                         
  -6   7   5       3617.19       3434.50       103.49 o                         
  -5   7   5      11176.21      12178.08       310.37 o                         
  -4   7   5       4218.61       4192.56       154.14 o                         
  -3   7   5      21147.78      20301.67       728.35 o                         
  -2   7   5      11859.78      10725.64       279.39 o                         
  -1   7   5       6503.09       5833.55       190.08 o                         
   0   7   5        703.81        771.96        65.52 o                         
   1   7   5        815.21        925.79        52.81 o                         
   2   7   5       6344.07       6567.61       173.89 o                         
   3   7   5       9670.67      11286.76       271.64 o                         
   4   7   5       3732.08       4008.13       122.62 o                         
   5   7   5      14429.23      15100.64       413.07 o                         
   6   7   5       7178.35       7111.75       206.09 o                         
   7   7   5         35.95         -4.70        18.24 o                         
   8   7   5         41.03          1.00        21.61 o                         
   9   7   5       2802.34       2652.84       101.33 o                         
  10   7   5       2222.64       2143.13        99.50 o                         
  11   7   5        213.21        128.98        34.41 o                         
  12   7   5        552.25        497.82        66.54 o                         
  13   7   5       1429.77       1503.23        84.49 o                         
  14   7   5        931.76        762.96        66.81 o                         
  15   7   5        111.81         59.29        44.60 o                         
 -16   8   5         19.82         36.97        59.72 o                         
 -15   8   5       1686.97       1716.36       124.29 o                         
 -14   8   5        170.79        242.31        99.95 o                         
 -13   8   5        994.38        876.85        84.44 o                         
 -12   8   5         28.43        -49.37        49.37 o                         
 -11   8   5       4787.18       4999.88       186.77 o                         
 -10   8   5        846.83       1213.75       106.51 o                         
  -9   8   5        129.71         35.54        41.92 o                         
  -8   8   5       2490.30       2681.31       114.48 o                         
  -7   8   5       8830.62       9161.87       265.88 o                         
  -6   8   5        205.17        325.15        77.67 o                         
  -5   8   5        637.52        629.97        64.15 o                         
  -4   8   5       4056.51       4132.06       154.90 o                         
  -3   8   5       8504.82       7702.92       227.71 o                         
  -2   8   5         68.79         31.96        20.02 o                         
  -1   8   5       3867.10       3801.52       115.11 o                         
   0   8   5      11880.71      11582.76       404.42 o                         
   1   8   5       9913.40      11081.46       342.66 o                         
   2   8   5         79.05         27.87        21.95 o                         
   3   8   5      12708.65      12863.95       307.60 o                         
   4   8   5        348.53        249.42        25.05 o                         
   5   8   5       3434.08       3691.09       124.11 o                         
   6   8   5       1217.62       1227.78        57.68 o                         
   7   8   5       5525.83       5383.83       165.62 o                         
   8   8   5        239.08        130.43        26.95 o                         
   9   8   5       1322.54       1144.55        65.16 o                         
  10   8   5         28.93         33.92        33.52 o                         
  11   8   5       5852.38       5509.95       216.16 o                         
  12   8   5        582.87        530.97        50.49 o                         
  13   8   5        145.37         83.95        32.39 o                         
  14   8   5        712.50        760.76        64.21 o                         
  15   8   5       2408.19       2277.16       213.67 o                         
 -16   9   5         26.81        116.73       114.75 o                         
 -15   9   5       1604.30       1538.65       119.21 o                         
 -14   9   5         34.31         31.86        53.81 o                         
 -13   9   5       3635.23       3490.18       154.46 o                         
 -12   9   5         15.72        -42.78        42.78 o                         
 -11   9   5       3180.61       3208.43       154.77 o                         
 -10   9   5        147.29        271.37       108.81 o                         
  -9   9   5       9931.40      10614.22       343.83 o                         
  -8   9   5        828.68        791.42        63.40 o                         
  -7   9   5         26.89        -27.30        27.30 o                         
  -6   9   5         36.75         64.83        31.93 o                         
  -5   9   5      16938.14      16595.88       458.86 o                         
  -4   9   5         24.72         48.46        39.45 o                         
  -3   9   5       4604.04       3750.80       113.37 o                         
  -2   9   5        191.33        143.77        31.48 o                         
  -1   9   5      31979.19      31187.32       914.15 o                         
   0   9   5         62.41         18.70        28.10 o                         
   1   9   5       1105.63        953.59        59.68 o                         
   2   9   5        848.65        730.68        74.27 o                         
   3   9   5       8581.55       8712.85       215.89 o                         
   4   9   5          2.46        -11.13        18.40 o                         
   5   9   5      12330.37      12620.95       351.49 o                         
   6   9   5        465.10        359.53        33.82 o                         
   7   9   5        908.51       1007.77        57.06 o                         
   8   9   5         67.73        -23.82        25.71 o                         
   9   9   5       8984.55       8968.68       282.60 o                         
  10   9   5          1.45        -16.24        22.23 o                         
  11   9   5         49.62        -10.96        25.77 o                         
  12   9   5        126.20        104.79        50.23 o                         
  13   9   5       4881.66       4696.23       178.28 o                         
  14   9   5          0.58          8.53        46.85 o                         
 -15  10   5        913.33        808.77        89.46 o                         
 -14  10   5          3.06         39.64        57.95 o                         
 -13  10   5       1612.80       1556.37       102.86 o                         
 -12  10   5         15.74         78.25        48.80 o                         
 -11  10   5       9525.01       9427.63       317.93 o                         
 -10  10   5        330.70        401.67        70.11 o                         
  -9  10   5         23.47        -35.21        41.79 o                         
  -7  10   5      12617.74      12969.39       370.08 o                         
  -6  10   5        818.59        831.99        57.36 o                         
  -5  10   5        138.43         74.89        27.27 o                         
  -3  10   5       6523.00       6150.07       173.21 o                         
  -2  10   5         70.84         66.07        24.50 o                         
  -1  10   5       1225.93        929.18        68.38 o                         
   0  10   5        298.19        201.16        38.91 o                         
   1  10   5       2992.55       2374.07       114.38 o                         
   2  10   5          0.25        -11.88        16.85 o                         
   3  10   5      10357.32      10807.46       286.05 o                         
   4  10   5       1587.94       1510.35        87.89 o                         
   5  10   5       3605.58       3554.33       142.83 o                         
   6  10   5       1753.99       1624.91        85.46 o                         
   7  10   5       7165.68       8060.47       255.29 o                         
   8  10   5         50.08          8.27        22.80 o                         
   9  10   5         41.84        -27.77        27.77 o                         
  10  10   5        153.80        111.35        29.58 o                         
  11  10   5       5498.56       5657.42       230.56 o                         
  12  10   5          8.78        -11.95        38.91 o                         
  13  10   5        400.45        311.75        56.90 o                         
  14  10   5        295.38        292.81        94.96 o                         
 -15  11   5        706.31        612.70       104.45 o                         
 -14  11   5          2.31        -41.03        53.80 o                         
 -13  11   5       3458.24       3428.47       159.48 o                         
 -12  11   5        235.85        104.31        54.72 o                         
 -11  11   5        110.78         73.43        54.27 o                         
 -10  11   5        307.47        357.29        83.38 o                         
  -9  11   5       1544.62       1566.18        97.99 o                         
  -8  11   5       3629.61       3700.54       152.88 o                         
  -7  11   5        154.74        175.49        60.71 o                         
  -6  11   5       1576.18       1363.82        99.66 o                         
  -5  11   5      11773.10      12141.76       346.42 o                         
  -4  11   5        357.35        267.94        40.13 o                         
  -3  11   5         21.11         -4.92        26.62 o                         
  -2  11   5       3083.76       3230.08       121.66 o                         
  -1  11   5      10800.13      10467.02       302.91 o                         
   0  11   5         45.69         77.65        33.62 o                         
   1  11   5        639.14        474.36        43.89 o                         
   2  11   5       4174.04       4171.39       132.30 o                         
   3  11   5       2482.92       2637.76        94.48 o                         
   4  11   5       1269.66       1270.64       106.44 o                         
   5  11   5       5659.13       5733.03       193.32 o                         
   6  11   5       4595.70       4971.66       230.45 o                         
   7  11   5       3499.07       3117.46       143.50 o                         
   8  11   5        174.00         -0.11        55.97 o                         
   9  11   5       3450.60       3554.51       223.96 o                         
  10  11   5        807.50        859.63       124.22 o                         
  11  11   5        209.30        121.61        60.73 o                         
  12  11   5        541.28        383.91        78.18 o                         
 -14  12   5       1978.22       2018.54       174.19 o                         
 -13  12   5       1176.62        964.12        85.95 o                         
 -12  12   5          6.56        -18.14        51.41 o                         
 -11  12   5       1480.85       1743.24       137.85 o                         
 -10  12   5       4833.07       4814.92       192.65 o                         
  -9  12   5        359.85        349.45        60.90 o                         
  -8  12   5       2867.75       2649.67       127.80 o                         
  -7  12   5       4170.14       4096.32       164.44 o                         
  -6  12   5       1423.14       1249.69        73.91 o                         
  -5  12   5        251.43        216.96        62.65 o                         
  -4  12   5       5868.52       5711.24       323.98 o                         
  -3  12   5       6498.87       6282.96       224.88 o                         
  -2  12   5        351.23        347.35        49.15 o                         
  -1  12   5        507.46        486.11        45.03 o                         
   0  12   5       5251.65       4527.24       152.16 o                         
   1  12   5       4279.85       3620.86       129.76 o                         
   2  12   5        618.19        445.32        59.34 o                         
   3  12   5       1688.69       1495.71       139.90 o                         
   4  12   5       7054.37       6982.64       300.12 o                         
   5  12   5       4887.08       4860.52       198.11 o                         
   6  12   5        109.28         32.01        40.23 o                         
   7  12   5       2054.53       2105.96       115.55 o                         
   8  12   5       3621.30       3864.07       173.43 o                         
   9  12   5        195.98         96.52        48.91 o                         
  10  12   5        897.14        743.29        79.59 o                         
  11  12   5       1631.54       1215.35       116.72 o                         
  12  12   5        417.30        263.65        75.76 o                         
 -14  13   5         37.55        -92.64        92.64 o                         
 -13  13   5        213.74        190.41        84.24 o                         
 -12  13   5       2482.91       2562.64       140.13 o                         
 -11  13   5        330.83        144.96        66.62 o                         
 -10  13   5        673.89        563.42        70.51 o                         
  -9  13   5       1159.81       1136.57       147.60 o                         
  -8  13   5       4541.22       4716.47       187.64 o                         
  -7  13   5         37.36         32.18        45.09 o                         
  -6  13   5       4777.76       4923.69       168.38 o                         
  -5  13   5       1436.32       1472.79       184.19 o                         
  -4  13   5       3670.51       3881.50       155.03 o                         
  -3  13   5         65.07        -26.86        45.43 o                         
  -2  13   5      11436.62      11363.63       374.47 o                         
  -1  13   5       1557.30       1340.04        90.66 o                         
   0  13   5        641.92        463.30        49.99 o                         
   1  13   5       2313.98       1894.29        90.51 o                         
   2  13   5       8449.50       8452.72       279.83 o                         
   3  13   5          8.00         -5.56        35.70 o                         
   4  13   5        293.14        171.76        57.97 o                         
   5  13   5        414.50        257.77        64.95 o                         
   6  13   5       3518.67       3979.69       173.83 o                         
   7  13   5        420.28        232.94        52.04 o                         
   8  13   5        192.57        117.79        50.02 o                         
   9  13   5        714.32        543.37        71.24 o                         
  10  13   5       1389.19       1222.89       102.05 o                         
  11  13   5         36.86        -38.12        52.14 o                         
 -12  14   5        410.20        284.58        85.14 o                         
 -11  14   5          8.45        241.02        85.69 o                         
 -10  14   5       4223.95       4448.04       214.08 o                         
  -9  14   5         52.28         -1.57        97.66 o                         
  -8  14   5       1154.06       1162.54       104.78 o                         
  -7  14   5        157.74        305.06        96.44 o                         
  -6  14   5       4678.46       4555.61       203.83 o                         
  -5  14   5         14.48        -14.68        39.91 o                         
  -4  14   5       4252.92       4294.14       168.85 o                         
  -3  14   5          0.40         43.41        77.38 o                         
  -2  14   5        615.90        493.96        56.72 o                         
  -1  14   5        160.53        212.98        62.45 o                         
   0  14   5       5964.48       5233.34       177.43 o                         
   1  14   5          6.98        -37.93        45.12 o                         
   2  14   5        162.75        156.49        42.18 o                         
   3  14   5         18.12         39.87        85.41 o                         
   4  14   5       6117.74       5725.13       229.02 o                         
   5  14   5         52.76         56.42        74.25 o                         
   6  14   5        357.16        290.73        54.63 o                         
   7  14   5        520.52        334.31        98.38 o                         
   8  14   5       3781.57       3970.43       183.10 o                         
   9  14   5          0.09        -46.31        46.31 o                         
  10  14   5       2119.28       2062.39       148.49 o                         
  11  14   5          1.01       -130.58       136.51 o                         
 -11  15   5          8.91        -46.01        67.65 o                         
 -10  15   5        332.83        210.76        74.28 o                         
  -9  15   5        712.30        727.55        88.38 o                         
  -8  15   5       1483.70       1457.70       115.30 o                         
  -7  15   5        137.83         83.16        68.55 o                         
  -6  15   5       1755.97       1619.95       117.69 o                         
  -5  15   5        634.92        698.35        79.93 o                         
  -4  15   5       2168.64       2192.40       114.81 o                         
  -3  15   5         93.61         33.34        45.78 o                         
  -2  15   5       8818.17       7969.42       276.66 o                         
  -1  15   5        184.06        149.69        69.82 o                         
   0  15   5        748.95        698.81        73.58 o                         
   1  15   5        282.73        140.28        51.30 o                         
   2  15   5       6424.36       5482.20       229.02 o                         
   3  15   5        123.38        124.57        45.71 o                         
   4  15   5        267.49        240.67        51.61 o                         
   5  15   5        219.87        124.60       100.23 o                         
   6  15   5       4065.56       4044.23       183.74 o                         
   7  15   5        160.53         97.78        53.37 o                         
   8  15   5        980.99        901.92        96.81 o                         
   9  15   5        443.24        415.90        81.67 o                         
  10  15   5       1736.18       2095.15       294.78 o                         
 -10  16   5       1640.66       1547.13       155.53 o                         
  -9  16   5         11.34         24.00        65.13 o                         
  -8  16   5        574.71        530.86        80.99 o                         
  -7  16   5       1534.36       1483.28       119.10 o                         
  -6  16   5       1363.68       1451.49       114.15 o                         
  -5  16   5         17.35        -25.19        59.40 o                         
  -4  16   5       1624.41       1769.72       107.32 o                         
  -3  16   5       1022.62       1164.66        88.72 o                         
  -2  16   5         98.20         41.09        49.32 o                         
  -1  16   5        628.87        533.01        63.83 o                         
   0  16   5       3463.92       3330.73       218.46 o                         
   1  16   5       1443.20       1227.16       145.64 o                         
   2  16   5         34.21         95.03        47.69 o                         
   3  16   5        955.78       1034.78       118.79 o                         
   4  16   5       3269.20       3246.99       156.97 o                         
   5  16   5        156.83        157.83        52.27 o                         
   6  16   5        267.46        151.58        53.89 o                         
   7  16   5        651.97        445.54        82.17 o                         
   8  16   5        942.41        963.93        91.46 o                         
  -9  17   5       1868.01       1689.57       278.96 o                         
  -8  17   5        987.98        982.20       104.09 o                         
  -7  17   5         73.60        133.98        66.11 o                         
  -6  17   5        599.75        535.59        79.08 o                         
  -5  17   5       1291.52       1255.36       109.42 o                         
  -4  17   5         80.33         14.41        52.18 o                         
  -3  17   5          5.64        -47.36        47.36 o                         
  -2  17   5        938.62        766.08        85.79 o                         
  -1  17   5       2551.33       2308.02       204.75 o                         
   0  17   5        199.12         46.92        65.39 o                         
   1  17   5        376.37        387.20        90.16 o                         
   2  17   5        461.39        487.96        81.19 o                         
   3  17   5       2437.58       2178.31       142.55 o                         
   4  17   5         65.83         69.64        50.88 o                         
   5  17   5       1243.77       1125.27       133.23 o                         
   6  17   5        557.70        413.43        68.91 o                         
   7  17   5        311.70        308.80        92.84 o                         
  -7  18   5       2312.03       2199.48       248.29 o                         
  -6  18   5        454.85        293.23        76.77 o                         
  -5  18   5          1.18         56.18        63.96 o                         
  -4  18   5        108.49        173.27        67.93 o                         
  -3  18   5       2738.48       2585.49       138.18 o                         
  -2  18   5         29.36        -40.47        52.53 o                         
  -1  18   5        768.49        673.42        78.26 o                         
   0  18   5        124.14        -24.66        54.67 o                         
   1  18   5       1818.34       1383.59       143.26 o                         
   2  18   5          2.43         12.19        64.60 o                         
   3  18   5       1494.28       1816.97       171.32 o                         
   4  18   5        202.80        251.63        60.92 o                         
   5  18   5        426.59        413.09        96.95 o                         
   6  18   5          2.74        -13.85        75.18 o                         
  -5  19   5       2021.80       2188.13       316.55 o                         
  -4  19   5        323.69        351.76        94.58 o                         
  -3  19   5        298.55        193.21       103.36 o                         
  -2  19   5         19.12         44.83        61.47 o                         
  -1  19   5       1765.77       1573.52       142.49 o                         
   0  19   5        110.71        -42.46        62.47 o                         
   1  19   5        601.83        360.37       104.78 o                         
  -1  20   5        611.32        755.76       241.37 o                         
 -16   0   6       3162.37       3047.73       221.40 o                         
 -14   0   6       4358.66       4232.54       259.08 o                         
 -12   0   6      16994.81      16995.73       818.06 o                         
 -10   0   6      17713.31      18159.97       609.04 o                         
  -8   0   6       2989.57       2760.01       111.07 o                         
  -6   0   6      74857.61      77294.03      2550.06 o                         
  -4   0   6      10063.55      10115.87       522.32 o                         
  -2   0   6      21868.18      19825.00       909.08 o                         
   0   0   6        272.56        434.95        44.37 o                         
   2   0   6      19164.76      18785.68       616.01 o                         
   4   0   6      67464.50      70571.41      2290.46 o                         
   6   0   6       1379.11        756.64        90.72 o                         
   8   0   6       5174.41       5077.10       225.13 o                         
  10   0   6         98.85          1.98        37.59 o                         
  12   0   6       9270.34       9278.67       564.84 o                         
  14   0   6        642.57        383.69        71.76 o                         
 -17   1   6         35.16        515.78       138.49 o                         
 -16   1   6       1202.60       1287.02       100.73 o                         
 -15   1   6          8.11        209.71       146.40 o                         
 -14   1   6       3978.59       3760.96       169.69 o                         
 -13   1   6          4.41        -11.63        42.53 o                         
 -12   1   6       9486.74      10080.67       359.49 o                         
 -11   1   6       2809.73       3151.39       187.53 o                         
 -10   1   6       1733.52       1477.86        55.22 o                         
  -9   1   6       3932.17       4001.33       107.75 o                         
  -8   1   6      15751.22      16792.54       395.82 o                         
  -7   1   6       2988.66       3473.56        94.35 o                         
  -6   1   6       1817.78       1821.31        58.39 o                         
  -5   1   6       1572.08       1429.30        73.88 o                         
  -4   1   6      24395.76      23381.74       668.56 o                         
  -3   1   6         32.08         25.16         7.72 o                         
  -2   1   6      28462.65      25170.67       799.64 o                         
  -1   1   6      13426.87      13853.05       407.98 o                         
   0   1   6        695.05        595.30        26.07 o                         
   1   1   6       3576.48       3772.02        92.50 o                         
   2   1   6      31192.74      32069.16       737.61 o                         
   3   1   6       8868.13       9247.79       219.60 o                         
   4   1   6       8291.37       7612.67       184.23 o                         
   5   1   6       8666.25       8665.19       226.12 o                         
   6   1   6      13980.81      15112.89       421.74 o                         
   7   1   6       1956.00       2139.82        80.17 o                         
   8   1   6        137.31         35.67        26.83 o                         
   9   1   6        858.08        637.32        47.47 o                         
  10   1   6       5214.72       4844.85       160.37 o                         
  11   1   6        150.43         62.63        30.57 o                         
  12   1   6        412.73        257.85        56.54 o                         
  13   1   6        719.82        681.14        65.82 o                         
  14   1   6       3709.60       3625.56       164.72 o                         
  15   1   6        345.91        258.62        49.55 o                         
 -17   2   6        912.33       1073.09       118.88 o                         
 -16   2   6       1649.87       1541.43       113.44 o                         
 -15   2   6        296.90        203.44        53.15 o                         
 -14   2   6       4654.79       4885.61       203.47 o                         
 -13   2   6       4603.67       5168.34       232.45 o                         
 -12   2   6        224.75        218.63        35.71 o                         
 -11   2   6          9.99        -24.70        39.12 o                         
 -10   2   6       6338.36       6330.25       172.46 o                         
  -9   2   6       7493.50       7808.77       193.69 o                         
  -8   2   6        735.11        683.61        33.96 o                         
  -7   2   6       8686.41       8809.41       226.66 o                         
  -6   2   6      49301.04      51478.51      1287.11 o                         
  -5   2   6       3124.99       3034.32        84.97 o                         
  -4   2   6       6640.55       6870.84       187.96 o                         
  -3   2   6      53492.65      52641.37      1512.35 o                         
  -2   2   6      71210.23      66188.93      1783.86 o                         
  -1   2   6      28099.75      28074.36       747.07 o                         
   0   2   6      15926.98      15758.06       390.70 o                         
   1   2   6      15261.17      14991.48       346.40 o                         
   2   2   6       6487.68       7339.22       214.70 o                         
   3   2   6       4224.09       4096.71       102.51 o                         
   4   2   6      17314.62      17625.63       418.09 o                         
   5   2   6       5743.34       5422.09       146.89 o                         
   6   2   6         41.17          6.38        14.63 o                         
   7   2   6        987.24        790.07        40.55 o                         
   8   2   6       3018.77       2948.32       104.50 o                         
   9   2   6       3789.05       3376.28       119.33 o                         
  10   2   6        734.88        652.58        58.91 o                         
  11   2   6       4321.09       4030.42       153.95 o                         
  12   2   6       2971.36       2916.73       125.78 o                         
  13   2   6        480.63        312.76        45.09 o                         
  14   2   6        174.30         88.56        39.35 o                         
  15   2   6       1484.69       1195.72        97.66 o                         
 -18   3   6        384.08        334.35       106.83 o                         
 -17   3   6        131.44        147.20        97.27 o                         
 -16   3   6        670.02        508.68        67.12 o                         
 -15   3   6       4078.09       5160.89       253.89 o                         
 -14   3   6          7.48        161.75        87.05 o                         
 -13   3   6        724.56        592.44        54.67 o                         
 -12   3   6       4551.46       4562.27       149.39 o                         
 -11   3   6       3366.83       4078.83       144.81 o                         
 -10   3   6          2.49         46.88        61.86 o                         
  -9   3   6       3236.21       3291.52        98.99 o                         
  -8   3   6      15550.82      15957.08       401.93 o                         
  -7   3   6       4146.46       4855.26       135.36 o                         
  -6   3   6       2120.59       2447.59        77.21 o                         
  -5   3   6       1197.83        847.84        57.28 o                         
  -4   3   6      28115.54      29195.50       821.19 o                         
  -3   3   6       7027.63       6969.64       262.98 o                         
  -2   3   6      18251.32      18438.12       498.40 o                         
  -1   3   6      28953.01      29127.89       780.83 o                         
   0   3   6      21402.85      23126.39       569.61 o                         
   1   3   6       8687.49       9068.13       248.15 o                         
   2   3   6      18481.62      18709.67       501.96 o                         
   3   3   6      40329.77      42453.95      1048.06 o                         
   4   3   6       2874.65       2569.09        77.42 o                         
   5   3   6       4405.25       4872.57       134.25 o                         
   6   3   6       3653.33       3485.42       103.31 o                         
   7   3   6      10768.21      11292.17       295.19 o                         
   8   3   6       1802.96       1649.33        72.44 o                         
   9   3   6       1405.45       1385.43        75.75 o                         
  10   3   6       6110.49       5930.23       205.44 o                         
  11   3   6       3366.80       3110.10       128.63 o                         
  12   3   6          3.25        -38.44        38.44 o                         
  13   3   6       2881.68       2683.06       130.44 o                         
  14   3   6        560.31        387.79        51.88 o                         
  15   3   6        133.10         47.91        40.85 o                         
 -18   4   6          1.66         57.37        89.03 o                         
 -17   4   6       3929.51       3805.16       191.04 o                         
 -16   4   6        518.32        880.40       193.89 o                         
 -15   4   6        931.33        702.36        86.25 o                         
 -14   4   6        212.40        268.14        61.72 o                         
 -13   4   6       5597.99       5606.67       208.11 o                         
 -12   4   6         23.22         26.77        42.17 o                         
 -11   4   6        735.77        681.04        47.45 o                         
 -10   4   6        173.71        103.28        31.44 o                         
  -9   4   6      16598.85      17721.22       446.58 o                         
  -8   4   6          0.84         17.97        53.67 o                         
  -7   4   6       7280.05       7480.42       212.75 o                         
  -6   4   6       3113.80       3333.13       108.49 o                         
  -5   4   6      26850.31      29333.63       773.79 o                         
  -4   4   6       3433.71       3245.37       100.88 o                         
  -3   4   6      42862.81      43974.34      1548.50 o                         
  -2   4   6        767.42        560.51        37.46 o                         
  -1   4   6         87.91         21.03        14.52 o                         
   0   4   6       4942.12       5519.77       144.85 o                         
   1   4   6      23000.11      23103.52       650.53 o                         
   2   4   6      24644.00      27376.46       780.16 o                         
   3   4   6       8430.62       9385.12       293.45 o                         
   4   4   6       3244.33       3694.99       105.50 o                         
   5   4   6      14691.73      16261.62       412.37 o                         
   6   4   6         77.19         -0.52        15.80 o                         
   7   4   6       2489.40       2242.19        76.86 o                         
   8   4   6       2666.11       2701.67        90.87 o                         
   9   4   6      29260.64      28808.38       862.68 o                         
  10   4   6        444.84        270.79        37.58 o                         
  11   4   6       4299.29       3919.93       152.25 o                         
  12   4   6        100.33        -14.15        51.41 o                         
  13   4   6       1348.84       1293.07        82.52 o                         
  14   4   6         12.27        -61.55        67.11 o                         
  15   4   6       3935.46       3925.39       180.51 o                         
 -17   5   6         99.97         97.93        67.85 o                         
 -16   5   6         77.93        135.56        54.87 o                         
 -15   5   6       6416.71       6439.44       257.00 o                         
 -14   5   6        317.41        357.71        57.22 o                         
 -13   5   6       1078.48       1004.72        78.60 o                         
 -12   5   6         76.59        199.90        49.95 o                         
 -11   5   6       8578.75       8644.06       253.39 o                         
 -10   5   6        497.28        407.58        50.99 o                         
  -9   5   6       4310.35       4822.53       138.41 o                         
  -8   5   6        814.47        919.38        70.99 o                         
  -7   5   6      15512.20      17165.78       431.53 o                         
  -6   5   6        180.76        152.99        19.05 o                         
  -5   5   6      14330.78      13941.85       459.04 o                         
  -4   5   6       4316.94       5159.62       172.95 o                         
  -3   5   6       3173.50       3154.99       101.67 o                         
  -2   5   6      16386.64      16449.34       617.98 o                         
  -1   5   6      51947.70      58005.92      2819.31 o                         
   0   5   6       3703.03       4213.18       147.41 o                         
   1   5   6       1194.01       1141.97        47.71 o                         
   2   5   6        590.05        467.58        25.58 o                         
   3   5   6      32903.57      34724.96      1016.90 o                         
   4   5   6       3202.49       3570.44       102.99 o                         
   5   5   6        230.44        151.20        18.48 o                         
   6   5   6       2226.87       2303.02        77.64 o                         
   7   5   6      13048.55      13941.34       360.49 o                         
   8   5   6        198.36         91.78        25.01 o                         
   9   5   6      14821.10      15288.91       473.51 o                         
  10   5   6         55.94        -11.52        39.14 o                         
  11   5   6       2415.20       2366.08       109.21 o                         
  12   5   6          1.24        -41.98        41.98 o                         
  13   5   6       1654.82       1469.53        94.12 o                         
  14   5   6          7.51        -45.20        65.21 o                         
  15   5   6        297.44        219.60        73.20 o                         
 -16   6   6       1209.71       2081.80       212.63 o                         
 -15   6   6          3.91        -20.13        70.08 o                         
 -14   6   6       1439.07       1586.06       131.50 o                         
 -13   6   6       6273.59       6644.72       208.53 o                         
 -12   6   6        621.22        549.17        73.49 o                         
 -11   6   6        943.78       1339.97        91.97 o                         
 -10   6   6       6283.88       6841.39       262.49 o                         
  -9   6   6       6271.44       7036.67       192.62 o                         
  -8   6   6        320.49        246.53        53.69 o                         
  -7   6   6      13880.22      15162.91       383.76 o                         
  -6   6   6       4185.28       4383.73       134.51 o                         
  -5   6   6       9386.01       9766.73       251.66 o                         
  -4   6   6       4404.89       3866.92       147.77 o                         
  -3   6   6      14417.23      15035.47       535.86 o                         
  -2   6   6       1995.20       1317.95        81.99 o                         
  -1   6   6        918.52        830.87        49.40 o                         
   0   6   6       1064.12        850.63        38.19 o                         
   1   6   6      23536.16      23906.15       704.45 o                         
   2   6   6       1243.13       1164.48        46.47 o                         
   3   6   6       1259.32       1261.89        47.33 o                         
   4   6   6        758.34        657.24        35.75 o                         
   5   6   6      12947.80      13389.58       367.19 o                         
   6   6   6       3026.18       2873.67        91.42 o                         
   7   6   6       6316.54       6693.14       197.52 o                         
   8   6   6       4218.42       3774.96       125.68 o                         
   9   6   6       4301.54       4518.46       148.48 o                         
  10   6   6         22.36        -17.36        63.39 o                         
  11   6   6       4835.39       4741.89       176.00 o                         
  12   6   6       1047.93        839.08        65.99 o                         
  13   6   6        409.67        280.12        46.42 o                         
  14   6   6         77.15          8.49        54.35 o                         
  15   6   6       3109.36       3086.34       292.81 o                         
 -16   7   6       1273.64       1125.63       125.56 o                         
 -15   7   6       1037.05       1033.20       144.49 o                         
 -14   7   6       1602.52       1624.26       116.81 o                         
 -13   7   6        494.52        423.85        50.86 o                         
 -12   7   6       3561.41       3676.52       169.19 o                         
 -11   7   6       5222.89       5660.25       205.45 o                         
 -10   7   6          3.63        217.86        59.90 o                         
  -9   7   6       1549.09       1936.40        84.05 o                         
  -8   7   6       6326.96       7141.82       194.75 o                         
  -7   7   6       6754.62       7362.79       198.34 o                         
  -6   7   6         10.52        -15.15        25.98 o                         
  -5   7   6       2848.02       2656.71        90.33 o                         
  -4   7   6       7932.44       7315.36       204.30 o                         
  -3   7   6        122.63          6.02        35.83 o                         
  -2   7   6        532.03        365.90        28.60 o                         
  -1   7   6      10208.44      10328.07       450.75 o                         
   0   7   6       8678.04       8882.64       349.19 o                         
   1   7   6         33.34          5.50        14.91 o                         
   2   7   6       2186.38       2090.35        71.28 o                         
   3   7   6      14179.94      13709.94       345.78 o                         
   4   7   6       1621.03       1702.74        64.51 o                         
   5   7   6        611.60        579.17        35.78 o                         
   6   7   6       8259.53       8641.54       267.47 o                         
   7   7   6       3299.89       2912.67       108.39 o                         
   8   7   6        152.95          8.51        23.74 o                         
   9   7   6       4981.27       4947.71       159.99 o                         
  10   7   6       2048.14       2077.21        99.28 o                         
  11   7   6       1924.69       1696.71        92.02 o                         
  12   7   6         25.54        -40.60        63.68 o                         
  13   7   6       1428.14       1187.75        75.27 o                         
  14   7   6       1009.31        963.50        73.60 o                         
  15   7   6         76.71         31.65        69.24 o                         
 -16   8   6       1291.62       1108.85       100.06 o                         
 -15   8   6          2.92        -35.32        54.93 o                         
 -14   8   6       3351.13       3356.96       147.94 o                         
 -13   8   6        319.66        248.17        58.88 o                         
 -12   8   6       1991.24       1833.32       105.56 o                         
 -11   8   6        190.37        177.34        58.23 o                         
 -10   8   6      15747.48      17083.56       532.19 o                         
  -9   8   6        439.75        456.58        56.14 o                         
  -8   8   6        357.61        275.43        34.69 o                         
  -7   8   6       1107.23       1231.35        63.85 o                         
  -6   8   6      19818.56      20610.12       565.44 o                         
  -5   8   6        961.31        877.06        57.79 o                         
  -4   8   6       3130.29       2902.75       109.98 o                         
  -3   8   6       4976.28       4662.93       192.68 o                         
  -2   8   6      14746.48      13983.63       386.58 o                         
  -1   8   6        641.76        518.84        39.21 o                         
   0   8   6       5471.03       5607.35       222.60 o                         
   1   8   6       3653.20       3821.66       133.00 o                         
   2   8   6       6988.33       6678.31       177.70 o                         
   3   8   6         38.36         15.32        29.72 o                         
   4   8   6      13629.62      14646.39       402.89 o                         
   5   8   6       2021.50       2030.74        76.11 o                         
   6   8   6       2523.17       2699.18        94.48 o                         
   7   8   6        263.69        173.39        27.65 o                         
   8   8   6      10184.48      10495.59       317.20 o                         
   9   8   6        152.03        145.84        30.03 o                         
  10   8   6         11.99         -5.05        44.60 o                         
  11   8   6        290.51        281.15        41.18 o                         
  12   8   6       3306.49       3635.23       161.55 o                         
  13   8   6        288.42        166.33        38.80 o                         
  14   8   6        271.28        162.08        55.73 o                         
 -16   9   6       1653.93       1782.56       253.24 o                         
 -15   9   6        187.23        245.86        80.94 o                         
 -14   9   6       1150.71       1147.41       100.14 o                         
 -13   9   6        818.48        779.49       108.23 o                         
 -12   9   6       2807.69       2810.53       132.65 o                         
 -11   9   6       2756.45       2963.90       137.00 o                         
 -10   9   6         63.00         40.67        58.25 o                         
  -9   9   6        519.45        561.50        90.22 o                         
  -8   9   6       9823.92      10422.07       303.68 o                         
  -7   9   6        716.61        862.19        61.58 o                         
  -6   9   6          7.51         -0.50        23.90 o                         
  -5   9   6         31.91         -1.64        26.66 o                         
  -4   9   6      20230.72      19874.67       546.19 o                         
  -3   9   6        223.89        166.78        26.47 o                         
  -2   9   6      10583.94      10781.27       295.91 o                         
  -1   9   6        185.69         83.81        32.04 o                         
   0   9   6      10242.99      10024.44       321.72 o                         
   1   9   6        539.92        398.61        35.48 o                         
   2   9   6      11019.60      10571.58       289.92 o                         
   3   9   6         28.03         23.05        19.69 o                         
   4   9   6       4211.19       4499.10       139.50 o                         
   5   9   6        978.73        950.98        58.45 o                         
   6   9   6      10138.52      10081.00       288.16 o                         
   7   9   6          1.98        -21.44        21.44 o                         
   8   9   6         19.53        -33.04        36.67 o                         
   9   9   6         81.62         46.56        30.51 o                         
  10   9   6       5439.40       5355.12       208.15 o                         
  11   9   6        210.86        170.07        33.58 o                         
  12   9   6        124.77         98.39        33.66 o                         
  13   9   6         77.67         72.93        40.93 o                         
  14   9   6       2855.08       3027.25       187.69 o                         
 -15  10   6          1.12        -38.30        58.64 o                         
 -14  10   6       2316.64       2361.07       142.85 o                         
 -13  10   6          4.59        -12.30        78.10 o                         
 -12  10   6       1360.01       1384.95        97.32 o                         
 -11  10   6         69.12        139.53        96.94 o                         
 -10  10   6       6106.77       6127.67       223.14 o                         
  -9  10   6        315.28        160.19        58.57 o                         
  -8  10   6          1.65        -44.23        44.23 o                         
  -7  10   6        378.06        362.60        54.42 o                         
  -6  10   6       3908.03       3629.29       126.31 o                         
  -5  10   6         23.34        -23.25        24.10 o                         
  -4  10   6        136.67        132.40        30.72 o                         
  -3  10   6        148.94        134.94        24.21 o                         
  -2  10   6      15943.83      15269.06       396.49 o                         
  -1  10   6        583.78        568.22        52.26 o                         
   0  10   6       4831.04       5249.94       170.07 o                         
   1  10   6        345.27        161.94        37.56 o                         
   2  10   6       2326.61       2141.29        83.30 o                         
   3  10   6         23.09         10.36        20.82 o                         
   4  10   6      13161.47      12878.50       420.32 o                         
   5  10   6       1246.56       1042.39        93.36 o                         
   6  10   6       1654.46       1594.97        84.25 o                         
   7  10   6        678.93        341.63        60.65 o                         
   8  10   6       3913.37       3953.46       156.15 o                         
   9  10   6        424.18        354.84        38.89 o                         
  10  10   6          9.64        -12.32        24.70 o                         
  11  10   6        247.46        178.52        34.17 o                         
  12  10   6       5010.59       5108.45       218.48 o                         
  13  10   6        154.58        161.22        52.39 o                         
 -15  11   6        911.30        903.26       175.09 o                         
 -14  11   6        993.36        754.59        82.78 o                         
 -13  11   6        149.30        251.44        60.31 o                         
 -12  11   6       2177.44       1991.25       119.14 o                         
 -11  11   6       1267.84       1081.53        88.98 o                         
 -10  11   6        196.64         67.28        51.24 o                         
  -9  11   6        766.83        627.57        64.31 o                         
  -8  11   6       5656.46       6212.28       224.55 o                         
  -7  11   6       1468.13       1539.74       125.93 o                         
  -6  11   6        121.83         84.22        32.36 o                         
  -5  11   6        830.16       1053.42        84.81 o                         
  -4  11   6       7537.73       7751.96       233.51 o                         
  -3  11   6        610.24        675.00        74.42 o                         
  -2  11   6       2287.09       2085.51        81.39 o                         
  -1  11   6       2152.64       2219.62        86.42 o                         
   0  11   6       1940.90       1961.83        84.62 o                         
   1  11   6        219.42        222.48        32.18 o                         
   2  11   6        955.90        707.43        65.72 o                         
   3  11   6       6100.41       6593.63       239.06 o                         
   4  11   6       6612.29       6414.83       234.93 o                         
   5  11   6       3262.19       3190.87       137.09 o                         
   6  11   6       8511.61       8789.89       313.74 o                         
   7  11   6        221.11        183.61        68.64 o                         
   8  11   6         48.78          1.17        38.23 o                         
   9  11   6       1123.19        968.85        89.21 o                         
  10  11   6       4506.97       4319.41       229.78 o                         
  11  11   6        201.46        121.01        62.20 o                         
  12  11   6        459.87        333.00        78.62 o                         
 -14  12   6       1059.35       1005.46       103.71 o                         
 -13  12   6        966.13        841.23       124.91 o                         
 -12  12   6        225.35        149.39        61.03 o                         
 -11  12   6        913.82        865.49        80.34 o                         
 -10  12   6       2382.87       2569.74       152.12 o                         
  -9  12   6       3718.19       3863.15       164.93 o                         
  -8  12   6          1.78         -1.93        61.55 o                         
  -7  12   6       3535.57       3275.99       162.23 o                         
  -6  12   6       1678.63       1967.38       132.54 o                         
  -5  12   6       1456.20       1550.76        83.20 o                         
  -4  12   6        771.59        649.81        55.62 o                         
  -3  12   6       5743.89       5431.82       179.17 o                         
  -2  12   6       4452.51       4441.49       153.58 o                         
  -1  12   6       1707.82       1448.26        80.52 o                         
   0  12   6         94.42         92.37        30.62 o                         
   1  12   6       5886.71       5544.04       196.49 o                         
   2  12   6       4460.16       4243.85       148.20 o                         
   3  12   6       2067.26       2337.46       116.24 o                         
   4  12   6       7145.73       7448.19       341.82 o                         
   5  12   6       5896.23       6220.54       241.68 o                         
   6  12   6       1716.81       1933.81       107.40 o                         
   7  12   6        138.84         71.25        43.11 o                         
   8  12   6       2074.19       2144.77       122.47 o                         
   9  12   6       1534.21       1623.85       108.96 o                         
  10  12   6        150.93         49.52        49.58 o                         
  11  12   6       1904.30       1908.68       148.50 o                         
  12  12   6       2092.79       2281.12       346.22 o                         
 -14  13   6        125.24        -35.95       102.75 o                         
 -13  13   6        263.86         49.75        64.98 o                         
 -12  13   6        536.04        458.10        72.26 o                         
 -11  13   6       3093.73       3294.23       160.00 o                         
 -10  13   6         75.26         46.87        54.47 o                         
  -9  13   6       2589.26       2552.84       134.12 o                         
  -8  13   6       1991.74       2176.90       136.12 o                         
  -7  13   6       1238.51       1270.74        93.22 o                         
  -6  13   6         33.25         -6.31        57.14 o                         
  -5  13   6       6754.23       6817.00       217.13 o                         
  -4  13   6       1715.42       1560.53       133.07 o                         
  -3  13   6        350.90        251.84        46.99 o                         
  -2  13   6         29.72         16.91        45.22 o                         
  -1  13   6       9179.41       8808.70       329.49 o                         
   0  13   6       1310.79       1111.18       104.00 o                         
   1  13   6        829.38        800.74        58.41 o                         
   2  13   6       1877.18       1793.16       127.65 o                         
   3  13   6       9001.97       8339.97       350.10 o                         
   4  13   6         98.62         98.77        41.97 o                         
   5  13   6        303.87        317.04        49.79 o                         
   6  13   6       1209.22       1169.22       102.93 o                         
   7  13   6       2016.65       2083.92       118.55 o                         
   8  13   6         90.53         17.78        47.12 o                         
   9  13   6       1211.35       1076.86        93.11 o                         
  10  13   6        369.72        335.86        66.36 o                         
  11  13   6        911.66        919.97       227.52 o                         
 -12  14   6         95.45         53.91        85.95 o                         
 -11  14   6        776.58        711.40        94.17 o                         
 -10  14   6          6.57        103.84        66.27 o                         
  -9  14   6       4600.52       4263.10       206.94 o                         
  -8  14   6         71.14         46.67        63.44 o                         
  -7  14   6       3976.11       4092.85       195.11 o                         
  -6  14   6          0.38         -8.12        41.28 o                         
  -5  14   6       2109.50       1922.19       106.53 o                         
  -4  14   6          7.83         -0.91        39.72 o                         
  -3  14   6       8988.27       8702.46       295.49 o                         
  -2  14   6         26.07        -43.98        52.00 o                         
  -1  14   6        348.73        290.54        67.64 o                         
   0  14   6         13.37         -9.83        32.48 o                         
   1  14   6      11007.14       9985.20       361.43 o                         
   2  14   6          3.00        -31.81        31.81 o                         
   3  14   6        866.29        653.45        79.41 o                         
   4  14   6         61.43         20.65        61.97 o                         
   5  14   6       4799.80       4946.84       205.80 o                         
   6  14   6         12.23        -39.27        39.27 o                         
   7  14   6        605.00        413.17        62.22 o                         
   8  14   6         23.68         33.86        64.32 o                         
   9  14   6       2424.20       2405.17       139.96 o                         
  10  14   6          2.68         27.69        85.33 o                         
  11  14   6       1024.02        999.10       197.84 o                         
 -11  15   6       1405.86       1345.23       123.87 o                         
 -10  15   6          5.32        -56.17        74.53 o                         
  -9  15   6       1971.03       2004.80       140.83 o                         
  -8  15   6        228.02        224.87        70.14 o                         
  -7  15   6       3630.25       3584.13       182.64 o                         
  -6  15   6        287.82        209.80        64.03 o                         
  -5  15   6       5400.01       5314.35       203.09 o                         
  -4  15   6        373.85        520.93        89.57 o                         
  -3  15   6        129.37         94.20        48.77 o                         
  -2  15   6        435.48        369.55        67.42 o                         
  -1  15   6       5550.39       5411.26       203.58 o                         
   0  15   6          3.42        -25.07        46.96 o                         
   1  15   6         54.95        -10.44        38.96 o                         
   2  15   6        181.63        155.06        65.61 o                         
   3  15   6       3704.65       3476.14       160.15 o                         
   4  15   6         46.47         -4.95        65.68 o                         
   5  15   6        280.43        227.22        52.07 o                         
   6  15   6        308.22        327.59        68.01 o                         
   7  15   6       1806.51       2028.42       124.34 o                         
   8  15   6          1.17        -48.55        48.55 o                         
   9  15   6        856.63        672.10        99.95 o                         
 -10  16   6       1440.74       1501.30       149.37 o                         
  -9  16   6        691.10        790.37        94.96 o                         
  -8  16   6         56.59          2.24        62.88 o                         
  -7  16   6       1537.06       1632.50       123.90 o                         
  -6  16   6        671.39        596.85        80.18 o                         
  -5  16   6         87.86         56.56        48.24 o                         
  -4  16   6          1.93        -43.73        43.73 o                         
  -3  16   6       2143.06       2296.18       127.33 o                         
  -2  16   6       2166.79       2237.39       164.77 o                         
  -1  16   6        137.68        131.18        50.52 o                         
   0  16   6        978.84        855.78        96.45 o                         
   1  16   6       3303.33       3371.46       188.73 o                         
   2  16   6       2183.48       2139.37       146.69 o                         
   3  16   6        164.05        144.11        52.89 o                         
   4  16   6       1323.04        758.60       117.46 o                         
   5  16   6       1861.20       2132.00       125.06 o                         
   6  16   6         69.01         32.39        50.27 o                         
   7  16   6        909.69        888.81        86.44 o                         
   8  16   6        743.42        733.32       113.16 o                         
  -9  17   6        224.71        275.00       164.21 o                         
  -8  17   6       2086.28       2199.37       153.62 o                         
  -7  17   6        890.30        730.61        91.27 o                         
  -6  17   6          0.91        -35.19        58.53 o                         
  -5  17   6       1210.33       1239.33       110.43 o                         
  -4  17   6       2633.63       2641.13       137.11 o                         
  -3  17   6        224.69         98.44        55.39 o                         
  -2  17   6        820.71        671.41        82.72 o                         
  -1  17   6       1500.94       1448.61       125.08 o                         
   0  17   6       2172.89       1722.87       132.50 o                         
   1  17   6        206.93        263.60        70.55 o                         
   2  17   6       1804.60       1638.73       153.52 o                         
   3  17   6        846.45        759.87        91.43 o                         
   4  17   6        595.64        491.24        67.16 o                         
   5  17   6        396.53        225.05        94.08 o                         
   6  17   6        824.77        738.55       100.98 o                         
   7  17   6        274.08        237.41       168.17 o                         
  -7  18   6         16.95         61.33        89.53 o                         
  -6  18   6       1576.48       1995.07       144.30 o                         
  -5  18   6          1.37        -31.63        64.46 o                         
  -4  18   6          7.69        -32.72        54.52 o                         
  -3  18   6        198.91        128.66        66.31 o                         
  -2  18   6        984.75        881.60        87.05 o                         
  -1  18   6        206.95        139.14        59.61 o                         
   0  18   6        492.40        380.71        73.96 o                         
   1  18   6        338.35        365.85        88.36 o                         
   2  18   6       1193.43       1108.29       171.13 o                         
   3  18   6         16.11          5.66        68.71 o                         
   4  18   6       2345.78       2575.57       167.67 o                         
   5  18   6        234.79        228.86        85.52 o                         
  -5  19   6         56.74         75.62        92.69 o                         
  -4  19   6       2031.39       2046.18       300.72 o                         
  -3  19   6         81.78         78.31        77.09 o                         
  -2  19   6       1307.83       1247.32       129.29 o                         
  -1  19   6         10.45         24.66       134.53 o                         
   0  19   6        840.15        822.83       123.09 o                         
   1  19   6        479.66        367.99       138.49 o                         
 -17   0   7       1757.70       1875.42       184.90 o                         
 -15   0   7        927.13        728.29       101.01 o                         
 -13   0   7       3932.73       3692.97       231.20 o                         
 -11   0   7       4032.90       3519.56       164.36 o                         
  -9   0   7      27544.87      28395.82       938.69 o                         
  -7   0   7         16.21          1.52        27.70 o                         
  -5   0   7      71208.84      69114.29      3828.50 o                         
  -3   0   7        143.91         45.33        12.11 o                         
  -1   0   7        156.24         94.22        16.66 o                         
   1   0   7      65748.01      62597.78      2023.61 o                         
   3   0   7       8117.75       7765.01       263.43 o                         
   5   0   7      21685.62      20070.27       784.15 o                         
   7   0   7         97.54         96.18        33.40 o                         
   9   0   7      20764.55      19376.78       768.97 o                         
  11   0   7        532.84        311.26        85.07 o                         
  13   0   7       6440.50       6070.57       336.92 o                         
 -17   1   7       2460.61       2587.32       150.44 o                         
 -16   1   7         59.00         75.66        56.60 o                         
 -15   1   7       3542.32       3616.81       169.51 o                         
 -14   1   7        404.78        398.43        72.21 o                         
 -13   1   7       2055.03       2004.28       114.47 o                         
 -12   1   7        109.38         10.69        41.23 o                         
 -11   1   7      12365.92      13309.20       342.01 o                         
 -10   1   7       1294.29       1233.71        61.49 o                         
  -9   1   7         53.36        -12.65        19.47 o                         
  -8   1   7        715.80        594.34        31.37 o                         
  -7   1   7      15909.13      16196.51       405.30 o                         
  -6   1   7       3942.67       4018.05       135.56 o                         
  -5   1   7      13970.73      14250.33       380.83 o                         
  -4   1   7        183.57         91.71        11.96 o                         
  -3   1   7      24933.32      22827.94       893.77 o                         
  -2   1   7       6129.19       5000.36       186.19 o                         
  -1   1   7        889.96       1129.10        40.51 o                         
   0   1   7        517.12        611.52        28.15 o                         
   1   1   7      10205.73       9279.23       218.81 o                         
   2   1   7       4376.24       4340.20       107.28 o                         
   3   1   7      46760.53      47578.50      1092.77 o                         
   4   1   7       7833.58       8350.91       212.59 o                         
   5   1   7      11354.98      12032.12       310.11 o                         
   6   1   7        340.81        256.21        20.89 o                         
   7   1   7      10431.75      10700.10       307.26 o                         
   8   1   7        324.39        350.97        33.86 o                         
  10   1   7       2661.98       2534.27       101.82 o                         
  11   1   7       5534.25       5614.30       199.16 o                         
  12   1   7        204.37         93.19        34.31 o                         
  13   1   7        834.64        723.46        83.10 o                         
  14   1   7        506.32        325.25        49.49 o                         
  15   1   7       3309.92       3049.80       278.96 o                         
 -18   2   7         62.86         19.78        89.03 o                         
 -17   2   7       1058.47        808.52        83.17 o                         
 -16   2   7       1147.76       1432.05       136.71 o                         
 -15   2   7        502.05        382.78        61.12 o                         
 -14   2   7         56.50         66.81        63.39 o                         
 -13   2   7       3339.54       3280.37       190.47 o                         
 -12   2   7       3399.46       3754.26       180.35 o                         
 -11   2   7        868.13        799.25        81.32 o                         
 -10   2   7        110.51        100.38        21.75 o                         
  -9   2   7      13233.57      14011.37       356.73 o                         
  -8   2   7       3253.87       3166.84        94.20 o                         
  -7   2   7        202.19        132.16        16.05 o                         
  -6   2   7       6868.20       6525.47       216.54 o                         
  -5   2   7      43217.23      43367.22      1324.74 o                         
  -4   2   7        223.70        246.75        20.04 o                         
  -3   2   7       4212.77       3894.62       110.43 o                         
  -2   2   7        626.85        678.04        46.35 o                         
  -1   2   7       8256.74       7762.17       236.14 o                         
   0   2   7      12531.09      12957.22       303.54 o                         
   1   2   7      12029.89      12372.53       315.04 o                         
   2   2   7      12872.42      12411.06       289.41 o                         
   3   2   7       2330.91       2381.65        65.24 o                         
   4   2   7         48.79          5.76        10.01 o                         
   5   2   7         98.02         58.14        14.08 o                         
   6   2   7       4398.88       4083.54       130.21 o                         
   7   2   7        146.78         54.89        18.19 o                         
   8   2   7       2198.08       2062.89        83.56 o                         
   9   2   7       9467.63       9720.40       288.22 o                         
  10   2   7        513.46        304.60        37.90 o                         
  11   2   7        685.08        626.50        58.21 o                         
  12   2   7       2113.58       2061.57       103.05 o                         
  13   2   7       1494.26       1475.98        94.58 o                         
  14   2   7         61.58        -30.14        61.97 o                         
  15   2   7       1152.21        847.67       169.20 o                         
 -18   3   7       2207.42       2554.14       275.00 o                         
 -17   3   7        989.66        743.22       100.70 o                         
 -16   3   7        241.03        214.99        64.54 o                         
 -15   3   7       3465.21       3522.11       168.16 o                         
 -14   3   7       3750.74       4311.70       185.72 o                         
 -13   3   7        648.29        544.72        53.20 o                         
 -12   3   7       2054.36       2202.86       118.71 o                         
 -11   3   7       7717.08       7629.70       226.35 o                         
 -10   3   7       9262.60      10150.19       264.62 o                         
  -9   3   7         12.67        -15.53        15.53 o                         
  -8   3   7       6028.56       6155.98       165.82 o                         
  -7   3   7       5644.39       5530.53       169.32 o                         
  -6   3   7       4661.61       4972.08       135.63 o                         
  -5   3   7         35.93          2.77        11.45 o                         
  -4   3   7      29863.23      29177.48       716.81 o                         
  -3   3   7      20093.94      19722.66       486.95 o                         
  -2   3   7      16635.51      16777.96       422.75 o                         
  -1   3   7       3573.33       2964.01        91.46 o                         
   0   3   7      25304.95      24669.74       707.23 o                         
   1   3   7        878.10        687.70        31.46 o                         
   2   3   7         12.82         -9.59         9.59 o                         
   3   3   7       4548.39       4357.61       142.33 o                         
   4   3   7      13410.23      13258.38       323.79 o                         
   5   3   7        475.83        322.49        25.43 o                         
   6   3   7       1380.02       1300.42        52.45 o                         
   7   3   7       3403.61       3496.41       106.58 o                         
   8   3   7       6407.00       6618.28       202.89 o                         
   9   3   7        362.20        272.79        36.40 o                         
  10   3   7       1071.84        962.59        65.22 o                         
  11   3   7       4697.68       4619.58       172.29 o                         
  12   3   7       1035.49       1024.05        71.43 o                         
  13   3   7       1037.71        918.85        75.35 o                         
  14   3   7       3879.73       3608.24       165.37 o                         
  15   3   7        337.77         -3.26       130.80 o                         
 -18   4   7          2.49        -17.81        79.14 o                         
 -17   4   7        190.96        142.71        60.86 o                         
 -16   4   7       3194.05       3571.77       172.99 o                         
 -15   4   7          1.36        366.01       144.42 o                         
 -14   4   7        300.75        187.23        49.12 o                         
 -13   4   7        129.93        136.89        35.78 o                         
 -12   4   7       3109.03       3204.80       116.52 o                         
 -11   4   7        737.84        819.61        78.09 o                         
 -10   4   7       5390.59       5430.23       152.19 o                         
  -9   4   7        148.44        140.26        30.54 o                         
  -8   4   7      12036.40      12143.83       310.96 o                         
  -7   4   7        465.11        311.90        24.27 o                         
  -6   4   7       6469.52       6104.85       174.26 o                         
  -5   4   7      14552.02      15473.64       387.44 o                         
  -4   4   7       7590.25       7173.87       186.72 o                         
  -3   4   7        826.85        586.44        30.34 o                         
  -2   4   7      43034.43      42598.84      1137.39 o                         
  -1   4   7       1345.05       1613.65        56.61 o                         
   0   4   7       1337.55       1290.22        44.79 o                         
   1   4   7       4094.26       3852.85       137.20 o                         
   2   4   7      33912.74      33186.96       892.00 o                         
   3   4   7        840.72        967.84        43.80 o                         
   4   4   7      10431.43      11299.97       290.42 o                         
   5   4   7        216.91        144.54        18.24 o                         
   6   4   7      12916.44      12950.60       335.91 o                         
   7   4   7        298.75        352.98        28.06 o                         
   8   4   7       5414.47       5771.65       182.41 o                         
   9   4   7       3433.54       3327.46       186.14 o                         
  10   4   7       8409.10       7978.55       265.43 o                         
  11   4   7         43.24        -22.15        39.41 o                         
  12   4   7       3370.22       3208.37       135.58 o                         
  13   4   7        411.25        316.76        45.50 o                         
  14   4   7        650.60        373.87        53.13 o                         
 -17   5   7        390.00       1587.82       205.29 o                         
 -16   5   7        130.80         72.79        53.25 o                         
 -15   5   7         16.67        202.32        63.81 o                         
 -14   5   7       7690.97       7743.55       266.25 o                         
 -13   5   7          0.71         88.03        46.55 o                         
 -12   5   7       3672.72       3615.25       128.49 o                         
 -11   5   7          1.15         58.94        35.91 o                         
 -10   5   7       1202.65       1323.01        66.39 o                         
  -9   5   7       1745.03       1655.24        70.75 o                         
  -8   5   7       5838.82       5798.93       172.18 o                         
  -7   5   7        124.73         -8.46        20.41 o                         
  -6   5   7       5693.65       5201.95       143.96 o                         
  -5   5   7       2421.80       2538.26        79.85 o                         
  -4   5   7      19949.30      18390.32       501.22 o                         
  -3   5   7       7676.74       7936.19       301.27 o                         
  -2   5   7       1273.89       1140.41        50.82 o                         
  -1   5   7       1187.69       1226.86        79.75 o                         
   0   5   7      38368.62      39568.31      1088.06 o                         
   1   5   7       3258.73       3399.92       103.95 o                         
   2   5   7       1249.39       1287.65        47.79 o                         
   3   5   7       1336.11       1219.37        58.42 o                         
   4   5   7      24744.82      26968.19       842.40 o                         
   5   5   7        596.41        741.28        40.00 o                         
   6   5   7       4964.21       5513.34       155.24 o                         
   7   5   7        136.40        113.54        27.97 o                         
   8   5   7      18886.01      18871.24       516.83 o                         
   9   5   7        411.64        488.54        59.34 o                         
  10   5   7       5582.75       5416.74       192.84 o                         
  11   5   7         26.11        -26.26        28.83 o                         
  12   5   7        213.48        103.30        41.98 o                         
  13   5   7          9.99        -41.83        48.55 o                         
  14   5   7       2315.23       2239.82       124.59 o                         
 -17   6   7        224.04        350.18       180.04 o                         
 -16   6   7       3169.77       3456.17       311.53 o                         
 -15   6   7        227.19        154.02        67.35 o                         
 -14   6   7        129.63         91.19        56.20 o                         
 -13   6   7        652.16        716.99        94.85 o                         
 -12   6   7       6860.81       7863.27       237.77 o                         
 -11   6   7       4668.70       4391.03       147.51 o                         
 -10   6   7      13563.98      14287.91       442.47 o                         
  -9   6   7       6649.73       7365.17       201.12 o                         
  -8   6   7       2495.08       2705.21        88.99 o                         
  -7   6   7        204.78        179.40        27.54 o                         
  -6   6   7       7227.58       7800.13       213.55 o                         
  -5   6   7         77.28         76.81        23.70 o                         
  -4   6   7        154.23        175.60        21.66 o                         
  -3   6   7      13697.54      12602.77       352.17 o                         
  -2   6   7      25440.95      23928.91       704.49 o                         
  -1   6   7       4317.45       3808.40       199.96 o                         
   0   6   7        584.11        820.68        37.41 o                         
   1   6   7       1996.96       1863.15        68.58 o                         
   2   6   7      19192.54      19213.96       545.62 o                         
   3   6   7       2881.31       2955.03        92.47 o                         
   4   6   7       1370.61       1315.41        51.26 o                         
   5   6   7       5722.03       5466.10       201.48 o                         
   6   6   7       4304.73       4814.74       138.56 o                         
   7   6   7        418.84        303.45        32.44 o                         
   8   6   7       6662.80       6682.14       201.64 o                         
   9   6   7       2761.43       2780.38       116.66 o                         
  10   6   7       1928.42       1881.29        94.64 o                         
  11   6   7         13.49        -26.54        26.54 o                         
  12   6   7       1944.20       1673.11        93.36 o                         
  13   6   7        353.48        284.10        47.28 o                         
  14   6   7        284.55        199.91        48.44 o                         
  15   6   7         59.12          9.89        67.27 o                         
 -16   7   7         18.63        -71.44        71.44 o                         
 -15   7   7       1827.00       1833.84       127.73 o                         
 -14   7   7       1900.65       1969.78       107.12 o                         
 -13   7   7        469.23        405.41        50.90 o                         
 -12   7   7         61.35         90.19        53.34 o                         
 -11   7   7       3438.80       3878.12       174.33 o                         
 -10   7   7       7703.76       7998.36       269.84 o                         
  -9   7   7        907.26        940.21        64.17 o                         
  -8   7   7       5200.00       5381.66       169.47 o                         
  -7   7   7      12129.02      12205.29       346.04 o                         
  -6   7   7       5945.92       5814.92       177.52 o                         
  -5   7   7        823.54        714.28        41.98 o                         
  -4   7   7       5098.09       4795.23       178.36 o                         
  -3   7   7      31304.58      30268.07       818.27 o                         
  -2   7   7          3.71        -20.04        20.04 o                         
  -1   7   7       4610.58       4295.35       178.31 o                         
   0   7   7      17779.30      18710.05       610.05 o                         
   1   7   7       5627.82       6209.53       197.11 o                         
   2   7   7        428.53        417.26        27.41 o                         
   3   7   7       6214.82       6603.48       173.47 o                         
   4   7   7       5623.42       5659.66       166.04 o                         
   5   7   7       1726.28       1595.85        63.37 o                         
   6   7   7       2131.71       2288.88        80.01 o                         
   7   7   7       4847.57       5078.08       162.42 o                         
   8   7   7       4090.60       4007.16       133.75 o                         
   9   7   7         20.94        -32.06        32.06 o                         
  10   7   7       1037.61       1060.43        70.36 o                         
  11   7   7       2468.22       2294.75       108.51 o                         
  12   7   7        566.64        458.97        67.07 o                         
  13   7   7        168.42         55.45        48.26 o                         
  14   7   7       1426.41       1496.00        97.96 o                         
 -16   8   7        560.08        802.29       130.60 o                         
 -15   8   7        521.38        447.99        73.46 o                         
 -14   8   7         11.31         30.67        44.22 o                         
 -13   8   7       1076.05       1045.36        76.68 o                         
 -12   8   7       1530.28       1527.59       107.75 o                         
 -11   8   7        362.26        392.54        55.59 o                         
 -10   8   7        417.49        505.21        87.36 o                         
  -9   8   7      12242.64      12707.68       403.96 o                         
  -8   8   7       2771.31       2764.26       106.04 o                         
  -7   8   7        796.01        628.56        48.03 o                         
  -6   8   7       1371.19       1373.90        87.95 o                         
  -5   8   7       8440.34       8229.94       241.29 o                         
  -4   8   7         73.71         70.71        23.26 o                         
  -3   8   7       5435.72       4800.86       191.43 o                         
  -2   8   7      10429.76      10419.26       295.90 o                         
  -1   8   7       9821.54       9239.31       270.60 o                         
   0   8   7        106.43         29.62        31.56 o                         
   1   8   7       5595.56       5477.16       178.96 o                         
   2   8   7       7770.57       7876.17       207.92 o                         
   3   8   7       2779.78       2353.93        81.68 o                         
   4   8   7        730.62        623.88        51.31 o                         
   5   8   7       6698.92       6912.55       202.14 o                         
   6   8   7         37.12        -27.72        27.72 o                         
   7   8   7        390.81        245.55        34.77 o                         
   8   8   7        606.90        597.30        48.18 o                         
   9   8   7       6622.55       6745.85       207.34 o                         
  10   8   7        435.33        445.57        48.84 o                         
  11   8   7        204.31        184.58        38.09 o                         
  12   8   7        790.89        837.71        73.85 o                         
  13   8   7       2361.46       2465.85       115.56 o                         
  14   8   7        129.63        121.41        40.34 o                         
 -16   9   7         10.22        162.59       103.85 o                         
 -15   9   7       2742.51       2852.52       162.26 o                         
 -14   9   7          1.29         17.70        43.00 o                         
 -13   9   7       1850.13       1845.39       122.96 o                         
 -12   9   7         55.67        184.56        60.99 o                         
 -11   9   7       7421.15       7849.34       272.32 o                         
 -10   9   7       4512.99       4688.98       183.40 o                         
  -9   9   7          0.18        -41.76        41.76 o                         
  -8   9   7       2025.46       1893.89       104.48 o                         
  -7   9   7       4752.00       4664.68       153.02 o                         
  -6   9   7       3442.96       3341.03       118.42 o                         
  -5   9   7         17.79        -17.92        23.68 o                         
  -4   9   7        763.62        704.08        67.27 o                         
  -3   9   7      16102.77      15432.26       400.82 o                         
  -2   9   7          0.63        -25.90        25.90 o                         
  -1   9   7      13706.58      13219.18       495.33 o                         
   0   9   7        543.59        460.23        41.19 o                         
   1   9   7       8620.87       8652.02       395.65 o                         
   2   9   7        876.12        929.96        62.67 o                         
   3   9   7      11432.87      10785.54       334.30 o                         
   4   9   7        119.57         65.61        23.06 o                         
   5   9   7         27.99          0.05        18.49 o                         
   6   9   7        502.18        567.57        43.80 o                         
   7   9   7       8234.09       8473.27       248.80 o                         
   8   9   7          2.03        -38.27        38.27 o                         
   9   9   7        124.65         99.36        29.15 o                         
  10   9   7         28.54          6.98        35.32 o                         
  11   9   7       3137.93       3141.71       144.63 o                         
  12   9   7          0.30        -10.27        29.43 o                         
  13   9   7        159.73        105.56        42.07 o                         
 -16  10   7         77.19        112.77       124.64 o                         
 -15  10   7       1288.04       1236.64       112.31 o                         
 -14  10   7          7.09         88.33        57.86 o                         
 -13  10   7       3414.74       3587.14       178.82 o                         
 -12  10   7        173.17        205.31        57.70 o                         
 -11  10   7        146.00        -16.99        47.66 o                         
 -10  10   7         84.39         75.62        91.01 o                         
  -9  10   7       8579.74       8357.09       285.28 o                         
  -8  10   7       2051.31       2207.41        98.03 o                         
  -7  10   7          2.35        -30.47        30.47 o                         
  -6  10   7          7.47        -16.44        27.67 o                         
  -5  10   7       4728.10       4639.93       152.61 o                         
  -4  10   7        125.38        155.09        63.43 o                         
  -3  10   7        683.20        596.38        43.19 o                         
  -2  10   7          6.17        -25.27        25.27 o                         
  -1  10   7      10566.08       9685.37       286.75 o                         
   0  10   7        248.76        160.65        40.08 o                         
   1  10   7       6976.10       6358.15       246.96 o                         
   2  10   7       1181.98       1006.94        86.41 o                         
   3  10   7       2329.08       2559.56        95.98 o                         
   4  10   7        356.11        305.61        41.44 o                         
   5  10   7      12257.29      12199.06       464.52 o                         
   6  10   7        171.61         36.28        43.59 o                         
   7  10   7        153.92         72.27        50.51 o                         
   8  10   7        346.44        240.77        45.60 o                         
   9  10   7       7003.69       7668.25       375.48 o                         
  10  10   7        324.12        300.41        53.47 o                         
  11  10   7        530.75        372.65        49.92 o                         
  12  10   7        186.23        194.21        79.82 o                         
 -15  11   7       1111.08       1147.01       128.22 o                         
 -14  11   7        638.14        544.60        82.21 o                         
 -13  11   7        108.78        -21.14        53.92 o                         
 -12  11   7        304.64        250.60        60.03 o                         
 -11  11   7       2858.04       2754.99       138.29 o                         
 -10  11   7       1045.96        945.60        87.58 o                         
  -9  11   7        233.24        194.06        64.08 o                         
  -8  11   7       2531.90       2869.90       207.60 o                         
  -7  11   7       7658.98       7651.60       235.59 o                         
  -6  11   7       1447.38       1636.24        94.92 o                         
  -5  11   7       2186.11       1932.59       104.40 o                         
  -4  11   7       2963.46       3135.07       121.84 o                         
  -3  11   7      11703.19      11825.78       342.36 o                         
  -2  11   7        136.23         42.63        41.98 o                         
  -1  11   7       2609.18       2415.17       116.19 o                         
   0  11   7         71.66         -7.49        28.10 o                         
   1  11   7       2096.65       1585.70        92.44 o                         
   2  11   7         60.42         60.71        22.44 o                         
   3  11   7      12894.09      12545.30       500.78 o                         
   4  11   7        944.28       1018.14        77.03 o                         
   5  11   7       3281.78       3266.10       132.12 o                         
   6  11   7          5.60        -27.04        27.04 o                         
   7  11   7       6234.02       6972.72       257.98 o                         
   8  11   7        252.56        185.07        58.85 o                         
   9  11   7         16.55        -29.75        38.80 o                         
  10  11   7        732.94        863.57       123.36 o                         
  11  11   7       2518.49       2356.17       161.89 o                         
  12  11   7        454.73        434.47        80.55 o                         
 -14  12   7        554.45        427.72        81.65 o                         
 -13  12   7       1895.91       2020.73       130.50 o                         
 -12  12   7       2128.48       2085.95       125.10 o                         
 -11  12   7          5.45        -54.65        54.65 o                         
 -10  12   7       1337.06       1494.21       104.74 o                         
  -9  12   7       1827.80       1954.81       130.13 o                         
  -8  12   7       1336.69       1160.34        96.45 o                         
  -7  12   7        933.88        928.10        71.77 o                         
  -6  12   7       5239.15       5405.24       179.68 o                         
  -5  12   7       3650.17       4183.56       194.38 o                         
  -4  12   7        205.67        120.71        38.89 o                         
  -3  12   7       2419.49       2193.67       108.24 o                         
  -2  12   7       4917.01       4908.66       177.72 o                         
  -1  12   7       6151.00       6392.88       224.63 o                         
   0  12   7         23.82        -25.63        26.55 o                         
   1  12   7       6696.89       6797.77       233.38 o                         
   2  12   7       5731.82       5592.65       192.33 o                         
   3  12   7       2653.61       3038.21       131.20 o                         
   4  12   7        539.76        419.82        63.12 o                         
   5  12   7       2846.64       3200.79       170.35 o                         
   6  12   7       1130.03       1036.25        97.95 o                         
   7  12   7         59.15         -3.34        39.11 o                         
   8  12   7        664.16        468.91        62.72 o                         
   9  12   7       2195.63       2329.78       133.30 o                         
  10  12   7        430.16        375.01        68.53 o                         
  11  12   7        141.35        137.18        66.59 o                         
 -14  13   7       3405.66       3586.88       379.86 o                         
 -13  13   7          1.65        -35.07        88.09 o                         
 -12  13   7        687.31        612.67        78.15 o                         
 -11  13   7        299.24        250.91        76.37 o                         
 -10  13   7       3131.35       3346.93       157.87 o                         
  -9  13   7          1.48        -38.61        56.51 o                         
  -8  13   7       2232.84       2044.49       131.89 o                         
  -7  13   7       2011.88       1944.44       113.72 o                         
  -6  13   7       1303.05       1249.72        78.31 o                         
  -5  13   7          4.65         21.12        37.11 o                         
  -4  13   7      12235.38      11988.35       352.13 o                         
  -3  13   7       1396.91       1368.82       103.49 o                         
  -2  13   7        126.22         47.31        40.36 o                         
  -1  13   7        248.49        230.81        44.63 o                         
   0  13   7       4559.81       4372.65       154.45 o                         
   1  13   7        215.65        219.15        40.15 o                         
   2  13   7        744.94        702.79        88.49 o                         
   3  13   7       1286.08       1426.47       153.63 o                         
   4  13   7       4716.19       4390.77       236.44 o                         
   5  13   7        385.06        307.43        49.77 o                         
   6  13   7        786.32        628.33        65.95 o                         
   7  13   7        379.47        257.64        53.84 o                         
   8  13   7       2457.35       2405.11       133.88 o                         
   9  13   7         64.77        -44.86        47.27 o                         
  10  13   7       2464.02       2369.52       171.44 o                         
  11  13   7        566.49        403.60       201.80 o                         
 -13  14   7         17.10        213.67       146.40 o                         
 -12  14   7       2229.28       2314.42       144.08 o                         
 -11  14   7          2.26        -44.50        71.58 o                         
 -10  14   7       2011.85       1821.79       133.07 o                         
  -9  14   7        515.59        490.43        86.55 o                         
  -8  14   7       4417.66       4645.56       215.88 o                         
  -7  14   7        333.87        232.29        63.73 o                         
  -6  14   7       3626.80       3680.80       157.17 o                         
  -5  14   7         78.64         11.19        76.24 o                         
  -4  14   7        219.67        229.29        48.64 o                         
  -3  14   7        136.00        138.10        46.47 o                         
  -2  14   7       7284.36       7023.11       248.61 o                         
  -1  14   7          9.81        -44.38        44.38 o                         
   0  14   7         19.78        -17.64        51.46 o                         
   1  14   7          0.57        -38.23        38.23 o                         
   2  14   7       5167.24       5039.05       232.88 o                         
   3  14   7         17.47        -13.87        35.35 o                         
   4  14   7       1519.68       1298.23       102.50 o                         
   5  14   7         96.89         89.09        45.76 o                         
   6  14   7       2646.06       2878.22       143.45 o                         
   7  14   7         57.64        -44.83        44.83 o                         
   8  14   7       1889.77       1873.70       123.02 o                         
   9  14   7         19.58        -16.09        54.83 o                         
  10  14   7       1639.75       1113.85       245.32 o                         
 -11  15   7        576.19        507.75        92.51 o                         
 -10  15   7       1950.07       1880.83       143.59 o                         
  -9  15   7         63.23         66.14        66.59 o                         
  -8  15   7       3109.16       3160.75       174.09 o                         
  -7  15   7        220.35        229.95        67.47 o                         
  -6  15   7       3797.03       3817.19       164.12 o                         
  -5  15   7        115.77         97.48        54.06 o                         
  -4  15   7       7791.26       8089.12       283.29 o                         
  -3  15   7        254.67        230.23        65.92 o                         
  -2  15   7          8.02        -19.70        48.06 o                         
  -1  15   7        101.14         54.24        62.20 o                         
   0  15   7       5250.42       5249.24       280.99 o                         
   1  15   7        472.96        383.87        65.68 o                         
   2  15   7         78.18         58.40        66.46 o                         
   3  15   7          5.30        -38.84        38.84 o                         
   4  15   7       3716.14       3617.28       166.13 o                         
   5  15   7        135.53         75.19        46.66 o                         
   6  15   7       1927.41       2144.52       125.91 o                         
   7  15   7       1009.96        875.14        99.29 o                         
   8  15   7       1088.72       1093.13        95.55 o                         
   9  15   7         38.63         20.63       104.46 o                         
 -10  16   7       1251.43       1411.92       202.79 o                         
  -9  16   7       1700.62       1813.91       138.40 o                         
  -8  16   7        853.20        877.27        96.38 o                         
  -7  16   7         36.20        -65.39        65.39 o                         
  -6  16   7       1520.33       1563.23       121.47 o                         
  -5  16   7        889.95       1024.34        88.23 o                         
  -4  16   7        118.21         67.13        50.95 o                         
  -3  16   7        725.84        584.31        68.60 o                         
  -2  16   7       4091.11       4302.18       203.73 o                         
  -1  16   7       1120.09       1218.95       107.66 o                         
   0  16   7         29.84        -30.02        57.43 o                         
   1  16   7       1203.30       1123.37       130.53 o                         
   2  16   7       4113.92       3968.85       177.66 o                         
   3  16   7        590.47        635.64        67.09 o                         
   4  16   7        479.18        464.89        64.83 o                         
   5  16   7        790.14        506.66        79.36 o                         
   6  16   7        990.94        950.44        87.65 o                         
   7  16   7         49.16         10.61        52.29 o                         
   8  16   7        466.78         49.46       172.12 o                         
  -9  17   7         30.00        166.19       160.25 o                         
  -8  17   7        548.89        501.90        85.77 o                         
  -7  17   7       1627.23       1654.09       131.89 o                         
  -6  17   7        250.91        193.14        68.36 o                         
  -5  17   7         45.09        -11.72        50.01 o                         
  -4  17   7        838.57        857.55        79.77 o                         
  -3  17   7       1566.69       1605.85       155.44 o                         
  -2  17   7          9.32        -46.91        46.91 o                         
  -1  17   7       1135.86       1076.02        94.11 o                         
   0  17   7        810.95        703.44        76.37 o                         
   1  17   7       2235.86       2520.83       272.87 o                         
   2  17   7        223.24        321.54        71.27 o                         
   3  17   7       2087.81       2078.28       123.26 o                         
   4  17   7        969.81        906.89        84.99 o                         
   5  17   7        185.60        110.70        54.08 o                         
   6  17   7        431.86        304.32        89.27 o                         
  -7  18   7         45.40         25.88        93.02 o                         
  -6  18   7        200.50        217.36        74.39 o                         
  -5  18   7       1546.76       1641.95       132.79 o                         
  -4  18   7         88.88         10.00        62.31 o                         
  -3  18   7        641.85        572.82        83.43 o                         
  -2  18   7        224.22        125.43        61.82 o                         
  -1  18   7       1453.12       1412.80       112.68 o                         
   0  18   7          4.44          0.19        56.64 o                         
   1  18   7       1913.06       1908.27       179.05 o                         
   2  18   7        132.40        207.84        73.77 o                         
   3  18   7        581.42        350.37        93.70 o                         
   4  18   7         80.20         54.46        66.72 o                         
   5  18   7       2097.96       2255.84       201.55 o                         
  -5  19   7        174.08        102.88        98.87 o                         
  -4  19   7          9.95        -69.83        69.83 o                         
  -3  19   7       2080.25       2115.49       312.10 o                         
  -2  19   7        125.55         46.04        79.03 o                         
  -1  19   7        637.90        655.52       102.30 o                         
   0  19   7         50.77         21.76       112.77 o                         
   1  19   7       1052.53        811.15       176.08 o                         
 -16   0   8       2431.36       2451.16       198.29 o                         
 -14   0   8       1700.05       1424.68       145.28 o                         
 -12   0   8      10671.51      11585.57       459.74 o                         
 -10   0   8        167.91         69.35        29.24 o                         
  -8   0   8      16033.77      15181.07       508.63 o                         
  -6   0   8       3892.21       3988.50       166.52 o                         
  -4   0   8       8306.22       6691.56       261.36 o                         
  -2   0   8       1165.65       1452.60        84.48 o                         
   0   0   8      15392.62      13778.13       668.80 o                         
   2   0   8      36787.68      35742.63      1163.36 o                         
   4   0   8       5899.61       6802.49       236.69 o                         
   6   0   8      22331.74      22860.63       891.03 o                         
   8   0   8       1471.65       1271.99       120.74 o                         
  10   0   8       9197.69       9833.53       416.97 o                         
  12   0   8        800.15        803.07        99.91 o                         
  14   0   8       3239.85       3073.80       212.97 o                         
 -18   1   8        892.79        536.15       132.55 o                         
 -17   1   8        167.10       1396.27       249.28 o                         
 -16   1   8       1375.35       1296.68       104.18 o                         
 -15   1   8          9.55         48.79        81.38 o                         
 -14   1   8       5863.38       6043.00       239.98 o                         
 -13   1   8       1720.79       2461.47       193.89 o                         
 -12   1   8        141.24         60.34        40.85 o                         
 -11   1   8          4.54        -21.41        21.41 o                         
 -10   1   8      11661.11      11828.71       305.09 o                         
  -9   1   8        267.83        181.95        21.20 o                         
  -8   1   8       1514.11       1098.12        60.48 o                         
  -7   1   8        443.15        348.41        24.10 o                         
  -6   1   8      37971.83      39176.38      1121.55 o                         
  -5   1   8       8475.13       8777.28       240.29 o                         
  -4   1   8      20785.68      18768.66       495.36 o                         
  -3   1   8       2048.38       1588.30        64.79 o                         
  -2   1   8        801.25        815.88        53.74 o                         
  -1   1   8         55.46         29.95        11.01 o                         
   0   1   8      15539.97      14541.94       362.16 o                         
   1   1   8        978.57        777.48        26.67 o                         
   2   1   8      15320.47      15286.26       356.35 o                         
   3   1   8       2421.85       2285.77        87.50 o                         
   4   1   8      13153.14      12606.49       299.68 o                         
   5   1   8       1060.98        801.25        34.55 o                         
   6   1   8        353.46        198.41        21.28 o                         
   7   1   8        834.00        775.17        47.58 o                         
   8   1   8       7685.95       7337.53       222.59 o                         
   9   1   8        383.05        167.10        34.06 o                         
  10   1   8        598.28        348.83        39.64 o                         
  11   1   8        165.84         74.96        40.14 o                         
  12   1   8       4011.56       4115.79       173.61 o                         
  13   1   8         94.70         46.90        35.53 o                         
  14   1   8        664.24         93.63       127.95 o                         
  15   1   8         87.37       -174.10       174.10 o                         
 -18   2   8        536.39        407.55       128.60 o                         
 -17   2   8        105.99        126.16        73.96 o                         
 -16   2   8       1759.07       1685.89       119.30 o                         
 -15   2   8        993.06       1508.59       199.81 o                         
 -14   2   8       1223.00       1061.85        91.06 o                         
 -13   2   8        270.56        165.74        64.25 o                         
 -12   2   8       6252.41       6572.66       201.47 o                         
 -11   2   8       6597.73       6615.32       182.71 o                         
 -10   2   8         55.51          9.25        27.65 o                         
  -9   2   8       1736.36       1859.42        66.69 o                         
  -8   2   8       7284.52       7411.84       196.26 o                         
  -7   2   8       3517.43       3518.10       100.99 o                         
  -6   2   8        580.48        367.80        24.41 o                         
  -5   2   8       3273.43       2829.02        96.38 o                         
  -4   2   8      17061.52      16284.06       432.69 o                         
  -3   2   8        190.92        116.59        13.45 o                         
  -2   2   8       2219.45       1872.40       100.59 o                         
  -1   2   8       5309.64       4581.84       134.19 o                         
   0   2   8       8652.16       7958.20       190.16 o                         
   1   2   8        653.19        584.01        25.36 o                         
   2   2   8      28777.03      27915.74       655.70 o                         
   3   2   8      21264.42      20792.97       519.02 o                         
   4   2   8       3006.14       2692.02        74.84 o                         
   5   2   8       2093.46       2105.27        69.83 o                         
   6   2   8       3695.81       3559.79       105.93 o                         
   7   2   8        900.06       1044.30        55.12 o                         
   8   2   8        349.47        233.88        53.45 o                         
   9   2   8       2227.91       2330.97        96.02 o                         
  10   2   8       2513.22       2357.21       105.09 o                         
  11   2   8        127.31         52.93        32.10 o                         
  12   2   8        110.01         36.62        66.37 o                         
  13   2   8        613.08        595.43        66.54 o                         
  14   2   8       2445.96       2313.36       131.11 o                         
 -18   3   8        324.63        312.59       114.75 o                         
 -17   3   8       2138.81       2045.06       135.79 o                         
 -16   3   8        863.01       1152.20       114.96 o                         
 -15   3   8        414.10        496.91        77.96 o                         
 -14   3   8       2563.02       2565.97       134.27 o                         
 -13   3   8       1384.31       1615.44        79.84 o                         
 -12   3   8         74.03         98.50        37.94 o                         
 -11   3   8       4474.50       4360.48       143.59 o                         
 -10   3   8       1580.80       1576.96        63.96 o                         
  -9   3   8       2155.63       2076.87        71.71 o                         
  -8   3   8        497.19        468.76        29.75 o                         
  -7   3   8       7695.33       7415.78       202.31 o                         
  -6   3   8       6053.09       6110.92       181.52 o                         
  -5   3   8      12167.01      11586.85       292.59 o                         
  -4   3   8        214.45         65.18        15.27 o                         
  -3   3   8      53255.81      51944.06      1304.45 o                         
  -2   3   8        123.27        -14.59        14.59 o                         
  -1   3   8        207.79        120.72        16.84 o                         
   0   3   8       5652.02       4868.92       121.44 o                         
   1   3   8      20084.75      18357.72       457.27 o                         
   2   3   8       2205.89       2308.70        69.39 o                         
   3   3   8       7901.44       7577.15       208.26 o                         
   4   3   8       5005.62       5363.58       134.66 o                         
   5   3   8       6595.52       7031.76       189.00 o                         
   6   3   8         26.39          6.71        16.59 o                         
   7   3   8       5538.48       5154.60       148.16 o                         
   8   3   8      17032.90      17039.09       481.36 o                         
   9   3   8       1726.83       1662.38        84.33 o                         
  10   3   8          3.38        -26.85        26.85 o                         
  11   3   8       4627.32       4473.98       168.32 o                         
  12   3   8       1291.21       1392.98        84.63 o                         
  13   3   8         64.27         58.46        36.54 o                         
  14   3   8        907.61        944.22        82.55 o                         
 -18   4   8          4.61        -15.83        87.05 o                         
 -17   4   8          2.11        -52.59        52.59 o                         
 -16   4   8        391.31        282.09        71.63 o                         
 -15   4   8       3569.27       3820.60       175.80 o                         
 -14   4   8        187.56        260.05        82.21 o                         
 -13   4   8        277.10        258.55        36.96 o                         
 -12   4   8       1045.22        944.18        62.64 o                         
 -11   4   8       9665.40      10249.58       295.15 o                         
 -10   4   8         46.34         22.90        22.85 o                         
  -9   4   8       7466.93       8298.48       220.30 o                         
  -8   4   8        307.13        270.55        25.31 o                         
  -7   4   8       3047.44       3135.11        93.83 o                         
  -6   4   8       2301.20       2102.27        68.56 o                         
  -5   4   8      28509.14      26923.59       664.26 o                         
  -4   4   8        366.39        170.53        23.50 o                         
  -3   4   8       2978.25       2718.81        75.54 o                         
  -2   4   8         41.35          2.34        11.56 o                         
  -1   4   8      27732.42      27195.48       722.05 o                         
   0   4   8        734.37        781.72        37.72 o                         
   1   4   8        304.46        170.92        15.58 o                         
   2   4   8      20375.65      21089.21       562.51 o                         
   3   4   8      23827.80      23967.68       683.21 o                         
   4   4   8        110.74         61.60        15.72 o                         
   5   4   8      11366.36      12471.62       321.32 o                         
   6   4   8       3174.51       3005.00        95.10 o                         
   7   4   8      10307.03      10977.99       290.74 o                         
   8   4   8        738.95        541.09        50.08 o                         
   9   4   8       7649.04       7817.42       259.21 o                         
  10   4   8       1734.47       1621.76        99.86 o                         
  11   4   8        372.80        272.64        39.46 o                         
  12   4   8        127.09         55.84        34.38 o                         
  13   4   8       3984.45       3957.57       162.83 o                         
  14   4   8         41.87         34.50        39.43 o                         
 -17   5   8       3053.15       2997.90       230.50 o                         
 -16   5   8         65.70        651.01       123.65 o                         
 -15   5   8        182.50        159.58        62.82 o                         
 -14   5   8          2.93        292.44        76.34 o                         
 -13   5   8       5125.11       5681.86       183.28 o                         
 -12   5   8         20.83         38.25        46.11 o                         
 -11   5   8       9432.86       9672.94       281.32 o                         
 -10   5   8       1662.09       1420.32        62.47 o                         
  -9   5   8       9416.28      10165.00       266.27 o                         
  -8   5   8         34.39         20.10        17.56 o                         
  -7   5   8       3557.67       3468.88       102.32 o                         
  -6   5   8       1651.83       1381.59        61.42 o                         
  -5   5   8       2136.21       2020.25        76.75 o                         
  -4   5   8       2127.62       2279.99        95.42 o                         
  -3   5   8      55989.42      58250.38      1492.71 o                         
  -2   5   8        885.89       1015.74        46.40 o                         
  -1   5   8       9848.70      10615.34       292.76 o                         
   0   5   8       1097.39        695.40        32.41 o                         
   1   5   8      13900.87      13431.38       340.10 o                         
   2   5   8       3549.73       3428.63        96.03 o                         
   3   5   8         26.88         -0.08        10.64 o                         
   4   5   8        244.71        275.94        23.76 o                         
   5   5   8      14228.09      15373.13       393.83 o                         
   6   5   8          1.21         21.50        54.82 o                         
   7   5   8       6530.77       6844.37       191.25 o                         
   8   5   8          0.85        -13.20        50.16 o                         
   9   5   8       3414.90       3495.98       137.80 o                         
  10   5   8        693.29        333.36        44.42 o                         
  11   5   8       4108.71       3758.01       149.60 o                         
  12   5   8         12.48        -38.27        38.27 o                         
  13   5   8        275.14        101.13        38.63 o                         
  14   5   8        142.07         74.92        42.07 o                         
 -17   6   8        349.95        248.79       137.50 o                         
 -16   6   8       1671.58       1736.19       151.82 o                         
 -15   6   8       2602.17       2668.35       152.52 o                         
 -14   6   8        163.52        289.22       104.62 o                         
 -13   6   8       3186.62       2937.37       128.71 o                         
 -12   6   8        354.57        380.08        58.19 o                         
 -11   6   8       3717.02       4190.45       142.98 o                         
 -10   6   8        626.59        911.12        64.80 o                         
  -9   6   8       8713.65       8949.44       238.05 o                         
  -8   6   8       2515.52       2739.18        96.52 o                         
  -7   6   8       3001.80       3216.88       106.45 o                         
  -6   6   8        336.30        245.57        24.21 o                         
  -5   6   8      32025.60      31488.62       871.73 o                         
  -4   6   8       1262.61       1019.07        55.06 o                         
  -3   6   8      10511.64      11117.21       402.08 o                         
  -2   6   8       1383.64       1124.40        83.32 o                         
  -1   6   8      34126.12      35129.38      1018.63 o                         
   0   6   8       4423.34       4399.26       123.93 o                         
   1   6   8       2119.20       1877.29        80.90 o                         
   2   6   8       9256.61       9128.10       266.75 o                         
   3   6   8       9463.66       9236.20       270.13 o                         
   4   6   8          8.83        -13.54        13.54 o                         
   5   6   8        178.48        114.23        19.49 o                         
   6   6   8       1715.73       1841.17        69.26 o                         
   7   6   8       6413.22       7111.26       233.26 o                         
   8   6   8        874.56        769.28        73.68 o                         
   9   6   8       3376.88       3375.76       134.33 o                         
  10   6   8        820.90        833.74        63.34 o                         
  11   6   8        936.95        852.53        72.82 o                         
  12   6   8         86.34        -16.22        55.16 o                         
  13   6   8       2748.24       2700.17       129.08 o                         
  14   6   8        376.98         83.11       131.48 o                         
 -16   7   8        106.47        113.49       108.95 o                         
 -15   7   8        166.46        232.98        64.45 o                         
 -14   7   8       1574.14       1512.66        95.03 o                         
 -13   7   8       2154.49       2298.47       113.14 o                         
 -12   7   8        134.77        124.15        40.91 o                         
 -11   7   8       6683.01       6667.98       229.43 o                         
 -10   7   8       4041.55       4541.79       192.89 o                         
  -9   7   8       4751.64       5013.20       163.37 o                         
  -8   7   8        365.77        303.83        34.83 o                         
  -7   7   8       2076.32       2236.82        89.67 o                         
  -6   7   8       7596.44       7416.37       220.42 o                         
  -5   7   8        118.53        116.55        23.39 o                         
  -4   7   8        739.90        634.90        58.25 o                         
  -3   7   8      21244.10      21620.38       588.12 o                         
  -2   7   8       6696.43       6151.83       201.16 o                         
  -1   7   8        748.76        855.83        52.66 o                         
   0   7   8      11591.52      11905.20       332.85 o                         
   1   7   8      10494.70      11022.08       311.73 o                         
   2   7   8       1655.42       1589.68        57.09 o                         
   3   7   8        343.80        316.44        24.34 o                         
   4   7   8        524.50        527.28        34.33 o                         
   5   7   8        639.00        486.93        33.68 o                         
   6   7   8        407.19        352.66        29.84 o                         
   7   7   8       5414.92       6030.89       183.21 o                         
   8   7   8       6987.16       6854.32       207.70 o                         
   9   7   8       1231.18       1270.19        75.96 o                         
  10   7   8        133.13         37.47        38.96 o                         
  11   7   8        933.56       1093.71        74.41 o                         
  12   7   8       1770.93       1696.99        97.52 o                         
  13   7   8        255.75         84.99        80.81 o                         
 -16   8   8       2704.18       2979.84       171.14 o                         
 -15   8   8        570.03        512.93        82.86 o                         
 -14   8   8        831.12        804.27        71.67 o                         
 -13   8   8          8.48        -15.39        38.27 o                         
 -12   8   8       2763.93       2837.66       125.01 o                         
 -11   8   8       4547.74       4705.48       231.02 o                         
 -10   8   8          3.75         55.79        54.64 o                         
  -9   8   8        251.02        293.63        46.16 o                         
  -8   8   8       5771.51       5852.75       185.61 o                         
  -7   8   8        206.39        179.80        39.27 o                         
  -6   8   8       1078.19       1009.70        59.77 o                         
  -5   8   8       2496.82       2414.48       128.44 o                         
  -4   8   8       9500.19       8979.99       268.15 o                         
  -3   8   8         52.91         21.94        23.22 o                         
  -2   8   8       2543.97       2817.06       115.48 o                         
  -1   8   8        774.64        700.54        53.09 o                         
   0   8   8      12808.23      13679.95       473.50 o                         
   1   8   8        381.58        266.54        34.94 o                         
   2   8   8      14540.92      14076.65       419.88 o                         
   3   8   8       1604.92       1480.37        56.99 o                         
   4   8   8         17.03        -13.14        14.85 o                         
   5   8   8       2252.28       2258.48        85.66 o                         
   6   8   8       7516.32       7598.88       223.03 o                         
   7   8   8        962.02        903.67        91.72 o                         
   8   8   8        128.57         84.42        27.52 o                         
   9   8   8       1136.72        986.16        71.12 o                         
  10   8   8       3497.15       3586.97       144.85 o                         
  11   8   8        360.34        199.28        39.71 o                         
  12   8   8        506.55        382.51        48.79 o                         
  13   8   8        867.34        903.75        82.54 o                         
 -16   9   8        634.88        530.69       124.03 o                         
 -15   9   8         32.15         83.16        60.74 o                         
 -14   9   8       1813.94       1919.96       109.58 o                         
 -13   9   8        106.23        206.14        66.71 o                         
 -12   9   8        823.62        750.15        75.37 o                         
 -11   9   8          3.05        214.68       152.72 o                         
 -10   9   8       9949.54      10726.76       354.92 o                         
  -9   9   8         72.07        -43.04        43.04 o                         
  -8   9   8        165.05        117.71        35.82 o                         
  -7   9   8         25.07        -12.91        39.42 o                         
  -6   9   8       3880.96       3896.67       133.62 o                         
  -5   9   8        135.48        195.96        37.01 o                         
  -4   9   8       4165.65       3728.48       148.62 o                         
  -3   9   8        705.26        548.36        48.27 o                         
  -2   9   8       6063.45       5989.98       185.73 o                         
  -1   9   8        149.33         22.42        35.38 o                         
   0   9   8       6135.76       5976.57       243.31 o                         
   1   9   8        690.11        511.22        49.67 o                         
   2   9   8       1838.85       1486.32        63.18 o                         
   3   9   8        316.04        215.57        29.19 o                         
   4   9   8       7968.43       8191.87       243.65 o                         
   5   9   8        825.50        759.14        69.58 o                         
   6   9   8         56.18        -20.63        36.28 o                         
   7   9   8         10.04        -23.23        23.23 o                         
   8   9   8       7212.75       7641.35       230.47 o                         
   9   9   8        110.09         33.53        29.02 o                         
  10   9   8        163.93        117.04        34.64 o                         
  11   9   8         17.92        -10.16        31.37 o                         
  12   9   8       2432.91       2667.71       134.73 o                         
  13   9   8         16.47         31.65        41.75 o                         
 -16  10   8       1972.38       2237.59       304.68 o                         
 -15  10   8        141.79        153.38        54.48 o                         
 -14  10   8        223.94        166.83        51.92 o                         
 -13  10   8        296.19        332.91        85.46 o                         
 -12  10   8       5160.50       5192.98       204.49 o                         
 -11  10   8        169.94        -23.41        50.81 o                         
 -10  10   8         49.19        -43.74        43.74 o                         
  -9  10   8         59.76          9.81        87.22 o                         
  -8  10   8      11086.91      11689.79       342.01 o                         
  -7  10   8        376.43        220.31        49.28 o                         
  -6  10   8       1736.86       1786.68        84.06 o                         
  -5  10   8       2179.95       1964.47        88.42 o                         
  -4  10   8      19205.59      20500.25       567.89 o                         
  -3  10   8          0.39        -34.69        34.69 o                         
  -2  10   8       3725.90       3566.99       133.39 o                         
  -1  10   8        171.45         76.77        37.13 o                         
   0  10   8       2148.19       2278.77        97.72 o                         
   1  10   8        401.00        226.57        36.04 o                         
   2  10   8       2007.09       1747.99        76.21 o                         
   3  10   8       3546.34       3551.88       122.08 o                         
   4  10   8       2176.35       2179.17        95.18 o                         
   5  10   8       1655.77       1722.02        87.52 o                         
   6  10   8       6735.10       6880.14       233.08 o                         
   7  10   8          3.35        -28.39        28.39 o                         
   8  10   8         53.38        -23.11        37.26 o                         
   9  10   8         30.82        -13.11        50.72 o                         
  10  10   8       4319.57       4487.57       221.58 o                         
  11  10   8         65.70         52.57        44.25 o                         
  12  10   8        831.33        658.39        73.45 o                         
 -15  11   8         64.13         45.72        66.35 o                         
 -14  11   8       2002.09       2255.15       125.78 o                         
 -13  11   8        814.83        645.94        83.50 o                         
 -12  11   8        112.91         29.59        55.90 o                         
 -11  11   8        414.84        396.05        62.80 o                         
 -10  11   8       4034.26       4245.05       177.74 o                         
  -9  11   8        619.75        522.90        65.69 o                         
  -8  11   8        931.30       1006.48        79.33 o                         
  -7  11   8       1343.57       1216.31       144.21 o                         
  -6  11   8      11259.46      11911.63       346.76 o                         
  -5  11   8          4.09         34.24        35.61 o                         
  -4  11   8       2359.25       2296.53       102.19 o                         
  -3  11   8       1089.84        782.62        61.97 o                         
  -2  11   8       9423.63       9012.27       268.54 o                         
  -1  11   8         16.29          8.39        39.72 o                         
   0  11   8       3559.59       3862.63       142.53 o                         
   1  11   8       3144.11       2997.94       130.11 o                         
   2  11   8       7771.89       7550.08       231.92 o                         
   3  11   8        956.57       1070.85        75.67 o                         
   4  11   8      13219.37      14068.70       439.11 o                         
   5  11   8         94.82        -31.40        31.40 o                         
   6  11   8        169.95         73.77        32.65 o                         
   7  11   8        883.71        903.36        94.49 o                         
   8  11   8       4744.35       4931.08       265.42 o                         
   9  11   8        417.47        328.41        49.62 o                         
  10  11   8        846.96        737.13       130.66 o                         
  11  11   8        522.17        404.71        79.66 o                         
  12  11   8       1361.12       1367.09       257.19 o                         
 -14  12   8        110.49        123.28        72.33 o                         
 -13  12   8         98.47         98.37        63.93 o                         
 -12  12   8       1292.14       1462.11       124.65 o                         
 -11  12   8       2249.16       2190.94       128.14 o                         
 -10  12   8        102.94         32.95        53.16 o                         
  -9  12   8       2839.61       2426.63       144.99 o                         
  -8  12   8       2070.54       2219.70       120.06 o                         
  -7  12   8        186.92        110.06        43.76 o                         
  -6  12   8         81.69         34.85        37.46 o                         
  -5  12   8       7801.41       8405.32       259.52 o                         
  -4  12   8       6241.27       6026.36       198.45 o                         
  -3  12   8         10.17         -9.48        38.74 o                         
  -2  12   8       3671.17       3413.58       133.01 o                         
  -1  12   8       1208.23       1276.10        99.38 o                         
   0  12   8       1113.86        969.15        69.39 o                         
   1  12   8          3.92         -6.32        69.09 o                         
   2  12   8       6507.84       6677.14       260.08 o                         
   3  12   8       8354.54       8543.89       309.64 o                         
   4  12   8       1056.41        803.05       109.60 o                         
   5  12   8       1077.39       1080.97        76.98 o                         
   6  12   8       4008.46       3902.67       198.22 o                         
   7  12   8       2139.01       2218.05       171.55 o                         
   8  12   8          2.32        -59.84        59.84 o                         
   9  12   8        909.83        778.33        78.16 o                         
  10  12   8       2355.07       2050.43       151.93 o                         
  11  12   8        143.24        274.19       147.39 o                         
 -13  13   8       2982.17       3057.14       164.91 o                         
 -12  13   8          2.35        -59.19        59.19 o                         
 -11  13   8       1608.56       1521.76       112.54 o                         
 -10  13   8        596.16        424.42        79.51 o                         
  -9  13   8        646.25        535.25        69.82 o                         
  -8  13   8         15.55        -34.50        67.58 o                         
  -7  13   8       2000.32       2139.04       106.01 o                         
  -6  13   8       1262.98       1156.77        77.51 o                         
  -5  13   8       1072.06        957.08        71.22 o                         
  -4  13   8          4.05         -9.21        36.81 o                         
  -3  13   8       9216.56       8614.09       268.55 o                         
  -2  13   8          7.37        -16.40        80.36 o                         
  -1  13   8        308.79        147.01        51.22 o                         
   0  13   8       4652.12       4574.72       176.50 o                         
   1  13   8       7862.76       8397.03       285.70 o                         
   2  13   8        278.16        307.06        51.40 o                         
   3  13   8       2542.95       2676.15       171.76 o                         
   4  13   8        574.95        456.01        64.68 o                         
   5  13   8       2771.96       3023.31       143.11 o                         
   6  13   8        117.19         29.95        42.10 o                         
   7  13   8       1352.06       1306.87        96.04 o                         
   8  13   8        680.75        473.24        67.15 o                         
   9  13   8        722.60        560.16        76.07 o                         
  10  13   8         12.21        -27.54        50.23 o                         
 -13  14   8        790.50        610.81       142.45 o                         
 -12  14   8         23.44         98.40        67.53 o                         
 -11  14   8       1841.86       1792.57       124.05 o                         
 -10  14   8         20.40         42.56        67.57 o                         
  -9  14   8       2430.09       2821.68       147.09 o                         
  -8  14   8        496.44        493.53        78.58 o                         
  -7  14   8       1923.21       2124.09       136.59 o                         
  -6  14   8          0.55        -40.15        40.15 o                         
  -5  14   8       9743.20      10428.50       349.27 o                         
  -4  14   8         23.94        -43.81        71.59 o                         
  -3  14   8         14.52        -16.12        68.62 o                         
  -2  14   8        210.66         55.28        52.83 o                         
  -1  14   8       4068.98       4385.62       203.13 o                         
   0  14   8          0.72        -29.05        36.22 o                         
   1  14   8        289.19        119.47        42.35 o                         
   2  14   8         31.60         30.54        35.63 o                         
   3  14   8       3101.80       2918.11       204.26 o                         
   4  14   8        163.29        104.14        43.53 o                         
   5  14   8       2457.18       2781.73       140.33 o                         
   6  14   8         30.82         -0.54        42.43 o                         
   7  14   8       3051.04       3245.56       161.93 o                         
   8  14   8          1.34        -45.17        45.17 o                         
   9  14   8       2179.58       2358.95       167.34 o                         
  10  14   8          0.22       -105.70       105.70 o                         
 -12  15   8         63.37         71.22       193.89 o                         
 -11  15   8       1188.29        998.23       109.64 o                         
 -10  15   8         24.20         83.56        79.96 o                         
  -9  15   8       2134.87       2059.48       145.22 o                         
  -8  15   8         30.52         57.39        62.68 o                         
  -7  15   8       3419.02       3753.47       191.92 o                         
  -6  15   8        254.73        220.48        54.11 o                         
  -5  15   8         12.69         -4.78        44.39 o                         
  -4  15   8        472.79        363.69        56.18 o                         
  -3  15   8       4964.99       5255.56       205.17 o                         
  -2  15   8        494.46        254.73        80.91 o                         
  -1  15   8         22.31        -15.88        65.70 o                         
   0  15   8         36.41         35.23        50.78 o                         
   1  15   8       5196.92       4699.36       197.14 o                         
   2  15   8        192.82        132.37        43.22 o                         
   3  15   8        545.45        360.03        59.92 o                         
   4  15   8        166.60         75.40        54.83 o                         
   5  15   8       3807.76       4119.37       185.16 o                         
   6  15   8         51.93         61.61        47.67 o                         
   7  15   8       2552.62       2799.58       150.85 o                         
   8  15   8        413.77        306.06        65.54 o                         
   9  15   8       1188.94        658.81       219.60 o                         
 -11  16   8       1329.63       1208.82       249.28 o                         
 -10  16   8         18.38        153.82       112.77 o                         
  -9  16   8       2136.81       2346.49       158.79 o                         
  -8  16   8        833.63        753.44        92.40 o                         
  -7  16   8        964.27        801.03        92.00 o                         
  -6  16   8          4.90        -22.13        59.53 o                         
  -5  16   8       2933.35       2853.81       142.17 o                         
  -4  16   8       1045.05       1276.59       122.02 o                         
  -3  16   8        135.19         88.54        55.12 o                         
  -2  16   8        849.92        936.78        93.68 o                         
  -1  16   8       3418.32       3026.89       156.40 o                         
   0  16   8       1735.66       1466.99       135.93 o                         
   2  16   8        866.54       1027.75       106.80 o                         
   3  16   8       3241.20       3169.44       154.66 o                         
   4  16   8         75.38         90.38        50.26 o                         
   5  16   8        817.17        777.02        90.24 o                         
   6  16   8        688.84        756.19       106.23 o                         
   7  16   8        866.53        801.61        85.02 o                         
  -9  17   8        286.77        548.02       180.04 o                         
  -8  17   8         96.11         27.25        71.36 o                         
  -7  17   8        669.10        705.56        92.53 o                         
  -6  17   8       1380.95       1514.45       126.68 o                         
  -5  17   8        437.78        458.08        67.25 o                         
  -4  17   8        984.82       1161.60        99.03 o                         
  -3  17   8        693.37        673.12        85.80 o                         
  -2  17   8        931.01        754.02        75.00 o                         
  -1  17   8         52.94        -51.52        51.52 o                         
   0  17   8       1299.39       1316.35       116.75 o                         
   1  17   8       1647.45       1825.40       141.09 o                         
   2  17   8       1292.48       1372.26       141.95 o                         
   3  17   8        125.43        129.96        51.22 o                         
   4  17   8       1561.08       1639.19       114.59 o                         
   5  17   8        653.84        708.75        80.24 o                         
   6  17   8          0.40         -8.03        69.24 o                         
  -7  18   8         68.53        148.38       148.38 o                         
  -6  18   8        227.17         54.19        71.51 o                         
  -5  18   8         23.50        -75.62        75.67 o                         
  -4  18   8       1777.89       1920.37       125.25 o                         
  -3  18   8        153.50         66.46        67.03 o                         
  -2  18   8        563.92        375.25        71.63 o                         
  -1  18   8        455.76        401.19        69.86 o                         
   0  18   8       2244.00       2162.14       158.61 o                         
   1  18   8         92.20        152.56        80.33 o                         
   2  18   8       3472.32       3022.11       189.67 o                         
   3  18   8        370.63        394.02       107.15 o                         
   4  18   8          9.02        445.14       180.04 o                         
   5  18   8         95.86         85.07        83.09 o                         
  -5  19   8          2.64         25.65        99.28 o                         
  -4  19   8        428.81        344.20        87.75 o                         
  -3  19   8          4.24        -34.64       102.75 o                         
  -2  19   8       1821.16       2404.64       187.88 o                         
  -1  19   8         35.92          5.94       118.71 o                         
   0  19   8       1802.26       2160.44       284.89 o                         
   1  19   8         68.09        -17.81       118.71 o                         
 -17   0   9       1994.27       2330.21       205.90 o                         
 -15   0   9       6679.52       6472.83       368.36 o                         
 -13   0   9        166.05        -33.53       167.18 o                         
 -11   0   9      16001.23      16762.70       644.83 o                         
  -9   0   9       1966.81       1575.77        94.22 o                         
  -7   0   9      10237.83      10276.86       399.18 o                         
  -5   0   9      27311.35      26082.84       974.27 o                         
  -3   0   9       4757.31       3866.15       192.51 o                         
  -1   0   9      11429.64       8692.37       422.81 o                         
   1   0   9       3776.55       3086.50       146.00 o                         
   3   0   9      12422.58      12579.73       420.74 o                         
   5   0   9       1963.94       1932.43       107.13 o                         
   7   0   9        174.87         88.20        65.48 o                         
   9   0   9       2211.47       2431.36       142.79 o                         
  11   0   9       5991.81       6488.94       348.00 o                         
  13   0   9        440.20        233.45       166.19 o                         
 -18   1   9         14.49        113.14        81.24 o                         
 -17   1   9       3312.09       3095.39       168.87 o                         
 -16   1   9        579.27        538.69        88.76 o                         
 -15   1   9       1134.08       1026.12        96.27 o                         
 -14   1   9        393.29        358.54        59.41 o                         
 -13   1   9      11487.52      11527.63       410.16 o                         
 -12   1   9       1021.48       1205.78        85.11 o                         
 -11   1   9        373.97        199.59        41.52 o                         
 -10   1   9        887.49        689.13        41.47 o                         
  -9   1   9      12493.61      12537.02       321.45 o                         
  -8   1   9       1352.88       1308.15        52.06 o                         
  -7   1   9       2082.57       1775.82        69.85 o                         
  -6   1   9       2986.97       2263.92        75.57 o                         
  -5   1   9      47099.91      44511.39      1164.25 o                         
  -4   1   9       6871.19       6194.21       172.03 o                         
  -3   1   9       3234.41       2764.81       102.96 o                         
  -2   1   9       1370.46       1194.03        54.93 o                         
  -1   1   9        578.04        313.38        24.20 o                         
   0   1   9         81.94         12.19         9.83 o                         
   1   1   9      21012.52      19388.02       451.01 o                         
   2   1   9       2007.60       1838.36        52.86 o                         
   3   1   9       8935.87       8027.00       194.02 o                         
   4   1   9          7.87        -13.41        13.41 o                         
   5   1   9      14193.12      13124.53       313.89 o                         
   6   1   9       2887.86       2644.46        95.19 o                         
   7   1   9         85.80         11.60        28.90 o                         
   8   1   9       2453.84       2298.54        93.98 o                         
   9   1   9       5119.84       5310.10       174.90 o                         
  10   1   9        111.55        -22.68        32.45 o                         
  11   1   9        877.84        665.27        74.53 o                         
  12   1   9        731.07        548.00        90.52 o                         
  13   1   9       2290.34       2043.34       115.90 o                         
  14   1   9         62.90         -1.97        37.78 o                         
 -18   2   9        485.83        660.65       245.32 o                         
 -17   2   9        970.77        731.68        81.62 o                         
 -16   2   9        159.00        164.57        58.67 o                         
 -15   2   9       2545.09       2759.46       148.21 o                         
 -14   2   9        297.19        360.05        63.54 o                         
 -13   2   9       1362.31       1270.00        98.94 o                         
 -12   2   9        623.60        674.23        52.02 o                         
 -11   2   9       6246.45       6684.40       184.57 o                         
 -10   2   9       3637.80       3787.65       113.94 o                         
  -9   2   9       1713.92       1547.08        59.75 o                         
  -8   2   9       1592.39       1494.51        56.57 o                         
  -7   2   9       4449.36       4165.56       136.21 o                         
  -6   2   9       3850.95       3789.42       114.73 o                         
  -5   2   9      14948.22      13642.15       365.91 o                         
  -4   2   9       6522.33       5373.29       176.38 o                         
  -3   2   9       5949.26       5092.45       252.60 o                         
  -2   2   9       4208.41       3333.42       142.03 o                         
  -1   2   9      21172.14      18612.17       505.07 o                         
   0   2   9      12804.26      11997.89       282.56 o                         
   1   2   9      15965.47      14964.43       349.21 o                         
   2   2   9       3035.73       2741.57        73.56 o                         
   3   2   9      22199.21      22593.70       524.73 o                         
   4   2   9       5936.93       6151.95       153.36 o                         
   5   2   9         54.65         23.75        18.00 o                         
   6   2   9       4023.01       3946.55       117.61 o                         
   7   2   9       6388.03       6587.56       201.79 o                         
   8   2   9       1801.75       1940.57       106.17 o                         
   9   2   9        135.23        -12.87        42.76 o                         
  10   2   9       1644.14       1715.50        89.67 o                         
  11   2   9       4796.99       4838.42       180.17 o                         
  12   2   9        137.40          7.08        45.82 o                         
  13   2   9        620.98        378.78        57.68 o                         
  14   2   9       1124.80       1078.13        88.53 o                         
 -18   3   9         46.78         25.72        96.94 o                         
 -17   3   9        562.25        637.91       118.22 o                         
 -16   3   9       1124.46       1187.42        97.31 o                         
 -15   3   9        399.88        927.64       132.55 o                         
 -14   3   9        468.26        412.92        59.20 o                         
 -13   3   9        569.89        970.99        82.66 o                         
 -12   3   9       4805.03       4805.71       157.92 o                         
 -11   3   9       2476.82       2282.66        82.26 o                         
 -10   3   9       5586.42       5372.55       151.49 o                         
  -9   3   9       4197.44       4371.21       126.10 o                         
  -8   3   9       2778.50       2794.00        86.80 o                         
  -7   3   9       1419.37       1465.86        55.69 o                         
  -6   3   9      19752.55      18763.01       467.42 o                         
  -5   3   9       7953.68       7120.59       217.45 o                         
  -4   3   9        436.91        270.67        36.61 o                         
  -3   3   9      18684.91      18698.47       504.22 o                         
  -2   3   9      13072.96      11983.72       305.93 o                         
  -1   3   9        178.29        195.21        22.19 o                         
   0   3   9       2257.64       1810.20        57.41 o                         
   1   3   9       6497.71       6372.93       166.89 o                         
   2   3   9      14209.18      14135.16       372.95 o                         
   3   3   9          8.88         -9.77         9.77 o                         
   4   3   9       1522.08       1500.68        49.38 o                         
   5   3   9       5322.61       5560.44       154.45 o                         
   6   3   9       9948.23      10006.63       265.15 o                         
   7   3   9         34.92         30.77        21.40 o                         
   8   3   9       5776.99       5675.68       182.48 o                         
   9   3   9       4570.40       4501.93       164.90 o                         
  10   3   9        179.76        126.77        34.87 o                         
  11   3   9        778.71        814.17        64.70 o                         
  12   3   9       3353.06       3247.30       138.95 o                         
  13   3   9        558.68        386.08        53.23 o                         
  14   3   9         48.01         17.93        39.65 o                         
 -17   4   9         24.19       1034.71       219.60 o                         
 -16   4   9        374.92        263.73        60.50 o                         
 -15   4   9         93.79         81.06        77.89 o                         
 -14   4   9       2554.58       2521.36       132.91 o                         
 -13   4   9        774.50        790.84        57.44 o                         
 -12   4   9       3719.54       3577.48       127.36 o                         
 -11   4   9          6.44          5.21        31.84 o                         
 -10   4   9       6695.83       7156.68       195.25 o                         
  -9   4   9          2.37        -17.23        17.23 o                         
  -8   4   9       7483.35       7682.26       204.73 o                         
  -7   4   9       3375.13       3283.84       102.10 o                         
  -6   4   9       1699.60       1770.05        73.54 o                         
  -5   4   9          4.55        -13.58        13.58 o                         
  -4   4   9      22728.09      20972.02       583.40 o                         
  -3   4   9       2625.84       2336.21        78.24 o                         
  -2   4   9          0.54          3.21        12.26 o                         
  -1   4   9       1482.85       1321.05        47.02 o                         
   0   4   9      35320.12      32971.43       812.79 o                         
   1   4   9       3441.02       3382.63       102.91 o                         
   2   4   9       3929.79       3558.71       116.04 o                         
   3   4   9       4820.82       4845.99       123.16 o                         
   4   4   9       4408.82       4642.44       130.79 o                         
   5   4   9        417.04        345.11        31.67 o                         
   6   4   9       7623.04       8474.63       228.56 o                         
   7   4   9        738.61        527.87        38.51 o                         
   8   4   9       5948.07       6172.37       196.00 o                         
   9   4   9        268.93        100.48        44.36 o                         
  10   4   9      11524.43      11295.89       363.87 o                         
  11   4   9        564.74        609.49        60.48 o                         
  12   4   9        128.00         81.40        47.65 o                         
  13   4   9        832.45        723.84        70.16 o                         
  14   4   9       3987.21       4167.94       228.40 o                         
 -17   5   9        176.23        165.26       109.37 o                         
 -16   5   9       2504.88       2351.66       167.80 o                         
 -15   5   9         25.33        544.88       201.80 o                         
 -14   5   9       1663.54       1667.44        87.12 o                         
 -13   5   9          0.67         50.43        33.35 o                         
 -12   5   9       8040.44       8352.61       250.69 o                         
 -11   5   9         26.14        -18.03        50.62 o                         
 -10   5   9       4068.67       4205.81       125.83 o                         
  -9   5   9         40.67         -0.81        19.53 o                         
  -8   5   9       6670.47       6346.12       173.09 o                         
  -7   5   9         23.21        -15.96        15.96 o                         
  -6   5   9      18729.06      19587.66       534.04 o                         
  -5   5   9         15.39         -5.22        14.25 o                         
  -4   5   9       1145.43       1170.79        45.09 o                         
  -3   5   9       8005.07       7948.73       270.27 o                         
  -2   5   9      15789.42      14168.10       363.05 o                         
  -1   5   9       2778.20       2736.90        82.47 o                         
   0   5   9       3570.10       3865.47       102.96 o                         
   1   5   9        242.46        211.39        21.82 o                         
   2   5   9      24105.83      23811.38       551.35 o                         
   3   5   9       1101.38        933.53        41.29 o                         
   4   5   9       8155.50       8678.44       249.86 o                         
   5   5   9          3.88        -27.79        32.04 o                         
   6   5   9       8660.74       9817.50       261.89 o                         
   7   5   9         22.15        -24.78        24.78 o                         
   8   5   9      10981.43      11024.91       349.83 o                         
   9   5   9        329.25         91.57        44.18 o                         
  10   5   9        913.24        762.15        62.51 o                         
  11   5   9         69.85         -5.75        35.63 o                         
  12   5   9       2430.41       2417.48       117.62 o                         
  13   5   9         72.84        -23.51        56.96 o                         
  14   5   9         84.18        -92.72       130.58 o                         
 -17   6   9        279.07       1393.90       208.72 o                         
 -16   6   9        722.85        627.67        93.89 o                         
 -15   6   9        448.39        390.24        69.91 o                         
 -14   6   9       2978.99       3100.99       136.49 o                         
 -13   6   9        138.89        200.47        44.07 o                         
 -12   6   9       5175.31       4994.04       183.69 o                         
 -11   6   9       4453.44       4463.40       166.76 o                         
 -10   6   9       1097.45        997.48        54.67 o                         
  -9   6   9       5345.43       5035.73       145.62 o                         
  -8   6   9       7806.29       8389.10       223.14 o                         
  -7   6   9        484.92        380.15        40.11 o                         
  -6   6   9        398.33        310.34        23.72 o                         
  -5   6   9        441.27        337.53        24.70 o                         
  -4   6   9       8814.73       8124.07       230.62 o                         
  -3   6   9       3060.66       2839.27       106.06 o                         
  -2   6   9         64.88         29.74        17.85 o                         
  -1   6   9       4798.44       4613.45       139.72 o                         
   0   6   9      30231.21      31154.96       770.78 o                         
   1   6   9        162.56        123.69        16.99 o                         
   2   6   9       1656.19       1679.68        56.12 o                         
   3   6   9        718.10        562.31        30.53 o                         
   4   6   9       3406.95       3525.12       105.31 o                         
   5   6   9        163.43         73.39        20.66 o                         
   6   6   9       6126.64       6572.92       184.27 o                         
   7   6   9       1814.22       2101.69       113.40 o                         
   8   6   9       1584.25       1492.35        81.51 o                         
   9   6   9         27.21        -28.84        28.84 o                         
  10   6   9       2583.95       2598.66       116.24 o                         
  11   6   9        825.79        737.43        69.39 o                         
  12   6   9        125.91         -3.62        33.44 o                         
  13   6   9        385.96        246.10        47.02 o                         
  14   6   9       2327.79       2449.62       281.92 o                         
 -17   7   9       1511.43       1756.84       290.83 o                         
 -16   7   9       1416.39       1585.88       148.03 o                         
 -15   7   9        313.32        342.37        69.78 o                         
 -14   7   9        201.46        184.12        46.92 o                         
 -13   7   9       1921.90       2210.10       111.58 o                         
 -12   7   9       5178.17       5633.34       202.74 o                         
 -11   7   9        125.20        176.97        50.16 o                         
 -10   7   9       2407.76       2365.73       109.20 o                         
  -9   7   9      10697.36      11078.86       318.00 o                         
  -8   7   9        506.60        474.22        43.77 o                         
  -7   7   9       1603.62       1576.54        78.80 o                         
  -6   7   9      10076.95      10395.56       305.69 o                         
  -5   7   9       6117.42       5947.72       225.15 o                         
  -4   7   9        333.91        490.17        36.89 o                         
  -3   7   9      13390.14      13432.56       549.60 o                         
  -2   7   9      10253.23      10143.07       316.91 o                         
  -1   7   9       4573.35       4313.97       157.58 o                         
   0   7   9        951.03       1014.02        44.15 o                         
   1   7   9       6868.40       6914.42       187.27 o                         
   2   7   9       6520.22       6321.53       169.66 o                         
   3   7   9        588.07        605.59        35.80 o                         
   4   7   9       3777.34       3719.29       138.57 o                         
   5   7   9       1781.77       1625.83        75.60 o                         
   6   7   9       2232.81       2617.76        90.28 o                         
   7   7   9        105.73         27.10        32.88 o                         
   8   7   9       1910.33       2053.74        88.08 o                         
   9   7   9       2649.68       2561.74       112.25 o                         
  10   7   9        695.45        590.53        58.83 o                         
  11   7   9        164.38         54.67        52.16 o                         
  12   7   9       1429.07       1378.98        87.76 o                         
  13   7   9       1632.49       1741.67       105.05 o                         
 -16   8   9         10.09        144.88        82.94 o                         
 -15   8   9       2436.84       2565.58       128.65 o                         
 -14   8   9        846.42        930.73       102.37 o                         
 -13   8   9        417.23        379.98        53.84 o                         
 -12   8   9         32.04         13.81        37.39 o                         
 -11   8   9       8534.45       9011.12       300.04 o                         
 -10   8   9      12453.21      12879.12       464.55 o                         
  -9   8   9       3992.13       3931.01       151.18 o                         
  -8   8   9       4735.14       4638.05       156.64 o                         
  -7   8   9       9362.10       8970.75       265.64 o                         
  -6   8   9        625.25        545.33        43.98 o                         
  -5   8   9       2645.33       2586.16        99.41 o                         
  -4   8   9       2813.98       2508.06       119.85 o                         
  -3   8   9       3219.99       3053.33       136.55 o                         
  -2   8   9        100.05         84.43        26.35 o                         
  -1   8   9       3723.29       2754.00       114.55 o                         
   0   8   9       1726.76       1133.27        83.55 o                         
   1   8   9       5034.00       5093.87       182.16 o                         
   2   8   9       1184.91        985.20        49.27 o                         
   3   8   9      13114.13      13415.70       402.61 o                         
   4   8   9        670.34        529.45        35.29 o                         
   5   8   9       1951.62       1824.49        70.39 o                         
   6   8   9       1618.51       1421.26        77.57 o                         
   7   8   9       7743.05       8236.09       242.74 o                         
   8   8   9       2040.93       1880.43        92.61 o                         
   9   8   9        129.59         41.23        42.90 o                         
  10   8   9        559.03        366.00        43.97 o                         
  11   8   9       2126.80       2420.18       116.36 o                         
  12   8   9         79.18          0.00        35.21 o                         
  13   8   9       1138.29       1087.21        89.45 o                         
 -16   9   9        106.02        243.35       118.71 o                         
 -15   9   9        103.73         52.53        50.72 o                         
 -14   9   9        183.27        194.39        50.65 o                         
 -13   9   9       4647.00       5010.59       192.52 o                         
 -12   9   9        434.18        382.02        53.48 o                         
 -11   9   9         56.03        -52.36        52.36 o                         
 -10   9   9        795.76        709.23       101.42 o                         
  -9   9   9       4917.41       5318.05       177.63 o                         
  -8   9   9        370.22        377.48        48.06 o                         
  -7   9   9        161.09         82.09        33.47 o                         
  -6   9   9       1757.91       1611.63        79.97 o                         
  -5   9   9      10148.53      10679.71       311.35 o                         
  -4   9   9        192.66        157.98        28.92 o                         
  -3   9   9       6282.38       6423.82       208.66 o                         
  -2   9   9        134.35         45.91        28.03 o                         
  -1   9   9       3912.57       3384.58       152.31 o                         
   0   9   9        138.91         27.00        28.38 o                         
   1   9   9      11723.26      11428.03       494.88 o                         
   2   9   9         95.78         70.77        18.40 o                         
   3   9   9          9.47        -17.97        17.97 o                         
   4   9   9          3.16        -21.26        21.26 o                         
   5   9   9      12006.70      13235.17       453.70 o                         
   6   9   9        722.17        726.32        73.82 o                         
   7   9   9         66.07         41.10        44.76 o                         
   8   9   9        159.88        116.59        30.71 o                         
   9   9   9       2542.40       2792.63       121.58 o                         
  10   9   9         56.13         13.53        30.76 o                         
  11   9   9        351.62        297.35        44.48 o                         
  12   9   9         42.22        -34.98        34.98 o                         
  13   9   9       2042.92       2339.16       158.74 o                         
 -16  10   9          0.31        195.86       142.45 o                         
 -15  10   9       1846.51       2050.96       121.28 o                         
 -14  10   9        212.20        199.03        54.27 o                         
 -13  10   9        781.84        658.79        66.59 o                         
 -12  10   9         77.24        140.19        71.31 o                         
 -11  10   9       3683.95       4186.29       193.73 o                         
 -10  10   9         47.58        -50.53        50.53 o                         
  -9  10   9          8.93        -50.27        50.27 o                         
  -8  10   9        241.59        195.89        61.97 o                         
  -7  10   9      12972.86      14080.39       404.07 o                         
  -6  10   9         13.28          8.68        32.81 o                         
  -5  10   9       5312.05       5929.95       190.13 o                         
  -4  10   9          4.92         -0.27        41.18 o                         
  -3  10   9       5178.13       5144.57       167.10 o                         
  -2  10   9        238.70        110.04        44.39 o                         
  -1  10   9       2713.61       2504.81        97.07 o                         
   0  10   9       1133.12        895.73        56.16 o                         
   1  10   9       4425.90       4368.56       293.42 o                         
   2  10   9        264.17        152.77        27.28 o                         
   3  10   9      11638.75      11865.23       376.44 o                         
   4  10   9         13.23         -9.01        24.74 o                         
   5  10   9       1082.87        931.97        73.18 o                         
   6  10   9        101.64        -13.08        28.85 o                         
   7  10   9      10670.13      11032.74       480.86 o                         
   8  10   9         72.64         71.26        37.15 o                         
   9  10   9        882.05        888.01        71.21 o                         
  10  10   9          4.99         -6.50        48.26 o                         
  11  10   9       1884.23       1819.11       135.21 o                         
  12  10   9         17.89        -32.89        63.24 o                         
 -15  11   9        506.75        356.13        82.52 o                         
 -14  11   9         41.59         60.34        52.80 o                         
 -13  11   9       2597.94       2741.43       137.04 o                         
 -12  11   9        933.01        769.00        87.34 o                         
 -11  11   9          1.74        -54.78        54.78 o                         
 -10  11   9       1180.24       1320.76       108.98 o                         
  -9  11   9       4257.37       4388.22       180.26 o                         
  -8  11   9       1042.43       1083.08        74.01 o                         
  -7  11   9        457.82        491.50        49.79 o                         
  -6  11   9       3821.05       3805.43       141.45 o                         
  -5  11   9      12524.68      12892.79       374.99 o                         
  -4  11   9         31.92          7.50        34.71 o                         
  -3  11   9       2631.95       2671.29       110.36 o                         
  -2  11   9       2040.82       1739.27        83.65 o                         
  -1  11   9       5948.33       5465.53       197.59 o                         
   0  11   9        489.78        362.77        46.93 o                         
   1  11   9      12190.00      12272.43       399.42 o                         
   2  11   9        969.56        928.48        78.92 o                         
   3  11   9       1592.40       1681.62        90.14 o                         
   4  11   9        546.15        508.82       101.53 o                         
   5  11   9       3747.29       3849.45       147.58 o                         
   6  11   9       1516.41       1561.21        95.23 o                         
   7  11   9         11.83        -31.52        31.52 o                         
   8  11   9        933.35        771.34        67.04 o                         
   9  11   9       2732.10       3051.07       142.55 o                         
  10  11   9          2.06          9.76        43.14 o                         
  11  11   9       1697.74       1698.60       203.91 o                         
 -14  12   9        534.17        510.88        71.28 o                         
 -13  12   9         70.66         36.95        68.69 o                         
 -12  12   9        797.07        713.76        79.24 o                         
 -11  12   9       2186.78       2461.38       139.58 o                         
 -10  12   9        476.45        445.90        67.95 o                         
  -9  12   9          1.60        -26.80        47.28 o                         
  -8  12   9       3569.07       3820.49       165.13 o                         
  -7  12   9       4487.05       4471.50       161.51 o                         
  -6  12   9       1090.72        907.40        76.09 o                         
  -5  12   9         66.07        -27.94        35.00 o                         
  -4  12   9       4513.02       4910.51       170.94 o                         
  -3  12   9       1946.95       1971.09       129.53 o                         
  -2  12   9        183.51        -12.16        45.79 o                         
  -1  12   9       5213.91       4676.16       168.25 o                         
   0  12   9       4437.72       4470.88       163.86 o                         
   1  12   9         61.21          6.21        25.46 o                         
   2  12   9        585.98        335.75        39.99 o                         
   3  12   9       2745.95       2789.74       143.02 o                         
   4  12   9       2197.87       2352.20       105.77 o                         
   5  12   9         11.77        -29.39        29.39 o                         
   6  12   9        603.59        669.20        58.61 o                         
   7  12   9       2265.65       2432.92       165.63 o                         
   8  12   9        771.20        546.20        85.69 o                         
   9  12   9        351.28        213.15        78.82 o                         
  10  12   9       1755.47       1994.44       152.43 o                         
  11  12   9       1778.26       2726.26       375.90 o                         
 -14  13   9       1121.61        702.34       229.50 o                         
 -13  13   9         44.23        194.14        77.32 o                         
 -12  13   9        973.31        723.64        84.97 o                         
 -11  13   9         68.73         62.15        58.16 o                         
 -10  13   9       2086.70       2279.13       130.13 o                         
  -9  13   9        471.40        335.40        66.30 o                         
  -8  13   9         67.20        -48.79        48.79 o                         
  -7  13   9         15.15        -38.82        38.82 o                         
  -6  13   9       5338.94       5547.19       191.14 o                         
  -5  13   9        178.37        233.28        54.37 o                         
  -4  13   9       1895.98       1636.38        91.15 o                         
  -3  13   9        230.75        162.11        43.76 o                         
  -2  13   9       9013.49       9505.79       323.00 o                         
  -1  13   9       1795.85       1580.81       181.90 o                         
   0  13   9       1432.76       1307.72       103.67 o                         
   1  13   9        975.83        874.76        61.10 o                         
   2  13   9       6099.36       6336.61       434.05 o                         
   3  13   9         92.82         94.57        71.39 o                         
   4  13   9       1269.69       1479.76       123.13 o                         
   5  13   9       1697.39       1828.93       204.45 o                         
   6  13   9       3861.01       3893.45       228.05 o                         
   7  13   9         37.32        -59.58        59.58 o                         
   8  13   9       1802.98       1952.47       122.86 o                         
   9  13   9       1059.42       1159.05       178.48 o                         
  10  13   9        356.70        121.22       122.66 o                         
 -13  14   9          0.09        209.16       167.18 o                         
 -12  14   9       1540.42       1299.08       108.87 o                         
 -11  14   9        173.49        194.95        68.76 o                         
 -10  14   9        551.48        417.39        74.44 o                         
  -9  14   9          2.10        -29.23        60.59 o                         
  -8  14   9       2656.86       2595.37       141.90 o                         
  -7  14   9         85.85        -19.65        50.73 o                         
  -6  14   9        813.48        694.27        62.88 o                         
  -5  14   9          0.64         63.66        43.97 o                         
  -4  14   9       9017.05       9539.35       324.39 o                         
  -3  14   9         16.51        -47.89        55.83 o                         
  -2  14   9        266.07        100.82        86.83 o                         
  -1  14   9        135.07        156.24        47.41 o                         
   0  14   9       7516.11       6949.32       248.24 o                         
   1  14   9        865.63        590.88        56.57 o                         
   2  14   9       2139.50       2039.15       124.47 o                         
   3  14   9          2.95        -11.65        36.13 o                         
   4  14   9       3025.10       3107.66       203.60 o                         
   5  14   9        184.66        157.25        48.71 o                         
   6  14   9       2277.06       2298.21       128.54 o                         
   7  14   9        289.86        234.82        62.25 o                         
   8  14   9       1496.72       1439.44       126.22 o                         
   9  14   9         20.65        -46.07        78.79 o
[truncated: 467,614 more chars]
